# Supplementary material for: Interrogating the anti-Insertion of Alkynes into Gold(III)
Source: JACS Au. 2025 Feb 26;5(3):1439–47. doi: 10.1021/jacsau.5c00056 (PMC11938007; doi:10.1021/jacsau.5c00056)
Supplement: Supplementary file 2 — au5c00056_si_002.cif [file au5c00056_si_002.cif]

data_jaime12-10-22
_audit_creation_date               2024-07-07
_audit_creation_method
;
Olex2 1.5
(compiled 2024.02.16 svn.r378c4104 for OlexSys, GUI svn.r6928)
;
loop_
  _audit_author_name
  _audit_author_email
  _audit_author_address
 'Mart�?-., J.' ? ?

_audit_contact_author_address      ?
_audit_contact_author_email        ?
_audit_contact_author_name         ''
_audit_contact_author_phone        ?
_publ_contact_author_id_orcid      ?
_publ_section_references
;
Dolomanov, O.V., Bourhis, L.J., Gildea, R.J, Howard, J.A.K. & Puschmann, H.
 (2009), J. Appl. Cryst. 42, 339-341.

Sheldrick, G.M. (2015). Acta Cryst. A71, 3-8.

Sheldrick, G.M. (2015). Acta Cryst. C71, 3-8.
;
_chemical_name_common              ?
_chemical_name_systematic          ?
_chemical_formula_moiety           'C35 H46 Au N O4 P, B F4, C H2 Cl2'
_chemical_formula_sum              'C36 H48 Au B Cl2 F4 N O4 P'
_chemical_formula_weight           944.40
_chemical_melting_point            ?
_chemical_oxdiff_formula           'C36 H48 Au B Cl2 F4 N O4 P'
loop_
  _atom_type_symbol
  _atom_type_description
  _atom_type_scat_dispersion_real
  _atom_type_scat_dispersion_imag
  _atom_type_scat_source
 'C' 'C' 0.0033 0.0016 'International Tables Vol C Tables 4.2.6.8 and 6.1.1.4'
 'H' 'H' 0.0000 0.0000 'International Tables Vol C Tables 4.2.6.8 and 6.1.1.4'
 'Au' 'Au' -2.0133 8.8022
 'International Tables Vol C Tables 4.2.6.8 and 6.1.1.4'
 'B' 'B' 0.0013 0.0007 'International Tables Vol C Tables 4.2.6.8 and 6.1.1.4'
 'Cl' 'Cl' 0.1484 0.1585 'International Tables Vol C Tables 4.2.6.8 and 6.1.1.4'
 'F' 'F' 0.0171 0.0103 'International Tables Vol C Tables 4.2.6.8 and 6.1.1.4'
 'N' 'N' 0.0061 0.0033 'International Tables Vol C Tables 4.2.6.8 and 6.1.1.4'
 'O' 'O' 0.0106 0.0060 'International Tables Vol C Tables 4.2.6.8 and 6.1.1.4'
 'P' 'P' 0.1023 0.0942 'International Tables Vol C Tables 4.2.6.8 and 6.1.1.4'

_shelx_space_group_comment
;
The symmetry employed for this shelxl refinement is uniquely defined
by the following loop, which should always be used as a source of
symmetry information in preference to the above space-group names.
They are only intended as comments.
;
_space_group_crystal_system        'monoclinic'
_space_group_IT_number             14
_space_group_name_H-M_alt          'P 1 21/n 1'
_space_group_name_Hall             '-P 2yn'
loop_
  _space_group_symop_operation_xyz
 'x, y, z'
 '-x+1/2, y+1/2, -z+1/2'
 '-x, -y, -z'
 'x-1/2, -y-1/2, z-1/2'

_cell_length_a                     14.4022(2)
_cell_length_b                     18.8357(2)
_cell_length_c                     15.3468(2)
_cell_angle_alpha                  90
_cell_angle_beta                   109.1000(10)
_cell_angle_gamma                  90
_cell_volume                       3934.02(9)
_cell_formula_units_Z              4
_cell_measurement_reflns_used      38917
_cell_measurement_temperature      160.0(1)
_cell_measurement_theta_max        32.2230
_cell_measurement_theta_min        2.0060
_shelx_estimated_absorpt_T_max     0.826
_shelx_estimated_absorpt_T_min     0.606
_exptl_absorpt_coefficient_mu      3.973
_exptl_absorpt_correction_T_max    0.866
_exptl_absorpt_correction_T_min    0.667
_exptl_absorpt_correction_type     analytical
_exptl_absorpt_process_details
;
CrysAlisPro 1.171.42.57a (Rigaku Oxford Diffraction, 2022)
Analytical numeric absorption correction using a multifaceted crystal
model based on expressions derived by R.C. Clark & J.S. Reid.
(Clark, R. C. & Reid, J. S. (1995). Acta Cryst. A51, 887-897)
Empirical absorption correction using spherical harmonics,
implemented in SCALE3 ABSPACK scaling algorithm.
;
_exptl_crystal_colour              yellow
_exptl_crystal_colour_primary      yellow
_exptl_crystal_density_diffrn      1.595
_exptl_crystal_density_meas        ?
_exptl_crystal_density_method      ?
_exptl_crystal_description         plate
_exptl_crystal_F_000               1888
loop_
  _exptl_crystal_face_index_h
  _exptl_crystal_face_index_k
  _exptl_crystal_face_index_l
  _exptl_crystal_face_perp_dist
 1 0 -1 0.0162
 -1 0 1 0.0242
 2 5 0 0.0508
 -2 -5 0 0.0455
 5 5 -2 0.0390
 -5 -5 3 0.0340
 -2 3 -5 0.0486
 5 -1 5 0.0642

_exptl_crystal_recrystallization_method  DCM/Pentane
_exptl_crystal_size_max            0.14
_exptl_crystal_size_mid            0.11
_exptl_crystal_size_min            0.05
loop_
  _exptl_oxdiff_crystal_face_indexfrac_h
  _exptl_oxdiff_crystal_face_indexfrac_k
  _exptl_oxdiff_crystal_face_indexfrac_l
  _exptl_oxdiff_crystal_face_x
  _exptl_oxdiff_crystal_face_y
  _exptl_oxdiff_crystal_face_z
 1.0000 -0.0000 -1.0000 0.0056 0.0397 0.0429
 -1.1000 0.2000 1.0000 -0.0135 -0.0443 -0.0420
 2.0000 4.9999 0.0000 -0.0293 -0.1029 0.1868
 -2.0000 -4.9999 -0.0000 0.0293 0.1029 -0.1868
 4.6000 4.9999 -1.9999 0.0042 -0.0219 0.2944
 -5.0000 -4.9999 2.9999 0.0124 -0.0161 -0.3154
 -2.3000 3.0000 -4.9999 -0.3050 0.1129 0.0164
 4.5001 -0.7001 5.0000 0.3390 -0.1567 0.1162

_exptl_transmission_factor_max     ?
_exptl_transmission_factor_min     ?
_diffrn_reflns_av_R_equivalents    0.0399
_diffrn_reflns_av_unetI/netI       0.0261
_diffrn_reflns_Laue_measured_fraction_full  1.000
_diffrn_reflns_Laue_measured_fraction_max  0.999
_diffrn_reflns_limit_h_max         20
_diffrn_reflns_limit_h_min         -20
_diffrn_reflns_limit_k_max         26
_diffrn_reflns_limit_k_min         -26
_diffrn_reflns_limit_l_max         21
_diffrn_reflns_limit_l_min         -21
_diffrn_reflns_number              76466
_diffrn_reflns_point_group_measured_fraction_full  1.000
_diffrn_reflns_point_group_measured_fraction_max  0.999
_diffrn_reflns_theta_full          25.242
_diffrn_reflns_theta_max           30.506
_diffrn_reflns_theta_min           1.846
_diffrn_ambient_environment        N~2~
_diffrn_ambient_temperature        160.0(1)
_diffrn_detector                   'Hybrid Pixel Array Detector'
_diffrn_detector_area_resol_mean   5.8140
_diffrn_detector_type              'Pilatus 200K'
_diffrn_measured_fraction_theta_full  1.000
_diffrn_measured_fraction_theta_max  0.999
_diffrn_measurement_details
;
List of Runs (angles in degrees, time in seconds):

  # Type    Start    End  Width  t~exp~   \w     \q     \k     \f   Frames
--------------------------------------------------------------------------
  1  \w    -16.00 107.00   0.50   30.00    --   22.56  71.00 111.00  246
  2  \w    -62.00  62.00   0.50   30.00    --   22.56 -71.00 -18.00  248
  3  \w    -62.00  61.00   0.50   30.00    --  -23.34  71.00 111.00  246
  4  \w    -19.00  25.00   0.50   30.00    --   22.56  77.00   0.00   88
  5  \w     -7.00  75.00   0.50   30.00    --   22.56 -99.00-180.00  164
  6  \w    -19.00  25.00   0.50   30.00    --   22.56  77.00 -90.00   88
  7  \w     49.00 111.00   0.50   30.00    --   22.56 178.00  30.00  124
  8  \w    -19.00  25.00   0.50   30.00    --   22.56  77.00-120.00   88
  9  \w    -19.00  25.00   0.50   30.00    --   22.56  77.00-180.00   88
 10  \w     -7.00  29.00   0.50   30.00    --  -23.34 -99.00-150.00   72
 11  \w    -25.00  18.00   0.50   30.00    --  -23.34 -77.00-150.00   86
 12  \w     -7.00  29.00   0.50   30.00    --  -23.34 -99.00 120.00   72
 13  \w   -100.00 -45.00   0.50   30.00    --  -23.34 -71.00 -18.00  110
;
_diffrn_measurement_device         'four-circle diffractometer'
_diffrn_measurement_device_type    'XtaLAB Synergy, Dualflex, Pilatus 200K'
_diffrn_measurement_method         '\w scans'
_diffrn_orient_matrix_type        
 'CrysAlisPro convention (1999,Acta A55,543-557)'
_diffrn_orient_matrix_UB_11        0.0371207000
_diffrn_orient_matrix_UB_12        -0.0207060000
_diffrn_orient_matrix_UB_13        0.0314993000
_diffrn_orient_matrix_UB_21        0.0027817000
_diffrn_orient_matrix_UB_22        -0.0216835000
_diffrn_orient_matrix_UB_23        -0.0368794000
_diffrn_orient_matrix_UB_31        0.0364736000
_diffrn_orient_matrix_UB_32        0.0227717000
_diffrn_orient_matrix_UB_33        -0.0063910000
_diffrn_radiation_monochromator    mirror
_diffrn_radiation_probe            x-ray
_diffrn_radiation_type             'Mo K\a'
_diffrn_radiation_wavelength       0.71073
_diffrn_source                     'micro-focus sealed X-ray tube'
_diffrn_source_type                'PhotonJet (Mo) X-ray Source'
_reflns_Friedel_coverage           0.000
_reflns_Friedel_fraction_full      .
_reflns_Friedel_fraction_max       .
_reflns_number_gt                  10297
_reflns_number_total               11994
_reflns_special_details
;
 Reflections were merged by SHELXL according to the crystal
 class for the calculation of statistics and refinement.
 
 _reflns_Friedel_fraction is defined as the number of unique
 Friedel pairs measured divided by the number that would be
 possible theoretically, ignoring centric projections and
 systematic absences.
;
_reflns_threshold_expression       'I > 2\s(I)'
_computing_cell_refinement         'CrysAlisPro 1.171.42.57a (Rigaku OD, 2022)'
_computing_data_collection         'CrysAlisPro 1.171.42.57a (Rigaku OD, 2022)'
_computing_data_reduction          'CrysAlisPro 1.171.42.57a (Rigaku OD, 2022)'
_computing_molecular_graphics      'Olex2 1.5 (Dolomanov et al., 2009)'
_computing_publication_material    'Olex2 1.5 (Dolomanov et al., 2009)'
_computing_structure_refinement    'SHELXL 2018/3 (Sheldrick, 2015)'
_computing_structure_solution      'SHELXT 2018/2 (Sheldrick, 2018)'
_refine_diff_density_max           1.313
_refine_diff_density_min           -1.350
_refine_diff_density_rms           0.096
_refine_ls_extinction_coef         .
_refine_ls_extinction_method       none
_refine_ls_goodness_of_fit_ref     1.045
_refine_ls_hydrogen_treatment      constr
_refine_ls_matrix_type             full
_refine_ls_number_parameters       500
_refine_ls_number_reflns           11994
_refine_ls_number_restraints       196
_refine_ls_R_factor_all            0.0339
_refine_ls_R_factor_gt             0.0263
_refine_ls_restrained_S_all        1.097
_refine_ls_shift/su_max            0.004
_refine_ls_shift/su_mean           0.000
_refine_ls_structure_factor_coef   Fsqd
_refine_ls_weighting_details      
 'w=1/[\s^2^(Fo^2^)+(0.0289P)^2^+4.8180P] where P=(Fo^2^+2Fc^2^)/3'
_refine_ls_weighting_scheme        calc
_refine_ls_wR_factor_gt            0.0627
_refine_ls_wR_factor_ref           0.0651
_refine_special_details            ?
_olex2_refinement_description
;
1. Restrained distances
 F8-B1 \\sim F4-B1 \\sim F1-B1 \\sim F5-B1 \\sim F3-B1 \\sim F6-B1 \\sim F7-B1
\\sim F2-B1
 with sigma of 0.005
2. Uiso/Uaniso restraints and constraints
F1 \\sim F2 \\sim F3 \\sim F4 \\sim F5 \\sim F6 \\sim F7 \\sim F8: within 3A
with sigma of 0.003 and sigma for terminal atoms of 0.006 within 3A
3. Others
 Sof(F5)=Sof(F6)=Sof(F7)=Sof(F8)=1-FVAR(1)
 Sof(F1)=Sof(F2)=Sof(F3)=Sof(F4)=FVAR(1)
4.a Secondary CH2 refined with riding coordinates:
 C36(H36A,H36B)
4.b Aromatic/amide H refined with riding coordinates:
 C2(H2), C14(H14), C15(H15), C16(H16), C17(H17), C20(H20), C21(H21), C25(H25),
 C26(H26), C27(H27)
4.c Idealised Me refined as rotating group:
 C5(H5A,H5B,H5C), C6(H6A,H6B,H6C), C7(H7A,H7B,H7C), C10(H10A,H10B,H10C),
 C11(H11A,H11B,H11C), C12(H12A,H12B,H12C), C29(H29A,H29B,H29C), C30(H30A,H30B,
 H30C), C31(H31A,H31B,H31C), C33(H33A,H33B,H33C), C34(H34A,H34B,H34C), C35(H35A,
 H35B,H35C)
;
_atom_sites_solution_hydrogens     geom
_atom_sites_solution_primary       dual
_atom_sites_solution_secondary     ?
loop_
  _atom_site_label
  _atom_site_type_symbol
  _atom_site_fract_x
  _atom_site_fract_y
  _atom_site_fract_z
  _atom_site_U_iso_or_equiv
  _atom_site_adp_type
  _atom_site_occupancy
  _atom_site_site_symmetry_order
  _atom_site_calc_flag
  _atom_site_refinement_flags_posn
  _atom_site_refinement_flags_adp
  _atom_site_refinement_flags_occupancy
  _atom_site_disorder_assembly
  _atom_site_disorder_group
 Au1 Au 0.59647(2) 0.39021(2) 0.71049(2) 0.01911(3) Uani 1 1 d . . . . .
 P1 P 0.66987(5) 0.44145(3) 0.86095(4) 0.02142(12) Uani 1 1 d . . . . .
 O1 O 0.75742(15) 0.41198(11) 0.64060(14) 0.0322(4) Uani 1 1 d . . . . .
 O2 O 0.87203(14) 0.33120(10) 0.63571(14) 0.0314(4) Uani 1 1 d . . . . .
 O3 O 0.66220(15) 0.17203(10) 0.73091(15) 0.0356(4) Uani 1 1 d . . . . .
 O4 O 0.54849(15) 0.23978(10) 0.76257(14) 0.0312(4) Uani 1 1 d . . . . .
 N1 N 0.51557(15) 0.48222(11) 0.68632(14) 0.0216(4) Uani 1 1 d . . . . .
 C1 C 0.66811(18) 0.29739(13) 0.71329(17) 0.0227(5) Uani 1 1 d . . . . .
 C2 C 0.74416(19) 0.29105(14) 0.68227(18) 0.0265(5) Uani 1 1 d . . . . .
 H2 H 0.770577 0.245060 0.680525 0.032 Uiso 1 1 calc R U . . .
 C3 C 0.78938(19) 0.35196(14) 0.65048(18) 0.0271(5) Uani 1 1 d . . . . .
 C4 C 0.9345(2) 0.38216(15) 0.6071(2) 0.0340(6) Uani 1 1 d . . . . .
 C5 C 1.0110(2) 0.33350(18) 0.5905(2) 0.0403(7) Uani 1 1 d . . . . .
 H5A H 1.043892 0.306551 0.646773 0.060 Uiso 1 1 calc R U . . .
 H5B H 1.059532 0.361952 0.573742 0.060 Uiso 1 1 calc R U . . .
 H5C H 0.978855 0.300550 0.540237 0.060 Uiso 1 1 calc R U . . .
 C6 C 0.8765(3) 0.4200(2) 0.5183(3) 0.0507(9) Uani 1 1 d . . . . .
 H6A H 0.836165 0.385421 0.474357 0.076 Uiso 1 1 calc R U . . .
 H6B H 0.922045 0.442996 0.491748 0.076 Uiso 1 1 calc R U . . .
 H6C H 0.833847 0.455935 0.531780 0.076 Uiso 1 1 calc R U . . .
 C7 C 0.9807(3) 0.43288(18) 0.6860(3) 0.0456(8) Uani 1 1 d . . . . .
 H7A H 0.929906 0.464114 0.694465 0.068 Uiso 1 1 calc R U . . .
 H7B H 1.030707 0.461563 0.671812 0.068 Uiso 1 1 calc R U . . .
 H7C H 1.011333 0.405795 0.742635 0.068 Uiso 1 1 calc R U . . .
 C8 C 0.62720(19) 0.22925(14) 0.73631(17) 0.0255(5) Uani 1 1 d . . . . .
 C9 C 0.4950(2) 0.17754(16) 0.7822(2) 0.0394(7) Uani 1 1 d . . . . .
 C10 C 0.4531(3) 0.1344(2) 0.6946(3) 0.0475(8) Uani 1 1 d . . . . .
 H10A H 0.415526 0.165659 0.644323 0.071 Uiso 1 1 calc R U . . .
 H10B H 0.409844 0.097352 0.704385 0.071 Uiso 1 1 calc R U . . .
 H10C H 0.506923 0.112421 0.678334 0.071 Uiso 1 1 calc R U . . .
 C11 C 0.5631(3) 0.1336(2) 0.8610(3) 0.0535(9) Uani 1 1 d . . . . .
 H11A H 0.611814 0.109208 0.839655 0.080 Uiso 1 1 calc R U . . .
 H11B H 0.524370 0.098351 0.881236 0.080 Uiso 1 1 calc R U . . .
 H11C H 0.596779 0.164873 0.912682 0.080 Uiso 1 1 calc R U . . .
 C12 C 0.4138(3) 0.2111(2) 0.8104(4) 0.0665(13) Uani 1 1 d . . . . .
 H12A H 0.442625 0.240823 0.865074 0.100 Uiso 1 1 calc R U . . .
 H12B H 0.373565 0.173861 0.824653 0.100 Uiso 1 1 calc R U . . .
 H12C H 0.372689 0.240544 0.759768 0.100 Uiso 1 1 calc R U . . .
 C13 C 0.50640(18) 0.36905(14) 0.57857(17) 0.0242(5) Uani 1 1 d . . . . .
 C14 C 0.5013(2) 0.30909(15) 0.52470(18) 0.0296(5) Uani 1 1 d . . . . .
 H14 H 0.544646 0.270374 0.547887 0.036 Uiso 1 1 calc R U . . .
 C15 C 0.4323(2) 0.30584(16) 0.43630(19) 0.0347(6) Uani 1 1 d . . . . .
 H15 H 0.429123 0.264728 0.399567 0.042 Uiso 1 1 calc R U . . .
 C16 C 0.3684(2) 0.36183(18) 0.40140(19) 0.0367(7) Uani 1 1 d . . . . .
 H16 H 0.321494 0.358687 0.341310 0.044 Uiso 1 1 calc R U . . .
 C17 C 0.3728(2) 0.42201(17) 0.45369(19) 0.0314(6) Uani 1 1 d . . . . .
 H17 H 0.329373 0.460528 0.429586 0.038 Uiso 1 1 calc R U . . .
 C18 C 0.44136(18) 0.42606(14) 0.54238(17) 0.0249(5) Uani 1 1 d . . . . .
 C19 C 0.44915(18) 0.48833(14) 0.60191(17) 0.0241(5) Uani 1 1 d . . . . .
 C20 C 0.39466(19) 0.55156(15) 0.57629(19) 0.0301(5) Uani 1 1 d . . . . .
 H20 H 0.346735 0.555776 0.516864 0.036 Uiso 1 1 calc R U . . .
 C21 C 0.4109(2) 0.60647(14) 0.6369(2) 0.0310(6) Uani 1 1 d . . . . .
 H21 H 0.373857 0.648941 0.619655 0.037 Uiso 1 1 calc R U . . .
 C22 C 0.4824(2) 0.60104(14) 0.72533(19) 0.0281(5) Uani 1 1 d . . . . .
 C23 C 0.53494(18) 0.53646(13) 0.74904(17) 0.0232(5) Uani 1 1 d . . . . .
 C24 C 0.60887(19) 0.52795(13) 0.83600(17) 0.0246(5) Uani 1 1 d . . . . .
 C25 C 0.6304(2) 0.58503(15) 0.8961(2) 0.0316(6) Uani 1 1 d . . . . .
 H25 H 0.679945 0.580297 0.954591 0.038 Uiso 1 1 calc R U . . .
 C26 C 0.5802(2) 0.64995(15) 0.8721(2) 0.0357(6) Uani 1 1 d . . . . .
 H26 H 0.596983 0.688662 0.914066 0.043 Uiso 1 1 calc R U . . .
 C27 C 0.5072(2) 0.65796(15) 0.7889(2) 0.0350(6) Uani 1 1 d . . . . .
 H27 H 0.473197 0.701856 0.773889 0.042 Uiso 1 1 calc R U . . .
 C28 C 0.80582(19) 0.45731(14) 0.90325(19) 0.0291(5) Uani 1 1 d . . . . .
 C29 C 0.8471(2) 0.48584(18) 1.0020(2) 0.0421(7) Uani 1 1 d . . . . .
 H29A H 0.815841 0.531325 1.006235 0.063 Uiso 1 1 calc R U . . .
 H29B H 0.918260 0.492678 1.018315 0.063 Uiso 1 1 calc R U . . .
 H29C H 0.833762 0.451762 1.044689 0.063 Uiso 1 1 calc R U . . .
 C30 C 0.8575(2) 0.38739(16) 0.8972(2) 0.0359(6) Uani 1 1 d . . . . .
 H30A H 0.846390 0.353135 0.940820 0.054 Uiso 1 1 calc R U . . .
 H30B H 0.928212 0.395855 0.912466 0.054 Uiso 1 1 calc R U . . .
 H30C H 0.831108 0.368400 0.834446 0.054 Uiso 1 1 calc R U . . .
 C31 C 0.8255(2) 0.51128(17) 0.8366(2) 0.0416(7) Uani 1 1 d . . . . .
 H31A H 0.792196 0.495999 0.772989 0.062 Uiso 1 1 calc R U . . .
 H31B H 0.896349 0.514434 0.847766 0.062 Uiso 1 1 calc R U . . .
 H31C H 0.800470 0.557909 0.846568 0.062 Uiso 1 1 calc R U . . .
 C32 C 0.6197(2) 0.39948(14) 0.94650(18) 0.0302(6) Uani 1 1 d . . . . .
 C33 C 0.6302(3) 0.44583(19) 1.0320(2) 0.0438(8) Uani 1 1 d . . . . .
 H33A H 0.700062 0.452654 1.066670 0.066 Uiso 1 1 calc R U . . .
 H33B H 0.598075 0.422229 1.071406 0.066 Uiso 1 1 calc R U . . .
 H33C H 0.599266 0.492074 1.012406 0.066 Uiso 1 1 calc R U . . .
 C34 C 0.6688(2) 0.32717(17) 0.9768(2) 0.0396(7) Uani 1 1 d . . . . .
 H34A H 0.665026 0.298796 0.922252 0.059 Uiso 1 1 calc R U . . .
 H34B H 0.634887 0.302227 1.013704 0.059 Uiso 1 1 calc R U . . .
 H34C H 0.737851 0.334313 1.013920 0.059 Uiso 1 1 calc R U . . .
 C35 C 0.5099(2) 0.38898(16) 0.8953(2) 0.0359(6) Uani 1 1 d . . . . .
 H35A H 0.479113 0.435129 0.874793 0.054 Uiso 1 1 calc R U . . .
 H35B H 0.479110 0.366761 0.936703 0.054 Uiso 1 1 calc R U . . .
 H35C H 0.501290 0.358309 0.841634 0.054 Uiso 1 1 calc R U . . .
 Cl1 Cl 0.27593(11) 0.36188(12) 0.63273(13) 0.1159(6) Uani 1 1 d . . . . .
 Cl2 Cl 0.25532(13) 0.49193(10) 0.72750(11) 0.1088(6) Uani 1 1 d . . . . .
 C36 C 0.2553(4) 0.3980(3) 0.7290(3) 0.0834(18) Uani 1 1 d . . . . .
 H36A H 0.307034 0.381238 0.785268 0.100 Uiso 1 1 calc R U . . .
 H36B H 0.191238 0.381038 0.731533 0.100 Uiso 1 1 calc R U . . .
 B1 B 0.6941(3) 0.19914(17) 0.4076(2) 0.0597(12) Uani 1 1 d D . . . .
 F1 F 0.7115(5) 0.2519(3) 0.4712(4) 0.0876(14) Uani 0.585(5) 1 d D U P A 1
 F2 F 0.7759(4) 0.1583(3) 0.4185(3) 0.0868(14) Uani 0.585(5) 1 d D U P A 1
 F3 F 0.6668(5) 0.2265(3) 0.3189(3) 0.0831(14) Uani 0.585(5) 1 d D U P A 1
 F4 F 0.6157(4) 0.1664(3) 0.4223(5) 0.1186(15) Uani 0.585(5) 1 d D U P A 1
 F5 F 0.7454(7) 0.2572(4) 0.4493(6) 0.0990(17) Uani 0.415(5) 1 d D U P A 2
 F6 F 0.6162(6) 0.2097(5) 0.3306(5) 0.1014(17) Uani 0.415(5) 1 d D U P A 2
 F7 F 0.7282(8) 0.1324(3) 0.4046(5) 0.0873(15) Uani 0.415(5) 1 d D U P A 2
 F8 F 0.6590(6) 0.1787(4) 0.4779(5) 0.1020(15) Uani 0.415(5) 1 d D U P A 2

loop_
  _atom_site_aniso_label
  _atom_site_aniso_U_11
  _atom_site_aniso_U_22
  _atom_site_aniso_U_33
  _atom_site_aniso_U_23
  _atom_site_aniso_U_13
  _atom_site_aniso_U_12
 Au1 0.01972(5) 0.01731(5) 0.01905(4) 0.00052(3) 0.00463(3) 0.00082(3)
 P1 0.0224(3) 0.0187(3) 0.0203(3) 0.0001(2) 0.0032(2) 0.0008(2)
 O1 0.0311(10) 0.0275(10) 0.0395(11) 0.0058(8) 0.0135(9) 0.0035(8)
 O2 0.0297(10) 0.0305(10) 0.0382(10) 0.0035(8) 0.0171(8) 0.0022(8)
 O3 0.0368(11) 0.0214(9) 0.0497(12) 0.0014(9) 0.0156(9) 0.0030(8)
 O4 0.0367(11) 0.0220(9) 0.0411(11) 0.0002(8) 0.0213(9) -0.0030(7)
 N1 0.0202(10) 0.0205(10) 0.0220(9) 0.0030(7) 0.0040(8) 0.0030(7)
 C1 0.0263(12) 0.0180(11) 0.0223(11) 0.0001(9) 0.0059(9) 0.0016(9)
 C2 0.0288(13) 0.0230(12) 0.0278(12) -0.0017(10) 0.0092(10) 0.0023(9)
 C3 0.0257(12) 0.0298(14) 0.0255(12) -0.0004(10) 0.0081(10) 0.0017(10)
 C4 0.0307(14) 0.0345(15) 0.0414(16) 0.0086(12) 0.0180(12) 0.0003(11)
 C5 0.0358(16) 0.0449(18) 0.0478(18) 0.0070(14) 0.0239(14) 0.0033(13)
 C6 0.0412(19) 0.065(2) 0.052(2) 0.0254(18) 0.0232(16) 0.0108(16)
 C7 0.0403(18) 0.0400(18) 0.060(2) -0.0032(15) 0.0205(16) -0.0069(14)
 C8 0.0263(12) 0.0237(12) 0.0240(11) 0.0007(9) 0.0046(9) 0.0011(9)
 C9 0.0485(18) 0.0267(14) 0.0520(18) -0.0024(13) 0.0289(15) -0.0098(12)
 C10 0.0417(19) 0.0459(19) 0.053(2) -0.0065(16) 0.0130(16) -0.0147(15)
 C11 0.078(3) 0.0386(18) 0.047(2) 0.0072(15) 0.0259(19) -0.0165(18)
 C12 0.072(3) 0.044(2) 0.111(4) -0.005(2) 0.068(3) -0.0110(18)
 C13 0.0236(12) 0.0264(12) 0.0204(11) 0.0003(9) 0.0042(9) -0.0038(9)
 C14 0.0334(14) 0.0269(13) 0.0263(12) -0.0002(10) 0.0065(11) -0.0046(10)
 C15 0.0416(16) 0.0328(15) 0.0266(13) -0.0073(11) 0.0071(12) -0.0127(12)
 C16 0.0309(15) 0.0487(18) 0.0230(12) -0.0017(12) -0.0015(11) -0.0108(13)
 C17 0.0234(13) 0.0410(16) 0.0258(12) 0.0031(11) 0.0026(10) -0.0021(11)
 C18 0.0204(11) 0.0306(13) 0.0221(11) 0.0019(9) 0.0048(9) -0.0021(9)
 C19 0.0198(11) 0.0271(13) 0.0234(11) 0.0043(9) 0.0044(9) 0.0009(9)
 C20 0.0240(12) 0.0348(15) 0.0286(13) 0.0083(11) 0.0048(10) 0.0049(10)
 C21 0.0307(14) 0.0269(13) 0.0355(14) 0.0085(11) 0.0108(11) 0.0096(10)
 C22 0.0290(13) 0.0231(13) 0.0322(13) 0.0040(10) 0.0101(11) 0.0058(10)
 C23 0.0236(12) 0.0206(12) 0.0255(11) 0.0019(9) 0.0082(9) 0.0019(9)
 C24 0.0276(12) 0.0196(11) 0.0251(11) 0.0007(9) 0.0067(10) 0.0029(9)
 C25 0.0343(15) 0.0259(13) 0.0307(13) -0.0036(11) 0.0054(11) 0.0019(11)
 C26 0.0444(17) 0.0248(14) 0.0375(15) -0.0052(11) 0.0127(13) 0.0030(11)
 C27 0.0420(16) 0.0230(13) 0.0408(15) 0.0016(11) 0.0146(13) 0.0073(11)
 C28 0.0230(12) 0.0270(13) 0.0326(13) -0.0021(10) 0.0028(10) -0.0009(10)
 C29 0.0312(15) 0.0463(18) 0.0376(16) -0.0098(13) -0.0040(12) -0.0003(13)
 C30 0.0257(14) 0.0366(16) 0.0397(15) -0.0028(12) 0.0030(11) 0.0058(11)
 C31 0.0345(16) 0.0380(17) 0.0530(19) 0.0043(14) 0.0151(14) -0.0076(12)
 C32 0.0382(15) 0.0297(14) 0.0235(12) -0.0007(10) 0.0113(11) -0.0045(11)
 C33 0.057(2) 0.0484(19) 0.0298(14) -0.0087(13) 0.0199(14) -0.0138(15)
 C34 0.0478(18) 0.0331(15) 0.0351(15) 0.0099(12) 0.0097(13) -0.0017(13)
 C35 0.0340(15) 0.0411(17) 0.0373(15) -0.0058(12) 0.0181(12) -0.0076(12)
 Cl1 0.0742(9) 0.1818(17) 0.1148(13) 0.0219(12) 0.0624(9) -0.0060(10)
 Cl2 0.1046(11) 0.1393(14) 0.0835(10) 0.0067(9) 0.0321(8) -0.0559(10)
 C36 0.047(2) 0.134(5) 0.061(3) 0.030(3) 0.006(2) -0.027(3)
 B1 0.074(3) 0.043(2) 0.055(3) 0.0009(19) 0.010(2) 0.013(2)
 F1 0.116(3) 0.081(2) 0.049(2) -0.0144(17) 0.0040(19) 0.040(2)
 F2 0.113(3) 0.089(2) 0.0432(17) 0.0012(18) 0.0037(19) 0.062(2)
 F3 0.107(3) 0.078(2) 0.0449(17) 0.0006(16) -0.0015(19) 0.051(2)
 F4 0.132(3) 0.109(2) 0.087(2) -0.002(2) -0.002(2) 0.016(2)
 F5 0.121(3) 0.086(2) 0.062(2) -0.006(2) -0.007(2) 0.032(2)
 F6 0.121(3) 0.087(2) 0.062(2) -0.007(2) -0.017(2) 0.042(3)
 F7 0.121(3) 0.074(2) 0.048(2) 0.000(2) 0.002(2) 0.040(2)
 F8 0.124(3) 0.098(2) 0.061(2) -0.003(2) 0.000(2) 0.038(2)

_geom_special_details
;
 All esds (except the esd in the dihedral angle between two l.s. planes)
 are estimated using the full covariance matrix.  The cell esds are taken
 into account individually in the estimation of esds in distances, angles
 and torsion angles; correlations between esds in cell parameters are only
 used when they are defined by crystal symmetry.  An approximate (isotropic)
 treatment of cell esds is used for estimating esds involving l.s. planes.
;
loop_
  _geom_bond_atom_site_label_1
  _geom_bond_atom_site_label_2
  _geom_bond_distance
  _geom_bond_site_symmetry_2
  _geom_bond_publ_flag
 Au1 P1 2.4049(6) . ?
 Au1 N1 2.053(2) . ?
 Au1 C1 2.024(2) . ?
 Au1 C13 2.055(2) . ?
 P1 C24 1.831(3) . ?
 P1 C28 1.874(3) . ?
 P1 C32 1.868(3) . ?
 O1 C3 1.211(3) . ?
 O2 C3 1.341(3) . ?
 O2 C4 1.477(3) . ?
 O3 C8 1.204(3) . ?
 O4 C8 1.336(3) . ?
 O4 C9 1.487(3) . ?
 N1 C19 1.340(3) . ?
 N1 C23 1.368(3) . ?
 C1 C2 1.335(4) . ?
 C1 C8 1.502(4) . ?
 C2 H2 0.9500 . ?
 C2 C3 1.479(4) . ?
 C4 C5 1.517(4) . ?
 C4 C6 1.522(4) . ?
 C4 C7 1.514(5) . ?
 C5 H5A 0.9800 . ?
 C5 H5B 0.9800 . ?
 C5 H5C 0.9800 . ?
 C6 H6A 0.9800 . ?
 C6 H6B 0.9800 . ?
 C6 H6C 0.9800 . ?
 C7 H7A 0.9800 . ?
 C7 H7B 0.9800 . ?
 C7 H7C 0.9800 . ?
 C9 C10 1.518(5) . ?
 C9 C11 1.527(5) . ?
 C9 C12 1.512(5) . ?
 C10 H10A 0.9800 . ?
 C10 H10B 0.9800 . ?
 C10 H10C 0.9800 . ?
 C11 H11A 0.9800 . ?
 C11 H11B 0.9800 . ?
 C11 H11C 0.9800 . ?
 C12 H12A 0.9800 . ?
 C12 H12B 0.9800 . ?
 C12 H12C 0.9800 . ?
 C13 C14 1.387(4) . ?
 C13 C18 1.414(4) . ?
 C14 H14 0.9500 . ?
 C14 C15 1.396(4) . ?
 C15 H15 0.9500 . ?
 C15 C16 1.387(5) . ?
 C16 H16 0.9500 . ?
 C16 C17 1.378(4) . ?
 C17 H17 0.9500 . ?
 C17 C18 1.398(3) . ?
 C18 C19 1.468(4) . ?
 C19 C20 1.410(4) . ?
 C20 H20 0.9500 . ?
 C20 C21 1.359(4) . ?
 C21 H21 0.9500 . ?
 C21 C22 1.413(4) . ?
 C22 C23 1.416(3) . ?
 C22 C27 1.414(4) . ?
 C23 C24 1.418(3) . ?
 C24 C25 1.385(4) . ?
 C25 H25 0.9500 . ?
 C25 C26 1.407(4) . ?
 C26 H26 0.9500 . ?
 C26 C27 1.371(4) . ?
 C27 H27 0.9500 . ?
 C28 C29 1.533(4) . ?
 C28 C30 1.531(4) . ?
 C28 C31 1.532(4) . ?
 C29 H29A 0.9800 . ?
 C29 H29B 0.9800 . ?
 C29 H29C 0.9800 . ?
 C30 H30A 0.9800 . ?
 C30 H30B 0.9800 . ?
 C30 H30C 0.9800 . ?
 C31 H31A 0.9800 . ?
 C31 H31B 0.9800 . ?
 C31 H31C 0.9800 . ?
 C32 C33 1.542(4) . ?
 C32 C34 1.535(4) . ?
 C32 C35 1.531(4) . ?
 C33 H33A 0.9800 . ?
 C33 H33B 0.9800 . ?
 C33 H33C 0.9800 . ?
 C34 H34A 0.9800 . ?
 C34 H34B 0.9800 . ?
 C34 H34C 0.9800 . ?
 C35 H35A 0.9800 . ?
 C35 H35B 0.9800 . ?
 C35 H35C 0.9800 . ?
 Cl1 C36 1.738(6) . ?
 Cl2 C36 1.769(6) . ?
 C36 H36A 0.9900 . ?
 C36 H36B 0.9900 . ?
 B1 F1 1.357(3) . ?
 B1 F2 1.370(3) . ?
 B1 F3 1.387(3) . ?
 B1 F4 1.368(4) . ?
 B1 F5 1.357(4) . ?
 B1 F6 1.352(4) . ?
 B1 F7 1.355(4) . ?
 B1 F8 1.387(4) . ?

loop_
  _geom_angle_atom_site_label_1
  _geom_angle_atom_site_label_2
  _geom_angle_atom_site_label_3
  _geom_angle
  _geom_angle_site_symmetry_1
  _geom_angle_site_symmetry_3
  _geom_angle_publ_flag
 N1 Au1 P1 83.10(6) . . ?
 N1 Au1 C13 81.24(9) . . ?
 C1 Au1 P1 105.40(7) . . ?
 C1 Au1 N1 171.28(9) . . ?
 C1 Au1 C13 90.37(10) . . ?
 C13 Au1 P1 164.02(8) . . ?
 C24 P1 Au1 97.25(8) . . ?
 C24 P1 C28 107.82(12) . . ?
 C24 P1 C32 104.72(13) . . ?
 C28 P1 Au1 118.53(9) . . ?
 C32 P1 Au1 110.82(9) . . ?
 C32 P1 C28 115.11(13) . . ?
 C3 O2 C4 121.4(2) . . ?
 C8 O4 C9 119.4(2) . . ?
 C19 N1 Au1 115.50(17) . . ?
 C19 N1 C23 122.2(2) . . ?
 C23 N1 Au1 122.01(16) . . ?
 C2 C1 Au1 122.82(19) . . ?
 C2 C1 C8 116.0(2) . . ?
 C8 C1 Au1 120.45(18) . . ?
 C1 C2 H2 118.3 . . ?
 C1 C2 C3 123.3(2) . . ?
 C3 C2 H2 118.3 . . ?
 O1 C3 O2 125.0(2) . . ?
 O1 C3 C2 125.1(2) . . ?
 O2 C3 C2 109.9(2) . . ?
 O2 C4 C5 101.7(2) . . ?
 O2 C4 C6 111.1(3) . . ?
 O2 C4 C7 108.9(2) . . ?
 C5 C4 C6 110.4(3) . . ?
 C7 C4 C5 111.2(3) . . ?
 C7 C4 C6 112.9(3) . . ?
 C4 C5 H5A 109.5 . . ?
 C4 C5 H5B 109.5 . . ?
 C4 C5 H5C 109.5 . . ?
 H5A C5 H5B 109.5 . . ?
 H5A C5 H5C 109.5 . . ?
 H5B C5 H5C 109.5 . . ?
 C4 C6 H6A 109.5 . . ?
 C4 C6 H6B 109.5 . . ?
 C4 C6 H6C 109.5 . . ?
 H6A C6 H6B 109.5 . . ?
 H6A C6 H6C 109.5 . . ?
 H6B C6 H6C 109.5 . . ?
 C4 C7 H7A 109.5 . . ?
 C4 C7 H7B 109.5 . . ?
 C4 C7 H7C 109.5 . . ?
 H7A C7 H7B 109.5 . . ?
 H7A C7 H7C 109.5 . . ?
 H7B C7 H7C 109.5 . . ?
 O3 C8 O4 124.7(2) . . ?
 O3 C8 C1 122.9(2) . . ?
 O4 C8 C1 112.4(2) . . ?
 O4 C9 C10 108.9(3) . . ?
 O4 C9 C11 110.3(3) . . ?
 O4 C9 C12 103.2(2) . . ?
 C10 C9 C11 112.2(3) . . ?
 C12 C9 C10 110.9(3) . . ?
 C12 C9 C11 110.9(3) . . ?
 C9 C10 H10A 109.5 . . ?
 C9 C10 H10B 109.5 . . ?
 C9 C10 H10C 109.5 . . ?
 H10A C10 H10B 109.5 . . ?
 H10A C10 H10C 109.5 . . ?
 H10B C10 H10C 109.5 . . ?
 C9 C11 H11A 109.5 . . ?
 C9 C11 H11B 109.5 . . ?
 C9 C11 H11C 109.5 . . ?
 H11A C11 H11B 109.5 . . ?
 H11A C11 H11C 109.5 . . ?
 H11B C11 H11C 109.5 . . ?
 C9 C12 H12A 109.5 . . ?
 C9 C12 H12B 109.5 . . ?
 C9 C12 H12C 109.5 . . ?
 H12A C12 H12B 109.5 . . ?
 H12A C12 H12C 109.5 . . ?
 H12B C12 H12C 109.5 . . ?
 C14 C13 Au1 129.7(2) . . ?
 C14 C13 C18 119.0(2) . . ?
 C18 C13 Au1 111.30(18) . . ?
 C13 C14 H14 120.1 . . ?
 C13 C14 C15 119.8(3) . . ?
 C15 C14 H14 120.1 . . ?
 C14 C15 H15 119.6 . . ?
 C16 C15 C14 120.9(3) . . ?
 C16 C15 H15 119.6 . . ?
 C15 C16 H16 119.9 . . ?
 C17 C16 C15 120.2(3) . . ?
 C17 C16 H16 119.9 . . ?
 C16 C17 H17 120.2 . . ?
 C16 C17 C18 119.7(3) . . ?
 C18 C17 H17 120.2 . . ?
 C13 C18 C19 117.2(2) . . ?
 C17 C18 C13 120.5(3) . . ?
 C17 C18 C19 122.4(2) . . ?
 N1 C19 C18 114.7(2) . . ?
 N1 C19 C20 119.9(2) . . ?
 C20 C19 C18 125.4(2) . . ?
 C19 C20 H20 120.1 . . ?
 C21 C20 C19 119.8(2) . . ?
 C21 C20 H20 120.1 . . ?
 C20 C21 H21 119.7 . . ?
 C20 C21 C22 120.7(2) . . ?
 C22 C21 H21 119.7 . . ?
 C21 C22 C23 118.0(2) . . ?
 C21 C22 C27 123.2(2) . . ?
 C27 C22 C23 118.7(3) . . ?
 N1 C23 C22 119.5(2) . . ?
 N1 C23 C24 119.7(2) . . ?
 C22 C23 C24 120.8(2) . . ?
 C23 C24 P1 117.30(18) . . ?
 C25 C24 P1 124.3(2) . . ?
 C25 C24 C23 118.4(2) . . ?
 C24 C25 H25 119.5 . . ?
 C24 C25 C26 121.1(3) . . ?
 C26 C25 H25 119.5 . . ?
 C25 C26 H26 119.6 . . ?
 C27 C26 C25 120.8(3) . . ?
 C27 C26 H26 119.6 . . ?
 C22 C27 H27 119.9 . . ?
 C26 C27 C22 120.2(3) . . ?
 C26 C27 H27 119.9 . . ?
 C29 C28 P1 115.0(2) . . ?
 C30 C28 P1 108.40(19) . . ?
 C30 C28 C29 108.8(2) . . ?
 C30 C28 C31 109.3(3) . . ?
 C31 C28 P1 105.95(19) . . ?
 C31 C28 C29 109.3(3) . . ?
 C28 C29 H29A 109.5 . . ?
 C28 C29 H29B 109.5 . . ?
 C28 C29 H29C 109.5 . . ?
 H29A C29 H29B 109.5 . . ?
 H29A C29 H29C 109.5 . . ?
 H29B C29 H29C 109.5 . . ?
 C28 C30 H30A 109.5 . . ?
 C28 C30 H30B 109.5 . . ?
 C28 C30 H30C 109.5 . . ?
 H30A C30 H30B 109.5 . . ?
 H30A C30 H30C 109.5 . . ?
 H30B C30 H30C 109.5 . . ?
 C28 C31 H31A 109.5 . . ?
 C28 C31 H31B 109.5 . . ?
 C28 C31 H31C 109.5 . . ?
 H31A C31 H31B 109.5 . . ?
 H31A C31 H31C 109.5 . . ?
 H31B C31 H31C 109.5 . . ?
 C33 C32 P1 113.9(2) . . ?
 C34 C32 P1 110.1(2) . . ?
 C34 C32 C33 109.7(3) . . ?
 C35 C32 P1 105.42(19) . . ?
 C35 C32 C33 107.9(3) . . ?
 C35 C32 C34 109.7(2) . . ?
 C32 C33 H33A 109.5 . . ?
 C32 C33 H33B 109.5 . . ?
 C32 C33 H33C 109.5 . . ?
 H33A C33 H33B 109.5 . . ?
 H33A C33 H33C 109.5 . . ?
 H33B C33 H33C 109.5 . . ?
 C32 C34 H34A 109.5 . . ?
 C32 C34 H34B 109.5 . . ?
 C32 C34 H34C 109.5 . . ?
 H34A C34 H34B 109.5 . . ?
 H34A C34 H34C 109.5 . . ?
 H34B C34 H34C 109.5 . . ?
 C32 C35 H35A 109.5 . . ?
 C32 C35 H35B 109.5 . . ?
 C32 C35 H35C 109.5 . . ?
 H35A C35 H35B 109.5 . . ?
 H35A C35 H35C 109.5 . . ?
 H35B C35 H35C 109.5 . . ?
 Cl1 C36 Cl2 112.4(3) . . ?
 Cl1 C36 H36A 109.1 . . ?
 Cl1 C36 H36B 109.1 . . ?
 Cl2 C36 H36A 109.1 . . ?
 Cl2 C36 H36B 109.1 . . ?
 H36A C36 H36B 107.9 . . ?
 F1 B1 F2 111.9(4) . . ?
 F1 B1 F3 111.0(4) . . ?
 F1 B1 F4 100.4(5) . . ?
 F2 B1 F3 106.5(4) . . ?
 F4 B1 F2 116.8(5) . . ?
 F4 B1 F3 110.2(5) . . ?
 F5 B1 F8 97.9(6) . . ?
 F6 B1 F5 117.5(6) . . ?
 F6 B1 F7 108.2(6) . . ?
 F6 B1 F8 108.2(6) . . ?
 F7 B1 F5 128.0(6) . . ?
 F7 B1 F8 89.9(6) . . ?

loop_
  _geom_torsion_atom_site_label_1
  _geom_torsion_atom_site_label_2
  _geom_torsion_atom_site_label_3
  _geom_torsion_atom_site_label_4
  _geom_torsion
  _geom_torsion_site_symmetry_1
  _geom_torsion_site_symmetry_2
  _geom_torsion_site_symmetry_3
  _geom_torsion_site_symmetry_4
  _geom_torsion_publ_flag
 Au1 P1 C24 C23 7.0(2) . . . . ?
 Au1 P1 C24 C25 -172.9(2) . . . . ?
 Au1 P1 C28 C29 -176.43(18) . . . . ?
 Au1 P1 C28 C30 -54.5(2) . . . . ?
 Au1 P1 C28 C31 62.8(2) . . . . ?
 Au1 P1 C32 C33 -157.7(2) . . . . ?
 Au1 P1 C32 C34 78.7(2) . . . . ?
 Au1 P1 C32 C35 -39.5(2) . . . . ?
 Au1 N1 C19 C18 3.4(3) . . . . ?
 Au1 N1 C19 C20 -175.62(19) . . . . ?
 Au1 N1 C23 C22 174.50(18) . . . . ?
 Au1 N1 C23 C24 -4.0(3) . . . . ?
 Au1 C1 C2 C3 5.6(4) . . . . ?
 Au1 C1 C8 O3 173.2(2) . . . . ?
 Au1 C1 C8 O4 -6.5(3) . . . . ?
 Au1 C13 C14 C15 178.9(2) . . . . ?
 Au1 C13 C18 C17 -179.1(2) . . . . ?
 Au1 C13 C18 C19 0.5(3) . . . . ?
 P1 C24 C25 C26 -179.9(2) . . . . ?
 N1 C19 C20 C21 1.1(4) . . . . ?
 N1 C23 C24 P1 -3.2(3) . . . . ?
 N1 C23 C24 C25 176.6(2) . . . . ?
 C1 C2 C3 O1 -7.6(4) . . . . ?
 C1 C2 C3 O2 171.4(2) . . . . ?
 C2 C1 C8 O3 2.7(4) . . . . ?
 C2 C1 C8 O4 -177.0(2) . . . . ?
 C3 O2 C4 C5 -174.7(2) . . . . ?
 C3 O2 C4 C6 -57.2(4) . . . . ?
 C3 O2 C4 C7 67.8(3) . . . . ?
 C4 O2 C3 O1 1.5(4) . . . . ?
 C4 O2 C3 C2 -177.5(2) . . . . ?
 C8 O4 C9 C10 -62.9(4) . . . . ?
 C8 O4 C9 C11 60.6(3) . . . . ?
 C8 O4 C9 C12 179.2(3) . . . . ?
 C8 C1 C2 C3 175.8(2) . . . . ?
 C9 O4 C8 O3 -3.5(4) . . . . ?
 C9 O4 C8 C1 176.2(2) . . . . ?
 C13 C14 C15 C16 -0.1(4) . . . . ?
 C13 C18 C19 N1 -2.6(3) . . . . ?
 C13 C18 C19 C20 176.3(2) . . . . ?
 C14 C13 C18 C17 0.2(4) . . . . ?
 C14 C13 C18 C19 179.8(2) . . . . ?
 C14 C15 C16 C17 0.5(5) . . . . ?
 C15 C16 C17 C18 -0.6(4) . . . . ?
 C16 C17 C18 C13 0.2(4) . . . . ?
 C16 C17 C18 C19 -179.4(3) . . . . ?
 C17 C18 C19 N1 177.0(2) . . . . ?
 C17 C18 C19 C20 -4.0(4) . . . . ?
 C18 C13 C14 C15 -0.2(4) . . . . ?
 C18 C19 C20 C21 -177.9(3) . . . . ?
 C19 N1 C23 C22 1.1(4) . . . . ?
 C19 N1 C23 C24 -177.4(2) . . . . ?
 C19 C20 C21 C22 0.4(4) . . . . ?
 C20 C21 C22 C23 -1.0(4) . . . . ?
 C20 C21 C22 C27 175.6(3) . . . . ?
 C21 C22 C23 N1 0.3(4) . . . . ?
 C21 C22 C23 C24 178.8(3) . . . . ?
 C21 C22 C27 C26 -177.3(3) . . . . ?
 C22 C23 C24 P1 178.3(2) . . . . ?
 C22 C23 C24 C25 -1.9(4) . . . . ?
 C23 N1 C19 C18 177.3(2) . . . . ?
 C23 N1 C19 C20 -1.8(4) . . . . ?
 C23 C22 C27 C26 -0.7(4) . . . . ?
 C23 C24 C25 C26 0.3(4) . . . . ?
 C24 P1 C28 C29 74.6(2) . . . . ?
 C24 P1 C28 C30 -163.5(2) . . . . ?
 C24 P1 C28 C31 -46.2(2) . . . . ?
 C24 P1 C32 C33 -53.8(3) . . . . ?
 C24 P1 C32 C34 -177.5(2) . . . . ?
 C24 P1 C32 C35 64.3(2) . . . . ?
 C24 C25 C26 C27 1.1(5) . . . . ?
 C25 C26 C27 C22 -0.9(5) . . . . ?
 C27 C22 C23 N1 -176.4(2) . . . . ?
 C27 C22 C23 C24 2.1(4) . . . . ?
 C28 P1 C24 C23 130.1(2) . . . . ?
 C28 P1 C24 C25 -49.7(3) . . . . ?
 C28 P1 C32 C33 64.4(3) . . . . ?
 C28 P1 C32 C34 -59.3(2) . . . . ?
 C28 P1 C32 C35 -177.49(18) . . . . ?
 C32 P1 C24 C23 -106.8(2) . . . . ?
 C32 P1 C24 C25 73.3(3) . . . . ?
 C32 P1 C28 C29 -41.9(3) . . . . ?
 C32 P1 C28 C30 80.1(2) . . . . ?
 C32 P1 C28 C31 -162.7(2) . . . . ?

_shelx_res_file
;
TITL jaime12-10-22_a.res in P2(1)/n
    jaime12-10-22.res
    created by SHELXL-2018/3 at 15:00:28 on 12-Oct-2022
REM Old TITL Jaime12-10-22 in P2(1)/n
REM SHELXT solution in P2(1)/n: R1 0.075, Rweak 0.004, Alpha 0.037
REM <I/s> 0.423 for 266 systematic absences, Orientation as input
REM Formula found by SHELXT: C34 B4 N1 O3 F3 Cl Au
CELL 0.71073 14.4022 18.8357 15.3468 90 109.1 90
ZERR 4 0.0002 0.0002 0.0002 0 0.001 0
LATT 1
SYMM 0.5-X,0.5+Y,0.5-Z
SFAC C H Au B Cl F N O P
UNIT 144 192 4 4 8 16 4 16 4
SADI 0.005 F8 B1 F4 B1 F1 B1 F5 B1 F3 B1 F6 B1 F7 B1 F2 B1
SIMU 0.003 0.006 3 F1 > F8

L.S. 10
PLAN  40
SIZE 0.05 0.11 0.14
TEMP -113.15(10)
CONF
list 4
MORE -1
BOND $H
fmap 2 53
acta
REM <olex2.extras>
REM <HklSrc "%.\\Jaime12-10-22.hkl">
REM </olex2.extras>

WGHT    0.028900    4.818000
FVAR       0.20412   0.58516
AU1   3    0.596468    0.390213    0.710490    11.00000    0.01972    0.01731 =
         0.01905    0.00052    0.00463    0.00082
P1    9    0.669868    0.441451    0.860953    11.00000    0.02243    0.01872 =
         0.02032    0.00010    0.00320    0.00084
O1    8    0.757419    0.411977    0.640596    11.00000    0.03108    0.02752 =
         0.03954    0.00579    0.01349    0.00355
O2    8    0.872029    0.331202    0.635712    11.00000    0.02974    0.03045 =
         0.03823    0.00354    0.01705    0.00222
O3    8    0.662201    0.172034    0.730909    11.00000    0.03685    0.02136 =
         0.04974    0.00145    0.01563    0.00298
O4    8    0.548489    0.239781    0.762571    11.00000    0.03672    0.02198 =
         0.04109    0.00020    0.02126   -0.00297
N1    7    0.515565    0.482221    0.686317    11.00000    0.02021    0.02054 =
         0.02201    0.00300    0.00404    0.00299
C1    1    0.668114    0.297388    0.713288    11.00000    0.02635    0.01801 =
         0.02233    0.00009    0.00594    0.00158
C2    1    0.744159    0.291049    0.682269    11.00000    0.02876    0.02302 =
         0.02776   -0.00165    0.00918    0.00227
AFIX  43
H2    2    0.770577    0.245060    0.680525    11.00000   -1.20000
AFIX   0
C3    1    0.789376    0.351958    0.650485    11.00000    0.02569    0.02982 =
         0.02550   -0.00037    0.00811    0.00169
C4    1    0.934494    0.382162    0.607111    11.00000    0.03068    0.03453 =
         0.04136    0.00863    0.01805    0.00035
C5    1    1.010962    0.333496    0.590495    11.00000    0.03580    0.04488 =
         0.04781    0.00703    0.02391    0.00327
AFIX 137
H5A   2    1.043892    0.306551    0.646773    11.00000   -1.50000
H5B   2    1.059532    0.361952    0.573742    11.00000   -1.50000
H5C   2    0.978855    0.300550    0.540237    11.00000   -1.50000
AFIX   0
C6    1    0.876471    0.419997    0.518345    11.00000    0.04115    0.06506 =
         0.05173    0.02540    0.02320    0.01075
AFIX 137
H6A   2    0.836165    0.385421    0.474357    11.00000   -1.50000
H6B   2    0.922045    0.442996    0.491748    11.00000   -1.50000
H6C   2    0.833847    0.455935    0.531780    11.00000   -1.50000
AFIX   0
C7    1    0.980684    0.432882    0.685960    11.00000    0.04027    0.04004 =
         0.05969   -0.00321    0.02055   -0.00686
AFIX 137
H7A   2    0.929906    0.464114    0.694465    11.00000   -1.50000
H7B   2    1.030707    0.461563    0.671812    11.00000   -1.50000
H7C   2    1.011333    0.405795    0.742635    11.00000   -1.50000
AFIX   0
C8    1    0.627202    0.229248    0.736313    11.00000    0.02627    0.02368 =
         0.02397    0.00070    0.00457    0.00112
C9    1    0.495044    0.177543    0.782241    11.00000    0.04854    0.02675 =
         0.05201   -0.00240    0.02890   -0.00979
C10   1    0.453121    0.134425    0.694555    11.00000    0.04173    0.04592 =
         0.05302   -0.00649    0.01304   -0.01472
AFIX 137
H10A  2    0.415526    0.165659    0.644323    11.00000   -1.50000
H10B  2    0.409844    0.097352    0.704385    11.00000   -1.50000
H10C  2    0.506923    0.112421    0.678334    11.00000   -1.50000
AFIX   0
C11   1    0.563100    0.133552    0.861012    11.00000    0.07827    0.03861 =
         0.04742    0.00721    0.02592   -0.01653
AFIX 137
H11A  2    0.611814    0.109208    0.839655    11.00000   -1.50000
H11B  2    0.524370    0.098351    0.881236    11.00000   -1.50000
H11C  2    0.596779    0.164873    0.912682    11.00000   -1.50000
AFIX   0
C12   1    0.413837    0.211149    0.810412    11.00000    0.07243    0.04383 =
         0.11095   -0.00492    0.06772   -0.01101
AFIX 137
H12A  2    0.442625    0.240823    0.865074    11.00000   -1.50000
H12B  2    0.373565    0.173861    0.824653    11.00000   -1.50000
H12C  2    0.372689    0.240544    0.759768    11.00000   -1.50000
AFIX   0
C13   1    0.506396    0.369054    0.578567    11.00000    0.02356    0.02637 =
         0.02041    0.00033    0.00424   -0.00380
C14   1    0.501320    0.309091    0.524700    11.00000    0.03340    0.02693 =
         0.02625   -0.00019    0.00654   -0.00458
AFIX  43
H14   2    0.544646    0.270374    0.547887    11.00000   -1.20000
AFIX   0
C15   1    0.432326    0.305838    0.436302    11.00000    0.04158    0.03285 =
         0.02660   -0.00734    0.00707   -0.01272
AFIX  43
H15   2    0.429123    0.264728    0.399567    11.00000   -1.20000
AFIX   0
C16   1    0.368396    0.361826    0.401398    11.00000    0.03086    0.04867 =
         0.02302   -0.00169   -0.00147   -0.01083
AFIX  43
H16   2    0.321494    0.358687    0.341310    11.00000   -1.20000
AFIX   0
C17   1    0.372758    0.422005    0.453689    11.00000    0.02340    0.04102 =
         0.02584    0.00308    0.00261   -0.00214
AFIX  43
H17   2    0.329373    0.460528    0.429586    11.00000   -1.20000
AFIX   0
C18   1    0.441355    0.426062    0.542380    11.00000    0.02040    0.03062 =
         0.02215    0.00192    0.00483   -0.00215
C19   1    0.449155    0.488331    0.601909    11.00000    0.01983    0.02714 =
         0.02340    0.00429    0.00437    0.00086
C20   1    0.394659    0.551557    0.576290    11.00000    0.02401    0.03483 =
         0.02857    0.00828    0.00483    0.00488
AFIX  43
H20   2    0.346735    0.555776    0.516864    11.00000   -1.20000
AFIX   0
C21   1    0.410918    0.606469    0.636909    11.00000    0.03069    0.02686 =
         0.03548    0.00855    0.01076    0.00956
AFIX  43
H21   2    0.373857    0.648941    0.619655    11.00000   -1.20000
AFIX   0
C22   1    0.482377    0.601042    0.725334    11.00000    0.02898    0.02305 =
         0.03221    0.00397    0.01011    0.00581
C23   1    0.534939    0.536458    0.749040    11.00000    0.02357    0.02061 =
         0.02550    0.00191    0.00822    0.00192
C24   1    0.608874    0.527947    0.836002    11.00000    0.02755    0.01960 =
         0.02510    0.00070    0.00669    0.00287
C25   1    0.630419    0.585032    0.896149    11.00000    0.03429    0.02590 =
         0.03074   -0.00364    0.00537    0.00190
AFIX  43
H25   2    0.679945    0.580297    0.954591    11.00000   -1.20000
AFIX   0
C26   1    0.580164    0.649947    0.872137    11.00000    0.04442    0.02484 =
         0.03749   -0.00517    0.01273    0.00298
AFIX  43
H26   2    0.596983    0.688662    0.914066    11.00000   -1.20000
AFIX   0
C27   1    0.507182    0.657959    0.788897    11.00000    0.04200    0.02295 =
         0.04081    0.00159    0.01455    0.00735
AFIX  43
H27   2    0.473197    0.701856    0.773889    11.00000   -1.20000
AFIX   0
C28   1    0.805822    0.457313    0.903248    11.00000    0.02298    0.02700 =
         0.03261   -0.00207    0.00279   -0.00089
C29   1    0.847149    0.485843    1.002033    11.00000    0.03116    0.04635 =
         0.03760   -0.00985   -0.00398   -0.00032
AFIX 137
H29A  2    0.815841    0.531325    1.006235    11.00000   -1.50000
H29B  2    0.918260    0.492678    1.018315    11.00000   -1.50000
H29C  2    0.833762    0.451762    1.044689    11.00000   -1.50000
AFIX   0
C30   1    0.857534    0.387386    0.897201    11.00000    0.02570    0.03661 =
         0.03965   -0.00283    0.00302    0.00575
AFIX 137
H30A  2    0.846390    0.353135    0.940820    11.00000   -1.50000
H30B  2    0.928212    0.395855    0.912466    11.00000   -1.50000
H30C  2    0.831108    0.368400    0.834446    11.00000   -1.50000
AFIX   0
C31   1    0.825480    0.511275    0.836642    11.00000    0.03446    0.03799 =
         0.05298    0.00433    0.01507   -0.00762
AFIX 137
H31A  2    0.792196    0.495999    0.772989    11.00000   -1.50000
H31B  2    0.896349    0.514434    0.847766    11.00000   -1.50000
H31C  2    0.800470    0.557909    0.846568    11.00000   -1.50000
AFIX   0
C32   1    0.619723    0.399483    0.946499    11.00000    0.03824    0.02966 =
         0.02349   -0.00075    0.01127   -0.00451
C33   1    0.630240    0.445835    1.032042    11.00000    0.05734    0.04845 =
         0.02975   -0.00873    0.01994   -0.01376
AFIX 137
H33A  2    0.700062    0.452654    1.066670    11.00000   -1.50000
H33B  2    0.598075    0.422229    1.071406    11.00000   -1.50000
H33C  2    0.599266    0.492074    1.012406    11.00000   -1.50000
AFIX   0
C34   1    0.668809    0.327167    0.976836    11.00000    0.04783    0.03309 =
         0.03513    0.00992    0.00965   -0.00174
AFIX 137
H34A  2    0.665026    0.298796    0.922252    11.00000   -1.50000
H34B  2    0.634887    0.302227    1.013704    11.00000   -1.50000
H34C  2    0.737851    0.334313    1.013920    11.00000   -1.50000
AFIX   0
C35   1    0.509931    0.388975    0.895301    11.00000    0.03405    0.04106 =
         0.03731   -0.00583    0.01811   -0.00758
AFIX 137
H35A  2    0.479113    0.435129    0.874793    11.00000   -1.50000
H35B  2    0.479110    0.366761    0.936703    11.00000   -1.50000
H35C  2    0.501290    0.358309    0.841634    11.00000   -1.50000
AFIX   0

CL1   5    0.275928    0.361884    0.632726    11.00000    0.07421    0.18178 =
         0.11480    0.02189    0.06236   -0.00603
CL2   5    0.255316    0.491928    0.727504    11.00000    0.10462    0.13930 =
         0.08346    0.00667    0.03212   -0.05590
C36   1    0.255335    0.398041    0.728968    11.00000    0.04673    0.13383 =
         0.06112    0.02993    0.00589   -0.02678
AFIX  23
H36A  2    0.307034    0.381238    0.785268    11.00000   -1.20000
H36B  2    0.191238    0.381038    0.731533    11.00000   -1.20000
AFIX   0

B1    4    0.694067    0.199136    0.407625    11.00000    0.07371    0.04257 =
         0.05487    0.00085    0.01030    0.01287
PART 1
F1    6    0.711508    0.251923    0.471158    21.00000    0.11629    0.08102 =
         0.04868   -0.01441    0.00401    0.04029
F2    6    0.775887    0.158348    0.418475    21.00000    0.11261    0.08869 =
         0.04320    0.00119    0.00373    0.06219
F3    6    0.666752    0.226529    0.318949    21.00000    0.10669    0.07840 =
         0.04494    0.00060   -0.00149    0.05147
F4    6    0.615674    0.166426    0.422323    21.00000    0.13201    0.10924 =
         0.08659   -0.00168   -0.00247    0.01612
PART 2
F5    6    0.745412    0.257162    0.449316   -21.00000    0.12127    0.08616 =
         0.06236   -0.00624   -0.00691    0.03187
F6    6    0.616180    0.209742    0.330572   -21.00000    0.12106    0.08669 =
         0.06169   -0.00657   -0.01740    0.04214
F7    6    0.728153    0.132434    0.404574   -21.00000    0.12145    0.07364 =
         0.04791   -0.00025    0.00206    0.03986
F8    6    0.658985    0.178666    0.477927   -21.00000    0.12429    0.09820 =
         0.06142   -0.00317    0.00012    0.03825
HKLF 4


REM  jaime12-10-22_a.res in P2(1)/n
REM wR2 = 0.0651, GooF = S = 1.045, Restrained GooF = 1.097 for all data
REM R1 = 0.0263 for 10297 Fo > 4sig(Fo) and 0.0339 for all 11994 data
REM 500 parameters refined using 196 restraints

END

WGHT      0.0289      4.8166

REM Highest difference peak  1.313,  deepest hole -1.350,  1-sigma level  0.096
Q1    1   0.6431  0.3958  0.6945  11.00000  0.05    1.31
Q2    1   0.2453  0.4620  0.6787  11.00000  0.05    1.26
Q3    1   0.8079  0.2017  0.4220  11.00000  0.05    1.15
Q4    1   0.6612  0.1357  0.4016  11.00000  0.05    0.98
Q5    1   0.5827  0.1977  0.3772  11.00000  0.05    0.94
Q6    1   0.2382  0.3969  0.5973  11.00000  0.05    0.83
Q7    1   0.2965  0.3812  0.6843  11.00000  0.05    0.83
Q8    1   0.2253  0.5209  0.7180  11.00000  0.05    0.74
Q9    1   0.5398  0.3859  0.6875  11.00000  0.05    0.73
Q10   1   0.5437  0.3876  0.7306  11.00000  0.05    0.68
Q11   1   0.7502  0.1400  0.4147  11.00000  0.05    0.67
Q12   1   0.6234  0.4336  0.7074  11.00000  0.05    0.63
Q13   1   0.6405  0.3382  0.7110  11.00000  0.05    0.62
Q14   1   0.9152  0.3620  0.7997  11.00000  0.05    0.48
Q15   1   0.7208  0.2449  0.3569  11.00000  0.05    0.48
Q16   1   0.7217  0.2966  0.7220  11.00000  0.05    0.44
Q17   1   0.5915  0.4178  0.7334  11.00000  0.05    0.43
Q18   1   0.6360  0.4869  0.8443  11.00000  0.05    0.43
Q19   1   0.5530  0.4434  0.6914  11.00000  0.05    0.41
Q20   1   0.6128  0.1608  0.4773  11.00000  0.05    0.38
Q21   1   0.6373  0.2657  0.7091  11.00000  0.05    0.38
Q22   1   0.5698  0.3396  0.7016  11.00000  0.05    0.38
Q23   1   0.5792  0.2394  0.7434  11.00000  0.05    0.37
Q24   1   0.5140  0.1586  0.8476  11.00000  0.05    0.37
Q25   1   0.3663  0.2236  0.7372  11.00000  0.05    0.36
Q26   1   0.2623  0.3191  0.6259  11.00000  0.05    0.36
Q27   1   0.7200  0.3946  0.7436  11.00000  0.05    0.36
Q28   1   0.7708  0.3210  0.6855  11.00000  0.05    0.35
Q29   1   0.4164  0.4209  0.4894  11.00000  0.05    0.33
Q30   1   0.6098  0.5561  0.8678  11.00000  0.05    0.33
Q31   1   0.6519  0.2258  0.4621  11.00000  0.05    0.33
Q32   1   0.3951  0.3953  0.4315  11.00000  0.05    0.32
Q33   1   0.9031  0.4566  0.7737  11.00000  0.05    0.32
Q34   1   0.4317  0.4565  0.5765  11.00000  0.05    0.31
Q35   1   0.4409  0.1847  0.7366  11.00000  0.05    0.31
Q36   1   0.6835  0.1769  0.5226  11.00000  0.05    0.31
Q37   1   0.7015  0.2096  0.5095  11.00000  0.05    0.30
Q38   1   0.5961  0.6128  0.8829  11.00000  0.05    0.30
Q39   1   0.5566  0.6465  0.8227  11.00000  0.05    0.30
Q40   1   0.7535  0.4575  0.8834  11.00000  0.05    0.29
;
_shelx_res_checksum                52947
_shelx_hkl_file
;
   0   0   2 5100.71  172.51
   0   0   2 5391.09  172.34
   0   0   2 5282.91  172.29
   0   0   2 5305.20  172.58
   0   0   3   -0.33    0.88
   0   0   3    0.44    0.77
   0   0   3    1.00    0.64
   0   0  -3    1.08    0.75
   0   0   3    0.79    0.65
   0   0  -3    0.80    0.67
   0   0   4  208.93    7.44
   0   0   4  190.11    7.01
   0   0  -4  188.49    6.86
   0   0   4  192.21    6.94
   0   0  -4  182.76    6.82
   0   0   4  181.79    6.70
   0   0   5    1.12    1.30
   0   0   5   -0.18    1.22
   0   0   5   -0.06    0.85
   0   0  -5    0.46    0.94
   0   0  -5    0.39    1.08
   0   0   5    0.77    0.96
   0   0   6  214.26    8.56
   0   0  -6  192.58    7.66
   0   0   6  204.70    7.44
   0   0   6  206.76    7.81
   0   0   7   -0.60    1.50
   0   0  -7    0.21    1.22
   0   0   7    1.23    1.38
   0   0   8   20.33    2.78
   0   0   8   28.23    2.38
   0   0   9    0.54    2.01
   0   0   9   -0.99    1.72
   0   0  10  625.10   22.65
   0   0 -10  608.32   22.96
   0   0  10  658.35   23.92
   0   0  10  664.74   22.87
   0   0 -10  595.33   24.16
   0   0  11   -0.62    2.13
   0   0 -11    1.71    2.29
   0   0  11   -2.03    2.86
   0   0  11   -2.86    2.36
   0   0 -11    2.28    2.85
   0   0  12 1074.00   37.33
   0   0 -12 1060.43   37.68
   0   0  12 1046.80   38.82
   0   0  12 1086.89   37.42
   0   0 -12 1021.76   39.19
   0   0  13    2.78    2.66
   0   0 -13   -0.30    3.17
   0   0  13   -1.88    2.73
   0   0 -13   -0.47    3.33
   0   0  13    0.41    3.77
   0   0 -14  659.62   25.92
   0   0  14  714.04   25.76
   0   0 -14  649.44   27.62
   0   0  14  702.55   27.40
   0   0 -15   -1.80    3.81
   0   0  15   -0.64    3.57
   0   0 -15    0.56    4.31
   0   0  15    0.50    4.48
   0   0 -16  315.22   14.93
   0   0  16  324.20   16.50
   0   0 -16  320.28   16.92
   0   0  16  342.34   14.70
   0   0  17    5.22    5.78
   0   0 -17    7.18    5.67
   0   0  17    4.15    4.27
   0   0  18   -5.60    6.25
   0   0 -18   -8.41    6.32
   0   0  18   -0.41    4.39
   0   0  19   -1.99    6.37
   0   0 -19    5.25    7.22
   0   0  19    1.75    5.20
   0   0  20   39.61    8.43
   0   0  20   18.16    6.32
   0   0 -20   34.29    8.94
   0  -1  -2  274.43    3.38
   0   1  -2   62.71    1.76
   0   1   2  305.11    3.60
   0  -1   2  272.21    3.40
   0  -1   2  283.83    3.08
   0  -1   2  270.21    2.84
   0  -1  -2  293.23    3.02
   0   1   2  311.01    3.04
   0  -1   2  298.71    3.39
   0   1  -2   59.87    1.84
   0   1   2  308.98    3.81
   0  -1  -2  285.26    3.70
   0   1   3 2221.98   11.60
   0  -1  -3 1964.51   10.71
   0  -1   3 1995.27   11.07
   0  -1  -3 2033.65    9.47
   0   1  -3 2119.81    9.70
   0   1   3 2158.51    9.46
   0  -1   3 1957.53    9.09
   0   1   3 2069.18    7.89
   0  -1   3 2112.37   10.23
   0  -1  -3 2119.43    8.55
   0  -1  -3 2105.17   12.05
   0  -1   3 1952.18    8.40
   0   1  -4  504.21   62.63
   0   1   4 3125.58   64.32
   0  -1   4 2873.72   64.19
   0  -1  -4 2877.45   64.06
   0   1  -4 2968.98   63.70
   0   1   4 3114.28   63.67
   0  -1  -4 2957.21   63.71
   0   1  -4 3003.52   63.64
   0  -1   4 3034.19   63.81
   0   1   4 2999.65   63.31
   0  -1  -4 3036.18   63.44
   0   1  -4  434.93   62.64
   0  -1   4 2965.58   63.34
   0  -1  -4 2828.80   64.44
   0   1  -5  231.09   37.31
   0  -1  -5 1980.01   39.45
   0  -1   5 2025.18   39.76
   0   1   5 2144.81   39.90
   0  -1  -5 1997.57   39.01
   0   1   5 2164.62   38.93
   0   1  -5 2232.25   39.06
   0  -1   5 2164.29   39.13
   0   1   5 2131.28   38.54
   0   1  -5 2142.47   38.86
   0  -1  -5 2103.77   38.62
   0   1  -5  207.73   37.32
   0  -1  -5 2100.93   40.22
   0  -1   5 2083.01   38.37
   0  -1   6  769.70   23.54
   0   1   6  846.22   23.73
   0   1  -6  801.93   22.91
   0  -1  -6  746.84   22.92
   0  -1   6  812.51   23.03
   0   1  -6  796.40   22.77
   0   1   6  823.18   22.63
   0  -1  -6  777.41   22.61
   0  -1   6  797.38   22.38
   0  -1  -6  809.60   23.92
   0   1   7 2267.30   70.96
   0  -1   7 2059.03   70.76
   0   1  -7 2179.29   70.12
   0   1   7 2075.58   69.84
   0   1  -7 2096.62   69.91
   0  -1   7 2086.90   70.16
   0  -1  -7 2095.58   69.84
   0  -1   7 2068.72   69.49
   0  -1   8  598.23   21.49
   0   1   8  595.69   21.13
   0  -1  -8  602.82   21.13
   0  -1   8  593.95   20.70
   0  -1   8  611.99   22.30
   0   1   8  654.99   22.46
   0  -1   9  650.53   25.64
   0   1   9  711.36   25.90
   0  -1  -9  650.77   24.88
   0   1  -9  743.64   26.34
   0  -1   9  703.00   23.97
   0  -1  -9  691.44   26.13
   0  -1  -9  716.39   24.51
   0  -1   9  701.69   24.94
   0   1   9  739.93   24.62
   0   1  10  449.42   16.15
   0  -1  10  439.88   16.49
   0  -1 -10  401.89   16.35
   0   1 -10  438.87   16.53
   0   1  10  452.62   17.57
   0  -1  10  399.49   17.26
   0  -1  10  463.24   16.51
   0   1  10  427.87   16.31
   0  -1 -10  434.29   15.93
   0   1 -10  441.27   17.76
   0  -1 -10  426.35   17.74
   0  -1  11  213.20    9.56
   0   1  11  220.43    9.27
   0  -1 -11  188.32    9.43
   0   1 -11  227.46    9.70
   0  -1  11  194.79   10.27
   0   1  11  228.50   10.70
   0  -1  11  214.64    9.54
   0   1  11  216.75    9.51
   0  -1 -11  233.57   11.03
   0   1 -11  238.43   11.10
   0  -1  12   12.41    2.95
   0   1  12   12.77    2.72
   0   1 -12   15.71    3.19
   0  -1  12   14.28    3.82
   0   1  12    8.64    3.43
   0  -1  12    7.58    2.86
   0   1  12   15.08    2.84
   0   1 -12   16.02    3.94
   0  -1 -12   13.57    3.76
   0   1  13    1.87    2.87
   0  -1  13    3.52    3.02
   0   1 -13    6.28    3.19
   0  -1  13    4.03    2.72
   0   1  13   -0.80    2.75
   0   1 -13   -0.93    3.78
   0  -1 -13   -1.40    3.90
   0   1  13    1.66    3.61
   0   1 -14   35.86    4.63
   0  -1  14   40.39    4.58
   0   1  14   42.25    4.53
   0  -1 -14   46.62    5.86
   0   1 -14   36.17    5.67
   0   1  14   41.75    5.72
   0   1 -15   85.40    6.85
   0   1  15   91.09    6.38
   0  -1  15   90.56    6.53
   0   1 -15   75.00    7.84
   0  -1 -15   74.89    7.73
   0   1  15   87.95    7.80
   0   1 -16  113.28    8.52
   0   1  16  118.94    9.38
   0   1  16  128.17    8.01
   0  -1  16  129.11    8.34
   0   1 -16  134.96   10.15
   0  -1 -16  129.04   10.04
   0   1  17  170.30   11.25
   0  -1  17  161.88    9.43
   0   1  17  150.59    9.11
   0  -1 -17  129.53   10.92
   0   1 -17  143.74   11.24
   0   1  18  125.03   10.24
   0   1  18  121.37    8.56
   0  -1  18  126.63    8.81
   0   1 -18  107.60   10.67
   0  -1 -18  111.73   10.66
   0   1  19  129.44   10.93
   0   1  19  125.32    9.44
   0  -1  19  109.31    9.01
   0   1 -19  114.34   11.55
   0  -1 -19  124.76   11.97
   0   1  20   90.44   10.28
   0   1  20   73.38    8.12
   0  -1  20   79.29    8.33
   0   1 -20   89.06   10.90
   0  -1 -20   79.92   10.76
   0   2   0  499.29   16.26
   0  -2   0  476.14   16.24
   0  -2   1 6528.94  210.59
   0   2  -1 6344.41  210.62
   0  -2  -1 6325.86  210.55
   0  -2  -1 6625.48  210.59
   0   2  -2   29.60    1.59
   0   2   2   31.49    1.61
   0   2  -2   28.67    1.72
   0  -2   2   31.86    1.74
   0   2  -2   31.31    1.47
   0   2   2   31.82    1.45
   0  -2   2   28.91    1.58
   0   2  -2   27.49    1.65
   0   2  -3   29.20    1.88
   0   2   3   34.19    1.93
   0  -2   3   32.97    1.98
   0   2  -3   27.25    1.83
   0  -2   3   31.64    1.83
   0   2   3   34.18    1.76
   0   2  -3   30.93    1.69
   0   2  -3   32.39    2.02
   0   2   4    2.98    1.29
   0   2  -4    3.55    1.32
   0  -2   4    5.97    1.20
   0   2  -4    6.59    1.34
   0   2  -4    5.05    1.24
   0   2  -4    6.86    1.09
   0   2   4    6.85    1.16
   0  -2   4    5.36    1.08
   0   2  -4    6.07    1.49
   0   2  -5   16.04    1.89
   0   2   5   17.44    1.88
   0   2   5   18.26    1.36
   0  -2   5   18.65    1.80
   0   2  -5   17.64    1.87
   0   2  -5   15.12    1.51
   0   2   5   17.30    1.65
   0   2  -5   16.93    1.73
   0  -2  -5   15.93    1.42
   0  -2   5   18.59    1.54
   0   2  -5   13.95    1.87
   0   2   6   26.98    2.50
   0   2   6   23.29    1.75
   0  -2   6   28.22    2.29
   0   2  -6   23.86    2.23
   0   2  -6   24.43    2.13
   0   2  -6   27.91    2.34
   0   2  -6   25.34    2.62
   0  -2   6   22.94    1.90
   0  -2  -6   24.35    1.88
   0   2   7   39.17    3.26
   0   2   7   40.97    2.41
   0  -2   7   40.37    2.95
   0   2  -7   47.46    3.07
   0   2  -7   42.68    3.39
   0  -2   7   38.25    2.40
   0  -2  -7   35.64    2.52
   0  -2   8    7.68    1.50
   0  -2  -8    7.84    1.62
   0   2   8   13.33    2.42
   0  -2   8    6.93    1.84
   0   2   8    8.99    1.60
   0   2   9  464.91   17.81
   0  -2   9  456.15   17.10
   0   2   9  460.75   16.40
   0   2  -9  465.13   17.04
   0   2  -9  466.20   18.16
   0  -2  -9  460.47   16.58
   0  -2   9  441.08   16.08
   0   2 -10   13.27    2.40
   0   2  10   15.09    3.19
   0   2  10   15.69    2.20
   0  -2  10   13.73    2.57
   0   2  10   10.97    2.17
   0   2 -10   14.19    3.11
   0  -2  10   10.70    1.81
   0  -2 -10    9.95    2.10
   0   2 -11 1012.15   36.23
   0   2  11 1120.56   37.50
   0  -2  11 1039.36   36.26
   0   2  11 1020.83   35.47
   0   2  11 1019.52   35.98
   0  -2 -11 1039.26   35.54
   0  -2  11 1009.91   34.78
   0   2 -11 1007.18   37.60
   0   2 -12   22.46    3.45
   0   2  12   33.36    4.40
   0   2  12   24.81    3.04
   0  -2  12   30.90    3.77
   0   2  12   24.71    3.42
   0   2 -12   31.93    4.65
   0   2 -13  712.25   27.41
   0   2  13  762.39   28.82
   0  -2  13  708.84   27.31
   0   2  13  776.95   27.33
   0   2 -13  757.11   29.37
   0   2 -14   29.25    4.26
   0   2  14   35.98    4.40
   0   2 -14   27.43    5.22
   0   2  14   21.30    4.71
   0   2 -15  522.51   20.44
   0   2  15  514.98   20.12
   0   2 -15  493.02   22.25
   0   2  15  461.37   21.64
   0   2 -16   19.49    4.66
   0   2  16   19.35    5.50
   0   2  16    7.98    4.31
   0   2 -16    4.80    5.43
   0   2  17   52.07    7.11
   0   2  17   50.32    5.98
   0   2 -17   48.62    7.95
   0   2  18    1.24    5.82
   0   2  18    1.62    4.84
   0   2 -18    1.39    6.44
   0   2  19    0.66    6.74
   0   2  19   11.71    5.79
   0   2 -19   -0.75    6.95
   0   2  20   11.99    7.21
   0   2 -20    5.55    7.64
   0   2  20   11.11    6.19
   0   3   0    0.35    0.63
   0  -3   0    0.37    0.55
   0  -3   0    1.36    0.65
   0   3   0    0.46    0.70
   0  -3   0    1.00    0.65
   0   3   0    0.25    0.60
   0  -3   0   -0.06    0.67
   0   3  -1  537.64   17.88
   0   3  -1  537.05   17.81
   0  -3  -1  552.43   17.86
   0  -3  -1  502.56   17.96
   0   3  -1  522.94   17.84
   0  -3   1  550.61   17.89
   0   3  -1  465.62   17.75
   0   3   1  541.32   17.88
   0   3   1  509.65   17.92
   0  -3   1  529.93   17.86
   0  -3  -1  549.28   17.81
   0  -3  -1  546.00   17.85
   0  -3   1  530.63   17.42
   0   3  -1  526.84   17.43
   0   3   2 1203.92   40.38
   0   3  -2 1221.10   40.34
   0  -3   2 1189.70   40.36
   0  -3  -2 1203.54   40.35
   0  -3   2 1215.72   40.71
   0   3   2 1248.93   40.18
   0  -3   2 1283.02   40.22
   0   3  -2 1246.96   40.23
   0  -3  -2 1236.57   40.21
   0   3  -2 1237.60   40.47
   0   3  -2 1124.16   40.53
   0  -3  -2 1175.52   40.46
   0  -3   3 1042.61   35.93
   0   3  -3 1052.38   35.89
   0  -3  -3 1050.32   35.90
   0   3   3 1090.58   35.99
   0  -3   3 1082.83   36.17
   0  -3   3 1104.48   35.69
   0   3   3 1097.08   35.67
   0  -3   3 1084.36   35.95
   0   3  -3 1083.93   35.72
   0  -3  -3 1081.13   35.71
   0  -3  -3 1040.10   36.07
   0   3  -3 1080.66   36.09
   0   3   4 2388.26   77.73
   0  -3  -4 2356.55   77.65
   0   3  -4 2373.88   77.65
   0  -3   4 2271.64   77.67
   0  -3   4 2372.40   77.84
   0   3   4 2365.91   77.30
   0  -3   4 2440.46   77.36
   0  -3  -4 2299.17   77.37
   0   3  -4 2356.21   77.52
   0   3  -4 2384.51   77.43
   0  -3   4 2349.36   77.53
   0  -3  -4 2209.47   77.86
   0   3  -4 2314.88   77.89
   0  -3  -5  211.67    8.43
   0   3   5  219.34    8.54
   0  -3   5  210.26    8.47
   0   3  -5  204.99    8.36
   0  -3   5  226.05    8.55
   0   3  -5  218.89    8.35
   0   3   5  225.44    8.05
   0  -3   5  201.71    8.18
   0  -3  -5  214.40    8.13
   0   3  -5  217.23    8.12
   0  -3   5  221.41    8.08
   0   3  -5  212.07    8.21
   0  -3  -5  194.16    8.57
   0   3  -5  214.19    8.67
   0  -3   6 3052.09  101.05
   0   3   6 3108.26  101.13
   0  -3   6 3052.90  100.93
   0   3   6 3029.63   99.97
   0   3  -6 3188.84  100.61
   0   3  -6 3110.61  100.58
   0  -3  -6 3020.60  100.53
   0  -3  -6 2705.44  101.12
   0   3  -6 3094.23  101.36
   0  -3  -6 3050.58  100.41
   0  -3   7   10.26    2.13
   0   3   7   19.29    2.32
   0  -3   7    8.77    2.01
   0   3   7   14.97    1.52
   0   3  -7   16.03    2.16
   0   3  -7   14.21    1.94
   0  -3  -7    9.30    1.72
   0   3  -7   16.66    2.40
   0  -3  -7   18.05    1.86
   0  -3   7   12.90    1.72
   0  -3  -7   11.95    2.40
   0  -3   8  769.85   27.90
   0   3   8  832.53   28.02
   0   3   8  771.45   26.50
   0  -3   8  786.15   27.54
   0  -3  -8  779.79   27.21
   0  -3  -8  838.21   26.99
   0  -3  -8  697.22   27.95
   0  -3   8  743.10   26.58
   0   3  -9  103.74    5.48
   0  -3  -9  102.60    5.47
   0   3   9   99.51    5.97
   0  -3   9  108.25    6.12
   0   3   9  102.29    4.76
   0  -3   9   96.93    5.54
   0   3   9  106.83    5.31
   0  -3   9  102.21    4.75
   0  -3  -9  108.97    5.13
   0   3  -9  114.76    6.43
   0  -3 -10  301.66   12.40
   0   3 -10  294.38   12.34
   0   3  10  320.56   13.31
   0  -3  10  316.10   13.34
   0   3  10  310.38   11.63
   0  -3  10  298.16   12.63
   0   3  10  302.98   12.10
   0   3 -10  313.43   13.66
   0  -3  10  306.46   11.41
   0  -3 -10  312.90   11.99
   0  -3 -11  126.38    6.81
   0   3 -11  136.37    6.89
   0  -3  11  126.91    7.74
   0   3  11  134.62    7.67
   0  -3  11  139.05    7.22
   0   3  11  129.03    6.09
   0   3  11  131.56    6.71
   0  -3 -11  125.62    6.34
   0   3 -11  122.63    7.84
   0  -3  11  129.91    5.72
   0   3 -12    2.70    2.85
   0  -3 -12    3.26    2.73
   0   3  12    0.37    3.31
   0  -3  12    2.25    3.41
   0   3  12    1.79    2.29
   0  -3  12    2.86    2.79
   0   3  12    2.17    2.75
   0   3 -12    6.28    3.48
   0  -3 -13   -0.90    3.09
   0   3 -13    5.98    3.24
   0   3  13    2.39    3.09
   0   3 -13   -0.92    4.03
   0  -3 -13   -3.76    4.09
   0   3  13    4.13    3.97
   0  -3  13   -0.83    3.64
   0  -3 -14   31.71    4.82
   0   3 -14   36.11    4.71
   0   3  14   39.04    4.28
   0  -3  14   40.78    4.56
   0  -3 -14   37.60    5.82
   0   3 -14   37.97    5.61
   0   3  14   45.32    6.10
   0  -3  14   41.79    5.58
   0   3 -15   92.77    6.98
   0  -3 -15   88.74    7.23
   0   3  15   96.76    6.60
   0  -3  15   90.71    6.82
   0  -3 -15   98.90    8.89
   0   3 -15   85.06    8.38
   0  -3  15   88.85    7.94
   0   3  15   95.07    8.18
   0   3 -16  147.85    9.17
   0  -3 -16  131.71    9.09
   0  -3  16  172.85   10.98
   0   3  16  138.18   10.33
   0  -3  16  136.98    8.84
   0   3  16  152.80    8.76
   0   3 -16  171.82   11.24
   0  -3 -16  140.06   10.76
   0  -3  17  121.47    9.83
   0   3  17  120.61    9.84
   0  -3  17  112.53    8.38
   0   3  17  114.04    8.11
   0  -3 -17  111.69   10.29
   0   3 -17  126.61   10.47
   0  -3  18  199.62   13.63
   0   3  18  234.40   14.14
   0   3  18  229.13   11.93
   0  -3  18  226.40   12.10
   0  -3 -18  181.50   13.89
   0   3 -18  220.17   14.24
   0   3  19   81.28    9.68
   0  -3  19   77.49    9.39
   0  -3 -19   55.10    9.50
   0   3 -19   54.21    9.20
   0  -3  19   84.39    7.87
   0   3  19   83.37    8.15
   0  -3 -20  175.61   14.70
   0   3 -20  162.56   14.22
   0  -3  20  209.47   12.13
   0  -3  20  199.48   14.19
   0   3  20  172.31   13.76
   0   3  20  189.55   11.97
   0  -4   0 6148.10  207.45
   0  -4   0 6664.56  207.35
   0  -4   0 6218.49  207.32
   0  -4   0 6343.24  207.26
   0   4   0 6453.42  207.30
   0   4   0 6222.95  207.26
   0   4  -1 1074.86   36.49
   0  -4  -1 1180.66   36.53
   0   4  -1 1144.67   36.49
   0   4   1 1058.75   36.46
   0   4  -1 1083.24   36.55
   0  -4   1 1062.26   36.42
   0   4   1 1112.99   36.49
   0  -4   1 1116.10   36.60
   0  -4  -1 1097.66   36.65
   0   4  -1 1089.47   36.48
   0   4   1  964.26   36.45
   0  -4   1 1082.27   36.47
   0  -4  -1 1107.44   36.42
   0  -4  -1 1176.46   36.53
   0  -4  -2  826.03   27.36
   0   4   2  842.02   27.31
   0  -4  -2  833.34   27.83
   0   4  -2  843.71   27.38
   0  -4   2  855.88   27.35
   0   4   2  819.93   27.53
   0  -4   2  834.01   27.53
   0  -4  -2  807.03   27.50
   0   4  -2  826.75   27.48
   0   4   2  767.76   27.98
   0  -4   2  818.16   27.84
   0  -4   2  798.43   27.88
   0  -4  -2  794.82   27.77
   0   4  -2  846.45   27.60
   0  -4  -2  814.10   27.63
   0   4   3 1254.91   41.89
   0  -4  -3 1242.94   41.84
   0   4  -3 1193.92   41.78
   0  -4   3 1232.58   41.85
   0  -4   3 1235.02   42.29
   0   4  -3 1237.19   42.12
   0   4  -3 1254.22   41.63
   0  -4  -3 1285.07   41.64
   0  -4   3 1300.78   41.60
   0   4   3 1300.34   41.57
   0  -4  -3 1245.60   42.01
   0   4  -3 1259.30   42.00
   0  -4  -4  248.80    8.96
   0   4  -4  253.07    8.95
   0  -4   4  245.55    8.99
   0   4   4  249.71    9.00
   0  -4   4  237.88    9.22
   0   4   4  234.67    8.53
   0  -4   4  234.12    8.90
   0  -4   4  238.04    8.59
   0   4  -4  233.46    8.65
   0  -4  -4  229.87    8.62
   0  -4  -4  215.83    9.04
   0   4  -4  224.65    9.07
   0   4   5    2.78    1.48
   0   4  -5    2.51    1.39
   0  -4  -5    2.58    1.53
   0  -4   5    3.47    1.34
   0  -4   5    2.17    1.38
   0   4   5    2.21    1.32
   0  -4   5    1.64    1.39
   0  -4  -5    3.63    1.14
   0  -4   5    2.35    1.25
   0   4  -5    3.24    1.16
   0   4  -5    2.02    1.38
   0  -4  -5    5.62    1.66
   0  -4   6  161.40    6.75
   0   4   6  150.40    6.69
   0  -4   6  148.04    6.70
   0  -4   6  149.35    6.35
   0  -4  -6  139.69    6.20
   0   4  -6  149.49    6.20
   0   4  -6  148.29    6.34
   0  -4  -6  148.83    6.89
   0   4  -6  144.59    6.81
   0  -4   7   20.72    2.48
   0   4   7   27.13    2.64
   0  -4   7   15.15    2.37
   0   4   7   21.47    1.66
   0  -4  -7   18.90    2.09
   0   4  -7   18.01    1.99
   0  -4  -7   24.91    2.16
   0  -4  -7   20.73    2.70
   0   4  -7   18.83    2.48
   0  -4   8   72.85    4.78
   0   4   8   79.92    4.91
   0   4   8   77.71    3.64
   0  -4   8   76.03    4.65
   0  -4  -8   82.41    4.48
   0  -4   8   71.23    3.98
   0  -4  -8   76.89    5.22
   0  -4  -8   83.72    4.27
   0  -4  -9   31.35    2.96
   0   4  -9   35.80    2.98
   0  -4   9   34.18    3.48
   0   4   9   30.33    3.49
   0  -4   9   30.77    3.36
   0   4   9   31.64    2.38
   0  -4   9   31.54    2.73
   0   4   9   33.00    2.83
   0  -4  -9   33.43    2.86
   0  -4  -9   30.81    3.64
   0  -4   9   30.35    2.65
   0   4  -9   33.60    3.71
   0   4 -10  828.32   29.57
   0  -4 -10  840.70   29.58
   0  -4  10  844.62   30.49
   0   4  10  882.01   30.64
   0   4  10  826.84   28.54
   0  -4  10  814.87   29.91
   0   4  10  848.67   29.31
   0  -4  10  839.12   29.36
   0  -4 -10  826.27   30.90
   0  -4 -10  845.67   29.18
   0   4 -10  836.81   30.84
   0  -4  10  790.94   28.57
   0  -4 -11  128.51    6.90
   0   4 -11  121.02    6.71
   0  -4  11  137.13    7.84
   0   4  11  129.27    7.67
   0  -4  11  123.41    7.04
   0   4  11  135.40    5.94
   0  -4  11  138.66    6.65
   0   4  11  125.32    6.54
   0  -4 -11  133.31    6.47
   0  -4 -11  127.23    7.95
   0   4 -11  124.55    7.80
   0  -4  11  115.36    5.68
   0   4 -12 1196.23   41.18
   0  -4 -12 1148.58   41.10
   0  -4  12 1179.78   40.89
   0   4  12 1190.41   40.83
   0  -4 -12 1154.56   40.46
   0  -4 -12 1093.53   42.61
   0   4 -12 1141.08   42.65
   0  -4  12 1209.61   42.40
   0   4  12 1185.07   42.31
   0  -4 -13  306.59   13.44
   0   4 -13  326.70   13.54
   0   4  13  308.90   13.07
   0  -4  13  296.83   13.07
   0   4 -13  313.63   15.04
   0  -4 -13  308.83   15.05
   0  -4  13  315.69   14.50
   0   4  13  306.77   14.57
   0   4 -14  703.05   27.25
   0  -4 -14  702.58   27.33
   0  -4  14  752.39   27.12
   0   4  14  768.10   27.10
   0  -4 -14  687.32   29.21
   0   4 -14  676.53   28.87
   0   4  14  740.54   28.80
   0  -4  14  740.67   28.77
   0   4 -15   42.92    5.36
   0  -4 -15   34.29    5.26
   0   4  15   34.17    4.64
   0  -4  15   34.50    4.88
   0  -4 -15   42.24    6.70
   0   4 -15   39.08    6.30
   0   4  15   47.34    6.36
   0  -4  15   34.13    6.06
   0  -4 -16  212.84   11.61
   0   4 -16  210.42   11.60
   0  -4  16  246.33   13.53
   0   4  16  233.86   13.15
   0  -4  16  236.69   11.64
   0   4  16  252.76   11.64
   0  -4 -16  197.63   13.35
   0   4 -16  211.09   13.40
   0  -4  17    6.92    6.21
   0   4  17   10.92    6.11
   0   4  17    1.12    4.27
   0  -4  17   10.61    4.84
   0  -4 -17   21.07    7.07
   0   4 -17    5.15    6.04
   0  -4  18   16.69    6.82
   0   4  18    9.86    6.62
   0   4  18   11.22    5.08
   0  -4  18    7.74    5.34
   0   4 -18   11.07    6.80
   0  -4 -18    7.78    6.90
   0   4  19   10.53    7.21
   0  -4  19   -1.32    7.43
   0  -4  19   -0.87    5.63
   0   4  19   12.90    5.56
   0   4 -19   -2.22    7.24
   0  -4 -19    1.51    7.67
   0  -4  20   14.75    7.95
   0   4  20   19.61    8.06
   0   4 -20   17.29    7.71
   0  -4 -20   18.46    8.03
   0   4  20   27.99    6.63
   0  -4  20   22.85    6.76
   0  -5   0    3.38    1.12
   0  -5   0    2.09    1.11
   0  -5   0    0.09    0.95
   0   5   0    0.09    1.17
   0   5   0    1.28    0.85
   0  -5   0   -0.08    0.94
   0  -5   0    0.54    1.26
   0   5   1  459.68   15.46
   0   5  -1  424.12   15.43
   0   5  -1  467.72   15.40
   0  -5  -1  453.51   15.39
   0   5   1  443.91   15.39
   0  -5   1  405.33   15.28
   0   5  -1  436.41   15.39
   0  -5   1  433.33   15.48
   0  -5  -1  449.95   15.34
   0  -5  -1  452.21   15.58
   0   5   1  421.95   15.29
   0  -5   1  444.01   15.41
   0  -5  -1  455.55   15.42
   0   5   2  474.93   16.41
   0   5  -2  491.46   16.49
   0  -5  -2  503.07   17.14
   0  -5   2  516.26   16.48
   0  -5  -2  494.42   16.47
   0   5   2  496.43   16.43
   0  -5  -2  492.11   17.08
   0   5  -2  493.00   17.05
   0   5  -2  474.93   17.12
   0  -5   2  481.04   17.12
   0  -5   2  508.77   17.22
   0  -5  -2  485.19   17.44
   0   5  -2  511.45   16.61
   0  -5   2  502.34   16.64
   0  -5  -2  483.32   16.62
   0   5   2  492.41   16.65
   0   5   2  462.36   17.04
   0  -5  -2  508.05   17.07
   0  -5   2  493.57   17.15
   0   5  -2  481.22   16.70
   0  -5  -2  481.09   16.74
   0  -5   3  882.94   28.59
   0  -5  -3  856.27   28.60
   0  -5  -3  858.10   29.11
   0   5   3  873.33   28.55
   0   5  -3  873.28   28.63
   0  -5   3  885.01   29.23
   0  -5  -3  880.78   29.14
   0   5   3  826.36   28.85
   0  -5   3  851.63   28.83
   0  -5  -3  833.16   28.81
   0   5  -3  835.59   28.78
   0   5  -3  837.40   28.95
   0  -5  -3  850.68   29.02
   0   5   4  346.64   12.41
   0  -5  -4  336.90   12.32
   0   5  -4  357.96   12.31
   0  -5   4  345.37   12.39
   0   5  -4  326.76   12.02
   0  -5   4  353.10   12.02
   0   5   4  343.18   11.96
   0  -5   4  334.88   12.49
   0  -5  -4  348.64   12.08
   0  -5  -4  329.74   12.54
   0   5  -4  333.97   12.49
   0  -5   5 2387.02   79.19
   0   5   5 2329.44   79.15
   0   5  -5 2355.30   78.97
   0  -5  -5 2339.88   79.02
   0  -5   5 2327.44   79.52
   0   5  -5 2407.30   78.76
   0  -5  -5 2336.19   78.73
   0  -5   5 2405.14   79.10
   0  -5   5 2478.12   78.66
   0   5   5 2482.67   78.61
   0   5  -5 2354.66   79.35
   0  -5  -5 2285.42   79.37
   0  -5   6    6.60    1.65
   0   5   6   12.36    2.04
   0  -5   6    8.70    1.94
   0  -5   6    6.76    1.59
   0   5  -6    7.74    1.44
   0  -5  -6    7.12    1.54
   0  -5  -6    8.60    2.26
   0   5  -6    8.68    2.03
   0  -5   7  735.46   26.20
   0   5   7  735.82   26.19
   0  -5   7  750.99   26.35
   0  -5  -7  762.89   25.65
   0  -5   7  697.08   25.64
   0   5  -7  750.63   25.62
   0   5  -7  730.41   26.41
   0  -5  -7  710.36   26.46
   0  -5  -8  126.38    5.85
   0  -5   8  124.37    6.46
   0   5   8  109.16    6.15
   0  -5   8  121.06    6.43
   0   5   8  121.50    5.00
   0   5   8  122.22    5.59
   0  -5   8  119.71    5.59
   0  -5  -8  109.57    6.53
   0  -5  -8  132.42    5.85
   0  -5  -9  646.58   23.80
   0   5  -9  676.02   23.92
   0   5   9  698.13   24.78
   0  -5   9  673.57   24.74
   0  -5   9  672.25   24.57
   0   5   9  654.25   22.84
   0   5   9  668.68   23.63
   0  -5   9  693.44   23.76
   0  -5   9  628.87   23.35
   0   5  -9  628.74   24.81
   0  -5  -9  706.87   23.81
   0  -5  -9  670.18   25.11
   0   5 -10  154.80    7.51
   0  -5 -10  150.13    7.55
   0  -5  10  171.78    8.52
   0   5  10  157.21    8.19
   0   5  10  160.71    6.59
   0  -5  10  152.26    7.97
   0  -5  10  172.48    7.47
   0   5  10  161.97    7.33
   0  -5 -10  167.64    8.88
   0  -5 -10  172.60    7.54
   0  -5  10  143.08    6.87
   0   5 -10  158.52    8.60
   0  -5 -11  181.04    8.70
   0   5 -11  172.65    8.59
   0   5  11  190.72    8.38
   0  -5  11  180.04    8.45
   0   5 -11  182.61    9.76
   0  -5 -11  187.40    8.34
   0  -5 -11  177.83    9.85
   0   5  11  187.15    9.57
   0  -5  11  188.88    9.48
   0  -5 -12   89.10    6.09
   0   5 -12   91.81    6.08
   0  -5  12   94.62    5.91
   0   5  12   97.04    5.81
   0  -5 -12   94.35    7.33
   0  -5 -12  101.92    5.80
   0   5 -12   89.95    7.06
   0  -5  12  106.91    7.18
   0   5  12   90.82    6.71
   0  -5 -13    6.94    3.36
   0   5 -13   10.76    3.40
   0  -5  13    8.36    2.97
   0   5  13    7.89    3.33
   0  -5 -13    9.45    4.46
   0   5 -13   11.47    4.28
   0  -5  13   13.63    4.33
   0   5  13   14.77    4.25
   0   5 -14   27.17    4.40
   0  -5 -14   36.07    4.67
   0   5  14   31.11    4.23
   0  -5  14   39.54    4.54
   0  -5 -14   25.89    5.25
   0   5 -14   32.70    5.41
   0   5  14   41.09    5.65
   0  -5  14   24.94    5.03
   0   5 -15  133.14    8.38
   0  -5 -15  123.77    8.51
   0   5  15  144.92    9.83
   0  -5  15  143.50    9.82
   0  -5  15  131.06    8.12
   0   5  15  139.36    7.96
   0   5 -15  139.71    9.93
   0  -5 -15  137.01   10.23
   0  -5  16   92.71    8.75
   0   5  16  110.97    8.99
   0   5  16  103.39    7.15
   0  -5  16  100.94    7.44
   0  -5 -16   85.56    8.99
   0   5 -16   91.54    9.18
   0   5  17  257.97   15.29
   0  -5  17  288.89   15.75
   0  -5  17  281.31   13.72
   0   5  17  305.78   13.76
   0  -5 -17  282.75   16.24
   0   5 -17  253.89   15.74
   0   5  18   11.03    6.55
   0  -5  18   11.69    6.66
   0  -5  18   13.04    5.37
   0   5  18   21.16    5.25
   0   5 -18   19.98    7.45
   0  -5 -18   12.75    7.12
   0   5  19  216.86   14.24
   0   5  19  213.61   12.22
   0  -5  19  234.15   14.74
   0  -5  19  206.80   12.36
   0   5 -19  209.60   14.88
   0  -5 -19  216.84   15.43
   0   5  20    6.27    7.40
   0  -5  20   -2.10    7.57
   0  -5 -20    6.43    8.54
   0   5 -20    6.26    7.63
   0  -5  20    4.19    6.42
   0   5  20    2.28    5.86
   0  -6   0  274.38    9.70
   0  -6   0  263.76    9.91
   0   6   0  267.52    9.68
   0  -6   0  262.16    9.59
   0   6   0  255.31    9.57
   0  -6   0  257.71    9.68
   0   6   0  253.71    9.59
   0  -6   0  244.89    9.45
   0   6   0  264.23    9.63
   0   6   0  246.64    9.64
   0   6   1 1762.87   59.50
   0   6  -1 1806.61   59.51
   0  -6   1 1726.00   59.39
   0  -6  -1 1737.41   59.38
   0  -6   1 1863.56   59.74
   0  -6   1 1791.03   59.49
   0  -6   1 1796.97   59.54
   0   6  -1 1723.07   59.54
   0  -6  -1 1796.03   59.71
   0  -6  -1 1859.71   59.44
   0   6   1 1745.84   59.41
   0   6  -1 1755.46   59.52
   0  -6  -1 1785.89   59.48
   0   6  -1 1822.15   59.47
   0   6   1 1820.39   59.55
   0  -6  -1 1884.70   59.57
   0  -6   2  276.91    9.65
   0   6   2  278.56    9.62
   0   6   2  291.26    9.66
   0   6  -2  291.78    9.73
   0  -6   2  295.71    9.70
   0   6   2  290.40   10.63
   0  -6  -2  298.36    9.71
   0  -6  -2  296.35   10.56
   0  -6  -2  299.14   10.55
   0   6  -2  285.06   10.64
   0   6  -2  288.76   10.48
   0   6  -2  267.41   10.50
   0  -6   2  287.18    9.84
   0   6   2  276.28    9.85
   0  -6  -2  280.51    9.85
   0   6  -2  262.75    9.79
   0  -6   2  294.07   10.66
   0   6   2  289.70   10.64
   0  -6  -2  272.81   10.80
   0  -6   2  274.30   10.47
   0   6   2  273.83   10.43
   0  -6  -2  290.81   10.47
   0  -6   2  282.65   10.52
   0  -6  -2  284.66    9.98
   0   6  -2  278.19    9.92
   0   6   3  558.73   19.37
   0  -6  -3  603.41   20.23
   0  -6  -3  588.60   19.50
   0   6   3  567.41   19.41
   0   6  -3  595.90   19.52
   0  -6   3  604.70   19.49
   0   6  -3  588.09   20.08
   0  -6  -3  582.50   20.13
   0  -6   3  601.62   20.31
   0  -6   3  566.09   20.20
   0  -6  -3  575.47   19.90
   0   6  -3  582.73   19.83
   0  -6  -3  580.54   20.12
   0  -6  -3  555.41   19.68
   0   6   3  564.23   19.74
   0  -6   3  567.10   19.73
   0   6  -3  562.17   19.67
   0   6  -4  275.29   10.30
   0  -6   4  271.43   10.38
   0   6   4  285.53   10.44
   0  -6  -4  277.31   10.37
   0  -6  -4  292.59   10.14
   0  -6   4  279.71   10.05
   0   6  -4  278.71   10.14
   0  -6  -4  296.90   10.69
   0   6   4  290.28   10.01
   0  -6   4  301.79   10.86
   0  -6  -4  292.83   10.70
   0   6  -4  257.86   10.49
   0  -6  -4  266.14   10.58
   0  -6  -5  938.45   30.73
   0  -6   5  930.08   31.24
   0   6   5  940.72   30.58
   0  -6   5  922.10   30.63
   0   6  -5  869.02   30.68
   0  -6  -5  889.79   31.35
   0   6  -5  903.44   31.32
   0  -6  -5  896.42   30.99
   0   6   5  871.21   31.08
   0   6  -5  883.25   30.93
   0  -6   5  922.15   31.18
   0  -6   6    3.93    1.72
   0  -6  -6    4.17    1.48
   0   6  -6    5.29    1.56
   0   6   6    5.06    1.33
   0   6  -6    3.00    1.63
   0  -6  -6    5.48    1.98
   0   6   6    5.23    1.73
   0  -6   6    2.02    1.59
   0  -6   7    9.37    1.95
   0   6  -7   11.77    1.71
   0  -6  -7    7.28    1.66
   0   6   7    8.93    1.63
   0  -6   7    9.06    1.67
   0  -6  -7    9.03    2.29
   0   6  -7   11.12    2.19
   0   6   7    9.37    2.05
   0  -6   7    9.80    2.25
   0  -6  -8   93.46    4.95
   0  -6   8   94.40    5.07
   0  -6   8   98.20    5.61
   0   6   8  103.45    5.67
   0  -6   8   91.57    4.86
   0   6   8   99.35    4.87
   0  -6  -8   98.55    5.82
   0  -6  -9  403.44   14.91
   0   6  -9  388.21   14.81
   0   6   9  402.99   15.64
   0  -6   9  399.00   15.65
   0   6   9  385.15   13.75
   0  -6   9  373.64   14.57
   0   6   9  387.03   14.59
   0   6  -9  386.37   15.82
   0  -6  -9  387.11   15.99
   0  -6  -9  386.92   14.89
   0   6 -10   44.11    3.70
   0  -6 -10   41.00    3.72
   0   6  10   47.53    4.32
   0  -6  10   47.43    4.62
   0   6  10   46.58    2.87
   0   6  10   52.30    3.74
   0  -6  10   47.69    3.64
   0  -6 -10   46.35    3.74
   0  -6 -10   50.25    4.90
   0   6 -10   43.76    4.42
   0  -6 -11  315.42   12.82
   0   6 -11  303.77   12.67
   0   6  11  293.54   12.29
   0  -6  11  314.32   12.58
   0  -6 -11  287.37   13.90
   0  -6 -11  310.01   12.64
   0   6 -11  301.17   13.96
   0   6  11  324.29   13.74
   0  -6  11  311.40   13.72
   0   6 -12  398.95   16.35
   0  -6 -12  409.80   16.50
   0  -6  12  407.53   16.19
   0   6  12  419.17   16.18
   0   6 -12  437.63   18.06
   0  -6 -12  392.32   16.13
   0  -6 -12  413.52   18.10
   0   6  12  423.58   17.63
   0  -6  12  426.48   17.68
   0   6 -13  384.57   15.81
   0  -6 -13  368.66   15.73
   0   6  13  376.12   15.33
   0  -6  13  381.59   15.46
   0  -6 -13  381.27   17.51
   0   6 -13  381.11   17.32
   0   6  13  385.74   16.98
   0  -6  13  390.01   17.00
   0   6 -14   88.99    6.57
   0  -6 -14   90.41    6.63
   0  -6  14   98.40    6.45
   0   6  14   99.25    6.51
   0   6 -14   97.78    8.05
   0  -6 -14  105.31    8.59
   0  -6  14   93.39    7.77
   0   6  14   95.30    7.55
   0  -6 -15  216.50   11.36
   0   6 -15  201.65   11.18
   0  -6  15  233.64   12.90
   0   6  15  230.55   12.72
   0  -6  15  231.37   11.14
   0   6  15  223.29   10.86
   0  -6 -15  220.84   13.06
   0   6 -15  224.86   13.02
   0  -6  16   41.40    6.63
   0   6  16   39.09    6.54
   0   6  16   58.63    5.92
   0  -6  16   40.23    5.45
   0   6 -16   39.65    7.08
   0  -6 -16   42.83    7.09
   0  -6  17   93.68    8.95
   0   6  17   96.65    9.38
   0  -6  17  100.95    7.55
   0   6  17   81.35    7.24
   0   6 -17   67.69    8.79
   0  -6 -17   80.52    9.48
   0   6  18    1.22    6.50
   0  -6  18    6.13    6.72
   0   6  18    3.17    5.19
   0  -6  18    7.32    5.25
   0  -6 -18    7.79    7.08
   0   6 -18    8.91    6.60
   0  -6  19   -3.27    7.28
   0   6  19    7.81    7.08
   0  -6  19   -3.05    5.89
   0   6  19   12.31    5.32
   0   6 -19   13.18    7.21
   0  -6 -19    7.56    8.09
   0   6  20    3.46    7.86
   0  -6  20    9.04    7.61
   0  -6 -20   12.84    8.98
   0   6 -20    1.55    7.55
   0   6  20   15.39    6.21
   0  -6  20   11.15    6.38
   0   7   0   -0.24    1.15
   0  -7   0   -0.21    1.31
   0  -7   0    1.25    1.39
   0   7   0    1.28    1.31
   0  -7   0    0.88    1.09
   0   7   0    1.38    1.60
   0  -7   0    0.70    1.39
   0   7   0   -0.12    1.28
   0  -7   0    1.06    1.36
   0  -7   1    0.45    1.37
   0  -7  -1    0.89    1.42
   0   7  -1    0.99    1.07
   0  -7   1    0.79    1.45
   0   7   1    2.13    1.17
   0  -7   1   -0.12    1.48
   0  -7  -1    0.69    1.36
   0   7   1    1.18    1.27
   0  -7  -1    1.59    1.33
   0   7  -1    0.39    1.30
   0  -7   1    0.64    1.13
   0   7   1    0.77    1.57
   0  -7  -1    0.13    1.17
   0  -7  -1   -0.12    1.05
   0   7  -1   -0.13    1.56
   0  -7   2  174.39    6.09
   0   7   2  169.96    6.04
   0  -7   2  182.00    6.13
   0  -7  -2  176.39    7.15
   0   7   2  179.27    7.28
   0   7   2  180.74    6.08
   0  -7  -2  174.98    7.08
   0   7   2  173.67    6.29
   0  -7   2  178.26    6.27
   0   7  -2  176.78    6.26
   0  -7  -2  167.57    6.27
   0   7   2  174.87    7.17
   0  -7   2  182.96    7.34
   0  -7   2  171.36    7.08
   0  -7  -2  172.81    7.47
   0  -7   2  180.28    7.21
   0   7   2  166.35    7.00
   0  -7  -2  179.63    7.08
   0   7  -2  172.20    7.24
   0   7  -2  169.69    6.33
   0  -7  -2  169.29    6.40
   0   7   3  412.79   13.73
   0  -7   3  402.25   13.78
   0  -7  -3  406.81   13.82
   0   7   3  402.23   13.74
   0  -7  -3  441.08   14.79
   0   7  -3  397.90   13.84
   0  -7   3  389.04   13.78
   0  -7  -3  405.78   14.64
   0  -7   3  401.58   14.07
   0   7  -3  396.97   14.02
   0   7   3  405.73   14.09
   0  -7  -3  407.99   14.06
   0   7   3  423.22   14.99
   0  -7   3  397.96   14.70
   0  -7   3  418.29   14.91
   0   7  -3  369.33   14.76
   0  -7  -3  411.38   14.63
   0   7  -3  408.94   14.18
   0  -7  -3  406.99   14.26
   0   7  -4  919.72   31.38
   0  -7  -4  976.70   32.15
   0  -7   4  970.91   31.33
   0   7   4  976.32   31.27
   0  -7  -4  936.49   31.37
   0  -7  -4  929.92   31.98
   0  -7   4  979.53   32.33
   0  -7   4  912.43   32.15
   0  -7   4  907.56   31.66
   0   7   4  857.28   31.59
   0  -7  -4  932.80   31.63
   0   7  -4  931.97   31.58
   0  -7   4  961.32   31.32
   0   7   4  927.35   31.23
   0  -7  -4  915.96   31.89
   0   7  -4  912.80   31.83
   0   7   5  217.72    7.95
   0  -7  -5  211.12    8.58
   0  -7  -5  209.04    8.06
   0   7  -5  219.86    8.14
   0  -7   5  220.29    8.04
   0  -7   5  211.26    8.70
   0  -7   5  219.80    8.86
   0   7   5  206.11    7.88
   0  -7   5  214.30    7.97
   0  -7  -5  213.72    8.69
   0   7  -5  219.80    8.65
   0   7  -5  220.85    8.36
   0  -7  -5  193.25    8.30
   0  -7   5  206.43    8.43
   0   7   5  200.80    8.39
   0  -7  -6 1223.40   43.11
   0   7  -6 1267.98   42.72
   0  -7   6 1267.12   43.31
   0  -7  -6 1280.25   42.73
   0  -7   6 1293.46   42.63
   0   7   6 1274.22   42.53
   0   7  -6 1257.09   43.44
   0  -7  -6 1256.16   43.53
   0   7   6 1277.91   43.25
   0  -7   6 1275.82   43.28
   0   7  -7    8.58    1.85
   0  -7   7    5.32    1.84
   0  -7  -7    6.40    1.77
   0  -7   7    6.24    1.62
   0   7   7    7.07    1.51
   0   7  -7   10.64    2.42
   0  -7  -7    9.28    2.40
   0  -7   7    2.99    1.91
   0   7   7    6.36    2.20
   0  -7  -8 1448.03   48.48
   0  -7   8 1457.36   48.77
   0  -7   8 1410.77   49.10
   0   7   8 1421.83   49.10
   0   7   8 1442.36   48.18
   0  -7   8 1406.83   48.25
   0  -7  -8 1395.32   49.48
   0   7  -9   54.80    3.89
   0  -7  -9   52.11    3.89
   0  -7   9   63.52    4.67
   0   7   9   61.14    4.64
   0   7   9   55.76    3.07
   0  -7   9   67.61    3.89
   0   7   9   65.16    3.82
   0  -7  -9   64.57    5.14
   0   7  -9   64.18    4.99
   0  -7 -10  289.67   11.65
   0   7 -10  270.53   11.46
   0  -7  10  266.78   11.18
   0   7  10  276.12   11.22
   0  -7 -10  290.44   12.95
   0  -7 -10  290.15   11.71
   0   7 -10  287.70   12.75
   0  -7  10  283.24   12.43
   0   7  10  274.69   12.27
   0  -7 -11   19.19    3.22
   0   7 -11   16.06    3.16
   0  -7  11   23.60    3.14
   0   7  11   18.00    2.78
   0  -7 -11   20.57    4.31
   0  -7 -11   21.18    3.14
   0   7 -11   16.38    3.75
   0   7  11   29.29    3.95
   0  -7  11   13.39    3.50
   0  -7 -12   50.86    4.54
   0   7 -12   51.63    4.56
   0   7  12   45.19    4.19
   0  -7  12   45.70    4.25
   0  -7 -12   43.41    4.20
   0   7 -12   41.73    5.18
   0  -7 -12   33.57    4.96
   0   7  12   43.27    5.25
   0  -7  12   39.06    5.04
   0   7 -13    5.37    3.43
   0  -7 -13    7.85    3.72
   0   7  13   -1.81    2.98
   0  -7  13    5.37    3.03
   0   7 -13   -0.91    4.11
   0  -7 -13    5.22    4.59
   0  -7  13    8.22    4.41
   0   7  13    5.72    3.94
   0  -7 -14   59.65    5.90
   0   7 -14   68.39    5.97
   0  -7  14   72.67    6.96
   0   7  14   78.61    7.07
   0  -7  14   81.02    6.03
   0   7  14   68.47    5.59
   0   7 -14   56.88    6.98
   0  -7 -14   75.76    7.36
   0  -7  15   -2.44    4.96
   0   7  15   -2.91    4.70
   0   7  15    5.60    3.67
   0  -7  15    2.58    3.96
   0   7 -15    1.09    4.79
   0  -7 -15   -0.57    5.18
   0   7  16  359.39   17.60
   0  -7  16  390.85   18.07
   0  -7  16  373.46   15.95
   0   7  16  362.30   15.81
   0   7 -16  329.68   17.90
   0  -7 -16  359.19   18.50
   0   7  17   16.39    6.14
   0  -7  17    7.94    6.12
   0  -7  17   14.32    5.14
   0   7  17   12.45    5.15
   0   7 -17   19.06    6.75
   0  -7 -17   18.48    7.21
   0   7  18  272.54   15.52
   0  -7  18  248.95   15.34
   0  -7  18  269.37   13.71
   0   7  18  253.60   13.23
   0   7 -18  255.39   15.97
   0  -7 -18  256.45   16.02
   0  -7  19    8.45    7.17
   0   7  19    5.82    6.96
   0  -7 -19    4.53    7.28
   0   7 -19   -2.18    7.33
   0   7  19    0.84    5.51
   0  -7  19   -0.87    5.76
   0   7 -20  166.08   13.95
   0  -7 -20  154.78   13.89
   0   7  20  175.31   11.42
   0  -7  20  190.88   11.78
   0   7  20  159.41   13.28
   0  -7  20  145.12   13.10
   0   8   0 1498.34   23.09
   0  -8   0 1441.21   22.53
   0  -8   0 1531.17   23.29
   0  -8   0 1556.88   24.21
   0  -8   0 1554.28   23.50
   0  -8   0 1492.17   22.92
   0   8   0 1474.68   23.07
   0  -8  -1 1338.76   45.74
   0   8  -1 1388.89   45.98
   0  -8   1 1361.60   46.30
   0   8   1 1377.31   46.00
   0  -8   1 1332.15   45.76
   0  -8   1 1274.84   45.81
   0   8   1 1322.57   45.84
   0   8  -1 1351.00   46.00
   0  -8  -1 1421.14   46.26
   0  -8  -1 1344.76   45.83
   0  -8   1 1366.62   46.02
   0  -8  -1 1405.48   45.97
   0  -8  -1 1448.41   46.07
   0  -8   2 2019.75   66.28
   0  -8   2 2029.88   66.13
   0   8   2 1984.68   66.08
   0   8   2 1977.98   66.29
   0  -8  -2 2088.87   67.48
   0  -8  -2 2050.45   67.37
   0  -8  -2 1999.78   66.32
   0   8  -2 2040.26   66.27
   0  -8   2 2160.52   67.80
   0   8   2 2069.31   67.56
   0   8  -2 2100.15   67.55
   0  -8   2 1996.43   67.30
   0  -8  -2 2072.99   67.90
   0   8   2 1942.03   67.29
   0  -8  -2 2048.00   67.31
   0   8  -2 2045.96   67.62
   0  -8  -2 2006.51   66.42
   0   8  -2 2012.04   66.36
   0   8   3 1001.24   33.08
   0  -8   3 1013.80   33.14
   0   8  -3  985.23   33.22
   0  -8  -3 1032.11   33.20
   0  -8  -3 1039.42   34.33
   0   8   3  983.06   33.09
   0  -8   3  989.84   33.17
   0  -8  -3 1004.82   34.19
   0  -8   3 1017.17   33.41
   0  -8  -3  972.43   33.41
   0   8  -3  978.44   33.37
   0   8   3  995.34   33.43
   0  -8   3  986.26   34.24
   0   8   3 1005.04   34.49
   0  -8   3 1020.66   34.55
   0   8  -3  987.35   34.50
   0   8  -3 1009.24   33.54
   0  -8  -3  993.99   33.61
   0  -8   4  181.20    6.83
   0   8   4  184.14    6.77
   0   8  -4  183.07    6.96
   0   8   4  186.67    6.80
   0  -8  -4  174.93    6.90
   0  -8  -4  189.65    7.77
   0  -8   4  190.00    6.88
   0  -8  -4  183.09    7.69
   0  -8   4  188.71    7.24
   0   8   4  173.69    7.17
   0  -8  -4  184.68    7.24
   0   8  -4  198.44    7.20
   0  -8   4  199.93    8.05
   0   8  -4  184.39    8.04
   0  -8  -4  179.84    7.45
   0   8  -4  175.75    7.27
   0   8   5   93.63    4.01
   0  -8   5   88.32    4.01
   0  -8   5   92.11    4.16
   0   8  -5   90.76    4.17
   0  -8  -5   96.74    4.86
   0  -8  -5   94.60    4.19
   0   8   5   94.37    4.08
   0  -8  -5   86.36    4.64
   0  -8   5  101.74    5.08
   0  -8  -5   91.00    4.73
   0   8  -5   85.39    4.58
   0   8  -5   88.91    5.03
   0   8  -5   96.61    4.51
   0  -8   5   89.93    4.46
   0  -8  -5  100.20    4.63
   0   8   5   95.47    4.52
   0   8  -6   78.19    3.96
   0  -8  -6   73.96    3.89
   0  -8   6   82.43    4.58
   0  -8  -6   78.71    4.50
   0  -8   6   82.18    4.78
   0  -8   6   73.18    3.79
   0   8   6   76.44    3.75
   0   8  -6   85.21    4.57
   0  -8  -6   84.13    4.73
   0   8   6   84.76    4.43
   0  -8   6   83.85    4.48
   0  -8   7  125.00    6.06
   0  -8  -7  118.94    5.54
   0  -8   7  126.48    5.43
   0   8   7  109.39    5.19
   0  -8  -7  116.04    6.33
   0   8  -7  125.83    6.32
   0   8   7  115.97    5.96
   0  -8   7  121.40    6.05
   0  -8  -8   52.90    3.72
   0   8  -8   57.06    3.68
   0  -8   8   59.20    3.64
   0   8   8   59.56    3.58
   0  -8  -8   63.54    4.69
   0   8   8   61.13    4.36
   0  -8   8   53.85    4.16
   0  -8  -9  236.12    9.98
   0   8  -9  246.80    9.98
   0  -8   9  233.74    9.73
   0   8   9  229.17    9.56
   0  -8  -9  239.42   11.04
   0   8  -9  220.35   10.73
   0  -8   9  241.88   10.62
   0   8   9  265.82   10.82
   0  -8  10  560.33   21.34
   0   8 -10  568.06   21.11
   0  -8 -10  563.49   21.12
   0   8  10  571.98   20.84
   0  -8  10  591.96   20.96
   0  -8 -10  581.48   22.56
   0   8 -10  564.31   22.27
   0  -8  10  585.53   22.10
   0   8  10  571.74   21.94
   0   8 -11  386.81   15.47
   0  -8 -11  367.63   15.51
   0   8  11  396.58   15.18
   0  -8  11  384.22   15.24
   0  -8 -11  420.38   15.87
   0   8 -11  383.67   16.69
   0  -8 -11  386.81   16.90
   0  -8  11  394.53   16.46
   0   8  11  401.01   16.44
   0  -8 -12  224.44   10.54
   0   8 -12  236.27   10.56
   0   8  12  212.85   10.06
   0  -8  12  224.23   10.28
   0   8 -12  234.94   11.95
   0  -8 -12  223.64   12.02
   0  -8 -12  246.56   10.78
   0   8  12  240.23   11.58
   0  -8  12  237.07   11.68
   0  -8 -13  285.29   13.13
   0   8 -13  292.33   13.16
   0  -8  13  291.45   12.74
   0   8  13  309.73   12.81
   0  -8 -13  329.15   15.29
   0   8 -13  300.96   14.70
   0  -8  13  306.02   14.32
   0   8  13  292.61   14.00
   0  -8 -14  144.21    8.71
   0   8 -14  153.14    8.82
   0  -8  14  160.72    9.96
   0   8  14  161.29    9.92
   0  -8  14  158.62    8.61
   0   8  14  174.44    8.68
   0   8 -14  133.53    9.89
   0  -8 -14  155.21   10.44
   0  -8  15  138.44    9.72
   0   8  15  128.59    9.34
   0   8  15  135.96    8.02
   0  -8  15  141.15    8.25
   0  -8 -15  140.73   10.59
   0   8 -15  132.99    9.97
   0   8  16   81.71    8.37
   0  -8  16  100.57    8.92
   0  -8  16   94.69    7.14
   0   8  16   89.86    7.07
   0  -8 -16   94.25    9.20
   0   8 -16   80.81    8.73
   0   8  17   60.50    7.87
   0  -8  17   45.11    7.29
   0  -8  17   57.52    6.55
   0   8  17   49.69    6.34
   0   8 -17   49.27    7.85
   0  -8 -17   42.87    8.10
   0   8  18   31.86    7.74
   0  -8  18   48.36    8.18
   0   8  18   33.14    6.17
   0  -8  18   48.91    6.79
   0   8 -18   38.26    7.32
   0  -8 -18   36.05    8.72
   0   8 -18   45.37    8.44
   0  -8  19   -3.23    7.38
   0   8  19   -3.85    6.79
   0   8 -19    7.94    7.67
   0  -8 -19   -3.01    7.88
   0   8 -19    4.13    6.07
   0   8  19    1.67    5.31
   0  -8  19   -5.62    5.63
   0  -9   0    0.14    1.68
   0  -9   0    1.46    1.62
   0   9   0   -0.64    1.56
   0  -9   0   -0.16    1.38
   0  -9   0   -0.35    1.49
   0   9   0   -0.94    1.42
   0  -9   1  282.62   11.49
   0  -9   1  269.58   10.85
   0   9  -1  290.88   11.13
   0   9   1  279.88   11.13
   0  -9   1  297.20   11.24
   0   9   1  273.38   10.95
   0   9  -1  293.28   11.19
   0  -9  -1  291.18   11.42
   0  -9  -1  292.84   11.12
   0  -9  -1  295.09   11.20
   0   9  -2   14.92    1.16
   0  -9  -2   15.29    1.25
   0  -9  -2   13.76    2.01
   0  -9  -2   16.84    1.98
   0  -9  -2   19.67    1.22
   0   9  -2   14.18    1.07
   0   9  -2   12.90    1.97
   0  -9   2   12.76    2.21
   0   9   2   12.93    1.90
   0  -9  -2   13.93    2.28
   0   9  -2   12.16    2.09
   0   9   2   13.60    2.12
   0  -9   2   17.07    2.19
   0  -9   2   13.97    1.02
   0   9   2   15.48    1.12
   0  -9   2   13.55    0.93
   0   9   2   15.88    0.88
   0  -9   3 1597.07   51.16
   0  -9   3 1567.95   51.39
   0   9   3 1532.73   51.08
   0  -9  -3 1620.91   52.59
   0  -9   3 1580.36   51.18
   0  -9  -3 1624.07   52.46
   0   9   3 1538.68   51.41
   0   9  -3 1516.40   51.36
   0  -9  -3 1500.64   51.42
   0  -9   3 1587.82   52.85
   0  -9  -3 1499.34   53.04
   0   9   3 1594.65   52.74
   0   9   3 1506.90   52.36
   0   9  -3 1585.03   52.80
   0  -9  -3 1535.58   51.60
   0   9  -3 1527.25   51.50
   0   9   4   35.65    1.90
   0  -9   4   31.68    1.93
   0  -9   4   30.92    1.99
   0  -9  -4   31.10    2.01
   0   9   4   33.01    1.92
   0   9  -4   29.25    2.02
   0  -9  -4   32.48    2.69
   0  -9  -4   29.99    2.64
   0   9  -4   34.20    2.28
   0  -9  -4   32.79    2.34
   0   9   4   29.42    2.18
   0  -9   4   30.92    2.19
   0  -9   4   31.52    2.94
   0   9   4   31.28    3.09
   0   9  -4   31.87    3.06
   0   9  -4   30.01    2.37
   0  -9  -4   30.86    2.50
   0   9   5 1832.22   61.23
   0  -9   5 1866.10   61.34
   0   9  -5 1837.24   61.43
   0  -9  -5 1872.37   61.42
   0  -9   5 1829.76   61.33
   0   9   5 1841.63   61.26
   0  -9  -5 1840.62   62.22
   0   9   5 1862.49   61.84
   0  -9   5 1939.86   61.86
   0  -9  -5 1838.97   61.75
   0   9  -5 1820.87   61.66
   0  -9   5 1920.73   62.78
   0   9  -5 1858.91   62.82
   0  -9  -5 1850.85   62.12
   0   9  -5 1808.92   61.98
   0   9  -6   10.32    1.69
   0  -9  -6    7.91    1.64
   0  -9  -6   11.10    2.09
   0  -9   6   12.22    2.39
   0   9   6    8.90    1.89
   0  -9   6    8.90    1.91
   0  -9   6   11.17    1.59
   0   9   6    9.05    1.52
   0   9  -6    8.10    2.02
   0  -9  -6    9.77    2.25
   0   9  -6   13.29    2.42
   0  -9  -7 1376.09   47.18
   0  -9   7 1474.69   48.34
   0  -9   7 1411.53   47.03
   0   9   7 1369.27   46.91
   0  -9  -7 1375.42   48.13
   0   9  -7 1395.48   48.01
   0  -9   7 1425.20   47.85
   0   9   7 1393.32   47.75
   0  -9  -8   14.01    2.40
   0  -9  -8   10.29    2.54
   0   9  -8   15.67    2.43
   0  -9   8   16.43    2.29
   0   9   8   14.74    2.15
   0  -9  -8   12.64    2.97
   0  -9   8   14.18    2.87
   0   9   8   13.64    2.72
   0   9  -9 1068.00   36.86
   0  -9  -9 1054.94   36.84
   0  -9   9 1075.15   37.37
   0  -9  -9 1027.56   37.08
   0  -9   9 1061.94   36.64
   0   9   9 1088.76   36.59
   0   9  -9 1050.55   37.87
   0  -9  -9 1045.79   38.06
   0   9   9 1081.16   37.62
   0  -9   9 1079.49   37.66
   0  -9  10   28.23    3.50
   0   9 -10   31.04    3.57
   0  -9 -10   31.97    3.62
   0  -9 -10   34.29    3.67
   0   9  10   36.39    3.28
   0  -9  10   37.07    3.51
   0   9 -10   31.28    4.19
   0  -9 -10   40.96    4.64
   0   9  10   41.77    4.35
   0  -9  10   29.98    4.05
   0   9 -11  388.87   15.36
   0  -9 -11  383.32   15.35
   0   9  11  371.50   14.90
   0  -9  11  391.85   15.14
   0  -9 -11  396.05   16.89
   0  -9 -11  379.57   15.68
   0   9 -11  375.92   16.49
   0  -9  11  389.79   16.28
   0   9  11  398.04   16.35
   0   9 -12    6.48    3.30
   0  -9 -12    6.56    3.31
   0   9  12    8.35    3.16
   0  -9  12    7.78    3.07
   0  -9 -12    7.00    3.17
   0   9 -12   12.26    4.14
   0  -9 -12    8.17    4.23
   0  -9  12   12.14    3.93
   0   9  12   12.05    3.88
   0   9 -13   -1.78    3.59
   0  -9 -13    3.01    3.53
   0   9 -13    1.80    4.17
   0   9 -13   -0.40    3.88
   0  -9 -13    4.74    4.58
   0   9  13   -0.77    3.11
   0  -9  13    0.27    3.23
   0  -9  13    2.83    4.13
   0   9  13    2.01    4.02
   0   9 -14   13.32    5.07
   0  -9 -14   11.93    5.13
   0   9 -14    3.48    4.25
   0   9  14    2.53    3.34
   0  -9  14    1.47    3.64
   0   9  14    2.20    4.70
   0  -9  14   -0.44    4.48
   0   9 -15  174.08   11.33
   0  -9 -15  168.80   11.42
   0   9 -15  147.36    9.96
   0   9  15  158.33    8.90
   0  -9  15  162.73    9.17
   0  -9  15  158.91   10.54
   0   9  15  157.95   10.22
   0   9 -16   -4.49    5.85
   0  -9 -16    3.67    5.93
   0   9 -16    6.98    6.04
   0   9  16   -3.33    4.28
   0  -9  16    3.47    4.57
   0  -9  16   -2.60    5.55
   0   9  16   -3.09    5.35
   0   9 -17  322.80   17.16
   0  -9 -17  318.95   17.81
   0   9 -17  310.07   16.37
   0   9  17  311.20   14.79
   0  -9  17  314.34   16.61
   0  -9  17  324.51   15.11
   0   9  17  325.48   16.99
   0   9 -18    6.24    5.99
   0  -9 -18    8.46    7.80
   0   9 -18    2.69    7.19
   0   9  18   17.40    5.48
   0  -9  18   -2.41    5.41
   0   9  18   -1.19    6.68
   0  -9  18   -1.20    6.88
   0  -9 -19  136.70   13.02
   0   9 -19  133.83   11.20
   0   9 -19  150.50   12.60
   0   9  19  144.80   10.01
   0  -9  19  158.42   10.43
   0   9  19  142.28   12.07
   0  -9  19  129.82   11.92
   0  10   0 1122.42   39.61
   0 -10   0 1172.87   40.28
   0 -10   0 1212.82   39.79
   0 -10   0 1119.46   39.77
   0  10   0 1155.09   39.62
   0  10  -1  650.03   23.26
   0  10   1  630.87   23.25
   0  10   1  639.79   23.14
   0 -10  -1  653.68   23.60
   0 -10   1  660.18   23.44
   0  10  -1  626.13   23.25
   0 -10   1  688.06   23.92
   0 -10  -1  679.30   23.29
   0 -10  -2 1191.36   40.02
   0  10  -2 1177.58   39.92
   0 -10  -2 1215.78   40.10
   0  10  -2 1208.44   39.98
   0 -10  -2 1259.07   41.59
   0  10   2 1260.23   40.03
   0 -10   2 1161.78   40.09
   0  10   2 1242.43   41.78
   0 -10   2 1335.66   42.32
   0 -10  -2 1227.00   42.13
   0  10  -2 1177.65   41.59
   0 -10   2 1248.28   41.78
   0  10  -2 1243.51   41.87
   0  10   2 1200.05   41.50
   0  10   2 1211.98   39.97
   0  10   2 1212.53   39.78
   0 -10   2 1247.35   39.87
   0  10  -3  360.51   12.54
   0 -10  -3  352.09   12.62
   0 -10  -3  351.09   13.55
   0 -10  -3  352.58   12.47
   0  10  -3  357.71   12.39
   0 -10  -3  371.00   14.35
   0 -10   3  382.73   14.19
   0  10   3  384.95   14.06
   0  10   3  327.60   13.44
   0  10  -3  371.05   14.08
   0 -10   3  363.10   12.20
   0  10   3  344.24   12.10
   0 -10   3  371.19   12.42
   0  10   3  348.48   12.42
   0 -10   4  757.38   24.89
   0 -10   4  730.01   25.19
   0  10   4  713.79   24.77
   0  10   4  758.50   24.81
   0 -10   4  747.68   24.90
   0 -10  -4  765.13   26.15
   0 -10  -4  715.35   25.21
   0  10   4  743.41   25.25
   0  10  -4  735.45   25.16
   0 -10   4  756.77   26.68
   0  10   4  800.68   26.75
   0  10  -4  762.63   26.68
   0 -10  -4  712.80   25.47
   0  10  -4  710.80   25.32
   0  10   5  150.83    6.02
   0 -10   5  166.51    6.21
   0 -10   5  160.83    6.21
   0  10   5  154.23    6.07
   0 -10  -5  156.45    7.12
   0  10   5  142.91    6.50
   0 -10  -5  143.85    6.55
   0  10  -5  161.42    6.59
   0 -10   5  161.62    6.61
   0 -10   5  175.26    7.77
   0  10   5  159.31    7.71
   0  10  -5  163.74    7.68
   0 -10  -5  148.90    6.84
   0  10  -5  155.52    6.75
   0 -10  -6    8.32    1.68
   0 -10  -6    7.54    2.14
   0  10  -6    5.99    1.75
   0 -10  -6    9.04    2.11
   0  10   6    7.49    1.94
   0 -10   6    8.60    2.01
   0 -10   6    9.01    2.19
   0  10   6    7.88    1.50
   0 -10   6    7.76    1.60
   0 -10  -6    7.56    2.30
   0  10  -6    6.72    2.02
   0  10  -6    4.89    2.22
   0 -10  -7    1.29    1.89
   0 -10   7   -0.23    2.15
   0 -10  -7    1.70    2.16
   0 -10  -7   -0.59    2.03
   0 -10   7    0.26    2.37
   0  10  -7    4.33    2.28
   0  10  -7    0.27    2.40
   0 -10  -7    3.92    2.43
   0 -10   7    0.26    1.61
   0  10   7   -0.97    1.58
   0  10   7   -0.97    2.02
   0 -10   7   -3.30    2.30
   0 -10   8  245.02   10.07
   0  10   8  256.00    9.88
   0 -10   8  256.90   10.80
   0  10   8  249.10   10.78
   0 -10   8  260.99   10.99
   0  10  -8  247.04   10.15
   0 -10  -8  257.01   10.78
   0 -10  -8  243.84   10.19
   0 -10   8  271.59   11.29
   0  10  -8  248.06   11.40
   0 -10  -8  261.80   11.29
   0  10   9  646.01   23.17
   0 -10   9  646.10   23.18
   0  10  -9  604.95   22.32
   0 -10  -9  619.79   22.79
   0 -10   9  613.74   23.01
   0 -10  -9  570.33   22.20
   0 -10   9  633.19   23.52
   0  10   9  626.41   22.07
   0 -10   9  619.61   22.18
   0  10  -9  608.69   23.32
   0 -10  -9  648.32   23.73
   0 -10  10  675.59   24.68
   0  10  10  670.94   24.60
   0  10  10  634.45   23.30
   0 -10  10  682.23   23.57
   0 -10 -10  675.95   25.24
   0  10 -10  643.84   24.96
   0 -10 -10  666.53   24.07
   0 -10 -10  622.35   23.64
   0 -10  10  614.01   24.07
   0  10 -10  646.10   23.72
   0  10  11  335.42   14.25
   0 -10  11  324.88   14.15
   0 -10  11  335.74   13.10
   0  10  11  328.40   12.95
   0  10 -11  311.86   14.37
   0 -10 -11  312.51   14.61
   0 -10 -11  314.96   13.29
   0  10 -11  301.40   13.17
   0 -10 -11  326.87   13.40
   0 -10  11  304.21   13.43
   0  10  12  467.51   18.70
   0 -10  12  446.67   18.68
   0 -10  12  443.62   17.26
   0  10  12  450.97   17.21
   0 -10 -12  426.85   19.11
   0 -10 -12  448.75   18.09
   0  10 -12  424.40   18.77
   0 -10 -12  430.09   17.47
   0  10  13  169.74    9.65
   0 -10  13  159.28    9.65
   0  10  13  168.78    8.28
   0 -10  13  154.75    8.34
   0  10 -13  144.99    9.70
   0 -10 -13  157.44   10.19
   0 -10  14  235.76   12.39
   0  10  14  231.18   12.03
   0 -10  14  228.78   10.85
   0  10  14  213.23   10.57
   0 -10 -14  213.75   12.81
   0  10 -14  219.93   12.53
   0 -10  15   51.80    6.95
   0  10  15   61.77    7.06
   0 -10  15   62.12    6.12
   0  10  15   53.08    5.46
   0 -10 -15   65.33    7.84
   0  10 -15   54.84    6.56
   0  10 -15   53.85    7.23
   0  10  16   95.44    8.89
   0 -10  16  117.29    9.36
   0 -10  16  111.87    7.97
   0  10  16  127.31    7.97
   0  10 -16   98.63    8.95
   0  10 -16  109.61    9.64
   0 -10 -16   84.60    9.84
   0 -10  17   47.61    7.90
   0  10  17   75.33    8.65
   0 -10  17   48.00    6.61
   0  10  17   62.61    6.61
   0  10 -17   73.98    9.00
   0  10 -17   55.86    7.51
   0 -10 -17   48.50    8.51
   0  10  18   77.77    8.86
   0 -10  18   69.41    9.15
   0  10  18   75.37    7.58
   0 -10  18   81.95    7.77
   0 -10 -18   70.93    9.72
   0  10 -18   88.44    8.69
   0  10 -18   85.95    9.94
   0  10  19   -0.63    7.02
   0 -10  19   -3.16    7.08
   0  10 -19   -3.55    7.90
   0 -10 -19   13.48    8.06
   0  10 -19    3.70    6.70
   0  10  19    4.10    5.51
   0 -10  19   -4.72    6.08
   0  11   0   -1.59    1.76
   0 -11   0   -1.33    2.15
   0 -11   0    1.78    2.00
   0  11   0   -0.19    1.78
   0  11  -1   32.56    3.07
   0  11   1   37.15    3.23
   0 -11  -1   33.21    3.05
   0 -11   1   31.00    3.27
   0 -11  -1   30.09    3.20
   0  11   1   34.11    2.97
   0 -11   1   31.72    3.05
   0  11  -1   36.53    3.24
   0  11  -2  375.68   14.58
   0 -11  -2  380.24   15.06
   0  11   2  378.88   14.69
   0 -11   2  400.33   15.23
   0  11  -2  378.66   14.71
   0 -11   2  354.38   14.56
   0  11   2  371.66   14.39
   0 -11  -2  394.07   14.69
   0 -11  -3  223.79    8.18
   0  11  -3  229.69    8.09
   0 -11  -3  237.37    9.58
   0 -11  -3  236.59    9.44
   0  11  -3  220.02    7.94
   0 -11  -3  216.82    8.02
   0 -11  -3  213.50   10.02
   0  11   3  229.03    9.75
   0 -11   3  231.76   10.00
   0 -11   3  226.44    9.71
   0  11  -3  216.15    9.73
   0  11   3  216.98    9.33
   0 -11   3  227.42    7.92
   0 -11   3  223.23    7.78
   0  11   3  216.41    7.97
   0  11   3  213.48    7.67
   0  11   4 1287.54   43.11
   0 -11   4 1290.73   43.20
   0 -11   4 1289.33   43.49
   0  11   4 1289.70   43.54
   0 -11  -4 1292.76   44.81
   0 -11  -4 1333.82   44.66
   0  11  -4 1296.33   43.45
   0 -11  -4 1316.84   43.57
   0 -11   4 1388.45   45.50
   0  11   4 1355.35   45.22
   0  11  -4 1284.32   45.18
   0  11  -4 1318.45   43.68
   0 -11  -4 1302.99   43.80
   0 -11   5  182.92    6.99
   0  11   5  183.20    6.87
   0 -11   5  179.76    7.39
   0 -11  -5  185.56    8.28
   0 -11   5  186.09    7.06
   0 -11  -5  185.97    8.14
   0  11   5  192.78    8.79
   0 -11   5  219.60    9.08
   0 -11  -5  174.97    7.65
   0  11  -5  174.92    7.54
   0  11  -5  185.26    8.71
   0 -11  -5  177.31    7.39
   0  11  -5  171.14    7.29
   0  11   5  178.46    7.37
   0 -11   6 1479.47   49.72
   0  11   6 1478.58   49.61
   0 -11   6 1470.20   50.28
   0  11   6 1468.27   50.27
   0 -11  -6 1475.56   50.99
   0  11   6 1583.03   51.86
   0 -11   6 1552.34   51.59
   0  11  -6 1553.59   51.73
   0 -11  -6 1463.17   50.65
   0  11  -6 1467.28   50.48
   0 -11   7   56.13    3.34
   0  11   7   43.98    3.03
   0 -11   7   49.75    3.73
   0  11   7   50.37    3.72
   0 -11  -7   50.81    4.02
   0 -11   7   58.92    4.39
   0 -11   7   56.94    4.57
   0  11  -7   56.55    4.70
   0  11  -7   52.44    3.97
   0 -11  -7   54.77    4.20
   0  11   8  713.00   24.71
   0 -11   8  708.06   24.83
   0  11   8  672.59   25.52
   0 -11   8  711.05   25.63
   0 -11  -8  707.00   25.76
   0 -11   8  701.95   25.99
   0 -11   8  739.60   26.45
   0  11  -8  735.20   26.70
   0 -11  -8  700.38   26.09
   0  11   9   78.71    4.62
   0 -11   9   81.96    4.72
   0 -11   9   80.81    5.41
   0  11   9   84.31    5.49
   0 -11  -9   87.35    5.62
   0 -11   9   88.10    5.69
   0 -11   9   78.02    5.90
   0  11  -9   95.25    6.38
   0  11  -9   74.88    5.65
   0 -11  -9   91.71    6.07
   0 -11  10  289.05   11.40
   0  11  10  275.44   11.17
   0 -11  10  279.21   12.35
   0  11  10  292.70   12.44
   0 -11 -10  265.18   11.92
   0 -11  10  275.00   12.22
   0 -11  10  302.58   12.88
   0  11 -10  254.91   12.69
   0  11 -10  264.89   12.53
   0 -11 -10  271.98   12.71
   0 -11  11   71.91    5.86
   0  11  11   66.93    5.69
   0 -11 -11   66.13    5.33
   0 -11  11   60.22    5.24
   0 -11  11   78.44    6.25
   0 -11  11   72.34    5.05
   0  11  11   79.73    4.94
   0 -11 -11   75.55    6.49
   0  11 -11   73.58    6.12
   0  11  12    3.57    3.73
   0 -11  12    9.34    4.16
   0 -11  12    1.21    3.21
   0 -11 -12    6.38    3.56
   0 -11  12    5.84    3.83
   0  11  12   12.71    3.29
   0 -11  12   14.22    3.37
   0 -11 -12    5.56    4.45
   0 -11 -12   13.70    4.09
   0  11 -12   10.46    4.36
   0  11  13    0.78    4.31
   0 -11  13   -0.79    4.16
   0  11  13   -0.75    3.22
   0 -11  13    0.80    3.29
   0  11 -13   -0.44    4.14
   0 -11 -13    1.88    4.78
   0 -11  14   29.40    5.50
   0  11  14   33.87    5.47
   0 -11  14   37.85    4.82
   0  11  14   29.42    4.57
   0  11 -14   31.09    5.90
   0 -11 -14   30.40    6.31
   0 -11  15    8.47    5.46
   0  11  15   12.13    5.39
   0 -11  15   13.94    4.46
   0  11  15   10.80    4.23
   0  11 -15   14.79    5.44
   0 -11 -15   12.32    6.20
   0  11  16  229.62   11.32
   0  11  16  222.99   12.94
   0 -11  16  217.69   11.40
   0 -11  16  202.43   12.79
   0 -11 -16  218.76   13.86
   0  11 -16  213.33   13.36
   0  11  17   28.24    6.65
   0 -11  17   27.93    7.03
   0 -11  17   17.75    5.50
   0  11  17   21.46    5.09
   0  11 -17   20.27    6.97
   0 -11 -17   26.73    7.53
   0  11 -17   12.31    6.88
   0  11 -18  180.81   13.19
   0 -11 -18  170.42   13.51
   0  11 -18  167.91   12.71
   0  11  18  179.46   10.85
   0  11  18  186.84   12.61
   0 -11  18  163.78   10.67
   0 -11  18  183.49   12.88
   0  12   0  128.92    6.55
   0 -12   0  132.05    6.69
   0 -12   0  141.72    7.50
   0  12   0  127.44    6.52
   0 -12   0  140.55    7.01
   0  12  -1 1276.89   43.87
   0  12   1 1253.65   43.90
   0 -12   1 1346.81   44.71
   0 -12  -1 1266.48   43.91
   0 -12  -1 1318.16   43.89
   0 -12  -1 1221.62   44.18
   0  12  -1 1268.03   43.88
   0  12   1 1236.33   43.66
   0 -12   1 1256.40   44.09
   0  12  -2  245.90   10.07
   0 -12  -2  226.63   10.33
   0  12   2  226.52    9.97
   0 -12   2  230.71   10.54
   0  12   2  222.22    9.70
   0 -12   2  221.36   10.01
   0  12  -2  233.65   10.15
   0 -12  -2  239.36   10.06
   0 -12  -3  664.71   22.51
   0 -12  -3  697.68   22.68
   0  12  -3  665.43   22.49
   0 -12  -3  700.21   24.47
   0 -12   3  639.70   22.60
   0  12   3  686.56   24.63
   0 -12  -3  692.14   25.15
   0 -12   3  749.35   25.27
   0  12  -3  681.28   24.61
   0 -12   3  743.81   24.78
   0  12   3  652.23   24.16
   0 -12   3  666.84   22.28
   0  12   3  669.24   22.45
   0  12   3  655.24   22.18
   0  12  -4    4.66    1.53
   0 -12  -4    1.47    1.56
   0 -12  -4    6.86    2.40
   0  12   4    3.10    2.21
   0 -12   4    1.40    2.16
   0 -12   4    2.99    1.10
   0  12   4    4.77    1.05
   0 -12   4    2.22    1.27
   0  12  -4    2.92    2.07
   0 -12  -4    1.31    1.36
   0  12   4    5.63    1.43
   0  12   5  441.78   16.06
   0 -12   5  463.27   15.69
   0 -12   5  452.38   16.06
   0  12   5  450.37   15.55
   0 -12  -5  458.19   17.28
   0 -12  -5  435.88   16.06
   0  12   5  469.50   17.87
   0 -12   5  485.10   18.04
   0  12  -5  422.76   17.59
   0  12  -5  447.32   16.25
   0 -12  -5  439.24   16.36
   0  12  -6    0.17    2.02
   0 -12  -6    2.63    2.22
   0 -12  -6    1.18    2.36
   0  12   6    2.16    1.86
   0 -12   6    1.07    1.91
   0  12   6    1.19    2.45
   0 -12   6    3.23    2.73
   0  12  -6    7.47    2.83
   0 -12   6    1.49    1.45
   0  12   6    3.65    1.48
   0  12   7    2.21    1.63
   0 -12   7    2.41    1.77
   0 -12   7    5.97    2.70
   0 -12  -7    2.42    2.49
   0  12   7    1.28    2.58
   0 -12   7   -0.30    2.43
   0  12  -7    5.85    2.27
   0 -12  -7    3.37    2.47
   0  12  -7   -0.95    2.54
   0  12   7   -0.37    2.06
   0 -12   7    1.85    2.12
   0  12   8  105.43    4.99
   0 -12   8   87.94    5.01
   0 -12  -8   98.77    5.98
   0 -12   8  105.31    6.37
   0  12   8   98.45    5.78
   0 -12   8  108.08    5.91
   0 -12   8  107.49    6.60
   0  12  -8   89.03    6.41
   0 -12  -8  109.93    6.30
   0  12   9  412.73   15.49
   0 -12   9  429.04   15.69
   0 -12  -9  404.46   16.52
   0 -12   9  417.66   16.93
   0 -12  -9  418.20   16.31
   0 -12   9  456.97   17.59
   0 -12  -9  425.80   17.09
   0  12  -9  392.20   16.66
   0  12  -9  433.13   17.64
   0  12   9  410.69   16.44
   0 -12   9  421.72   16.56
   0 -12  10  156.28    7.32
   0  12  10  143.39    7.02
   0 -12  10  163.21    8.37
   0  12  10  147.86    8.16
   0 -12  10  147.47    8.22
   0 -12 -10  164.93    8.13
   0 -12  10  156.31    8.71
   0  12 -10  146.05    8.78
   0  12 -10  136.72    8.23
   0 -12 -10  154.12    8.71
   0  12  11  757.94   26.74
   0 -12  11  736.49   26.85
   0 -12  11  779.36   28.18
   0  12  11  749.68   28.01
   0 -12  11  748.34   27.84
   0 -12 -11  758.40   27.61
   0 -12  11  762.64   28.49
   0  12 -11  753.61   28.93
   0 -12 -11  713.93   28.51
   0  12 -11  703.38   28.22
   0 -12  12   28.33    4.91
   0  12  12   34.77    5.14
   0 -12 -12   40.75    4.82
   0 -12  12   47.26    5.55
   0  12 -12   47.36    5.52
   0  12 -12   51.74    6.13
   0 -12 -12   36.11    5.58
   0  12  12   46.17    4.34
   0 -12  12   42.95    4.46
   0  12  13  261.22   12.74
   0 -12  13  263.90   12.82
   0  12 -13  252.46   13.20
   0 -12 -13  258.49   13.44
   0  12 -13  235.48   13.11
   0  12  13  254.12   11.23
   0 -12  13  239.99   11.30
   0 -12  13  264.47   12.87
   0 -12 -14   63.96    7.29
   0  12 -14   51.89    6.86
   0 -12  14   60.20    6.68
   0  12  14   66.88    6.79
   0  12  14   55.44    5.36
   0 -12  14   69.86    5.64
   0 -12  14   63.51    6.74
   0  12 -15  119.18    9.54
   0 -12 -15  139.17   10.43
   0 -12  15  127.15    7.97
   0  12  15  114.67    9.15
   0 -12  15  128.13    9.40
   0  12  15  129.14    7.95
   0 -12  15  129.22    9.30
   0 -12 -16   17.46    6.64
   0  12 -16   21.50    6.90
   0 -12  16   15.06    5.94
   0  12  16   15.44    5.72
   0 -12  16   13.27    4.85
   0 -12  16   13.59    5.60
   0 -12 -17   75.80    9.32
   0 -12  17   82.86    7.42
   0  12  17   68.60    8.38
   0 -12  17   69.17    8.65
   0 -12 -18    0.69    7.37
   0 -12  18   -5.94    5.99
   0 -12  18    2.31    6.34
   0  13   0   -0.96    2.00
   0 -13   0   -1.99    2.18
   0  13   0   -1.63    2.34
   0 -13   0    1.64    2.41
   0  13   1   34.86    3.67
   0 -13   1   39.54    4.13
   0  13  -1   44.48    3.74
   0 -13  -1   42.13    3.69
   0 -13  -1   46.55    3.78
   0 -13  -1   41.06    4.01
   0  13  -1   39.42    3.68
   0  13   1   40.73    3.58
   0 -13   1   44.25    3.98
   0 -13  -2  352.95   14.91
   0  13   2  357.75   14.48
   0  13  -2  362.43   14.37
   0  13   2  353.02   14.20
   0  13  -2  335.43   14.36
   0 -13   2  362.41   14.65
   0 -13   2  360.89   15.11
   0 -13  -2  387.75   14.58
   0 -13  -2  363.74   14.28
   0 -13   3  535.07   17.88
   0 -13  -3  568.86   20.42
   0 -13  -3  570.62   20.15
   0 -13  -3  524.76   18.14
   0 -13   3  508.88   18.12
   0  13   3  578.61   20.68
   0 -13  -3  565.54   21.13
   0 -13   3  582.80   21.19
   0 -13   3  577.82   20.60
   0  13  -3  554.59   20.56
   0  13   3  533.51   20.03
   0 -13  -3  535.85   18.08
   0 -13  -4  319.32   11.65
   0 -13  -4  356.62   13.43
   0 -13  -4  337.03   13.00
   0 -13  -4  293.42   11.41
   0  13   4  332.36   13.63
   0 -13   4  345.71   13.94
   0 -13   4  360.41   13.72
   0  13  -4  327.33   13.58
   0  13   4  298.18   11.33
   0 -13   4  321.46   11.30
   0 -13   4  325.82   11.15
   0 -13  -5 1096.61   37.90
   0 -13  -5 1137.41   39.20
   0 -13  -5 1155.30   38.90
   0 -13  -5 1093.82   37.61
   0 -13   5 1237.26   40.14
   0  13   5 1148.32   39.70
   0  13  -5 1177.05   39.81
   0  13   5 1057.05   37.05
   0  13   5 1110.29   37.59
   0 -13   5 1117.83   37.21
   0 -13   5 1126.95   37.56
   0  13  -6   11.36    2.38
   0 -13  -6    5.84    2.37
   0 -13  -6   12.40    2.81
   0 -13  -6   14.54    2.99
   0  13   6    8.90    2.08
   0 -13   6   15.30    2.25
   0  13   6   11.97    3.51
   0 -13   6   11.81    3.38
   0  13  -6   15.35    3.36
   0  13   6    8.93    1.71
   0 -13   6    9.78    1.71
   0 -13   7  852.42   29.31
   0  13   7  847.96   29.94
   0 -13   7  843.37   29.95
   0  13   7  836.23   29.16
   0 -13  -7  888.72   30.60
   0 -13   7  852.44   31.17
   0 -13  -7  872.06   30.90
   0 -13   7  948.63   31.99
   0  13   7  865.42   31.72
   0  13  -7  871.06   31.71
   0  13  -7  836.52   30.15
   0 -13  -7  836.30   30.39
   0  13   8  130.99    6.12
   0 -13   8  144.76    7.10
   0  13   8  134.07    6.93
   0 -13   8  145.64    6.43
   0 -13  -8  144.80    7.25
   0 -13   8  156.99    8.36
   0  13   8  145.00    8.44
   0 -13  -8  139.64    7.58
   0 -13   8  143.31    7.81
   0  13  -8  125.37    7.93
   0 -13  -8  134.35    7.32
   0  13   9  426.62   15.92
   0 -13   9  419.88   16.90
   0  13   9  433.32   16.92
   0 -13   9  453.74   16.18
   0 -13   9  453.78   17.69
   0 -13  -9  418.49   17.16
   0  13   9  461.89   18.68
   0 -13   9  438.71   18.04
   0  13  -9  451.63   18.35
   0  13  -9  398.33   17.09
   0 -13  -9  432.84   17.53
   0  13  10   39.95    4.51
   0 -13  10   42.98    5.16
   0 -13 -10   48.19    4.77
   0 -13  10   46.05    4.83
   0 -13 -10   46.91    5.08
   0  13 -10   43.98    4.94
   0  13 -10   44.56    5.55
   0 -13  10   48.27    4.71
   0 -13  10   46.75    3.96
   0  13  10   41.73    3.64
   0 -13  11   73.52    5.10
   0  13  11   74.07    6.01
   0 -13  11   80.53    6.11
   0 -13  11   75.51    6.16
   0 -13 -11   74.24    5.90
   0  13 -11   84.82    6.76
   0 -13  11   86.59    6.81
   0 -13 -11   77.59    6.59
   0 -13  12    7.22    4.20
   0  13 -12   18.78    5.01
   0 -13 -12   16.41    4.73
   0 -13  12   12.20    4.41
   0  13  12   18.32    4.47
   0 -13  12   12.10    3.52
   0 -13  13   -1.68    4.49
   0 -13 -13   -4.17    4.88
   0  13 -13   -4.27    4.79
   0 -13  13   -1.54    4.32
   0  13  13    4.57    4.68
   0 -13  13   -2.61    3.52
   0 -13  14   -5.30    5.16
   0 -13 -14    6.59    5.44
   0  13 -14    0.50    5.58
   0 -13  14   -2.86    3.85
   0 -13  14    5.88    4.65
   0 -13  15  158.95   10.32
   0 -13 -15  154.41   11.10
   0  13 -15  133.41   10.55
   0 -13  15  152.51    8.90
   0 -13  15  148.50   10.10
   0 -13 -16   63.23    8.73
   0 -13  16   45.95    7.08
   0 -13  16   50.10    6.16
   0 -13  16   60.52    7.64
   0 -13  17  124.55    9.02
   0 -13  17  134.97   10.66
   0 -13 -17  135.86   11.47
   0 -13 -18   30.19    8.14
   0 -13  18   28.23    6.27
   0 -13  18   45.41    8.09
   0  14   0 1199.04   41.80
   0 -14   0 1164.07   41.85
   0  14   0 1213.03   41.69
   0 -14   0 1186.98   42.16
   0  14  -1  242.55   10.76
   0  14   1  239.79   10.78
   0 -14  -1  228.13   10.67
   0 -14   1  262.42   11.82
   0  14  -1  234.09   10.68
   0 -14   1  256.33   11.15
   0 -14  -1  241.01   11.26
   0  14   1  244.96   10.65
   0  14   2  955.13   33.49
   0  14  -2  911.00   33.16
   0 -14  -2  923.89   33.93
   0 -14   2  958.40   34.20
   0 -14  -2  971.33   33.40
   0 -14  -2  939.44   33.15
   0 -14   2  943.01   33.61
   0  14   2  889.02   32.94
   0  14  -2  894.57   33.22
   0  14   3   56.94    4.69
   0 -14   3   58.40    5.25
   0 -14  -3   59.88    5.21
   0  14  -3   67.04    5.10
   0  14   3   59.79    4.50
   0 -14   3   69.26    5.15
   0 -14  -3   56.20    4.59
   0 -14  -3   59.16    4.52
   0 -14  -4  587.12   20.50
   0 -14  -4  600.51   20.68
   0 -14  -4  628.54   22.41
   0 -14  -4  634.20   22.75
   0 -14   4  560.44   20.58
   0  14   4  620.70   23.06
   0 -14   4  631.33   23.61
   0 -14   4  660.24   23.18
   0  14  -4  596.23   22.96
   0 -14   4  611.73   20.24
   0 -14  -5   -0.67    1.85
   0 -14   5    2.74    2.85
   0  14   5    3.17    2.91
   0 -14  -5   -3.52    2.86
   0 -14  -5    1.43    2.47
   0  14  -5    4.53    2.85
   0 -14   5   -0.50    1.53
   0 -14   5    2.12    1.35
   0 -14  -6   71.36    4.53
   0 -14  -6   77.87    5.34
   0 -14  -6   79.54    5.19
   0  14   6   87.85    6.13
   0 -14   6   67.16    5.85
   0  14  -6   79.31    5.92
   0 -14   6   81.61    4.23
   0 -14   6   76.21    3.82
   0 -14   7   11.73    2.11
   0 -14   7    9.62    3.30
   0 -14  -7   15.16    3.20
   0 -14  -7   12.26    3.29
   0 -14   7   17.25    2.61
   0  14   7   10.71    3.58
   0 -14   7   17.81    3.71
   0  14  -7   13.64    3.68
   0 -14  -7   15.18    3.00
   0 -14   8   62.43    4.51
   0 -14   8   69.68    4.11
   0 -14  -8   69.76    5.34
   0 -14   8   57.55    5.24
   0 -14  -8   69.22    4.97
   0 -14   8   60.30    5.56
   0  14   8   66.66    5.94
   0  14  -8   76.79    6.21
   0 -14  -8   59.38    4.96
   0 -14   9    2.32    2.40
   0 -14   9   -0.32    3.26
   0 -14  -9    5.20    3.30
   0 -14   9    9.46    3.84
   0  14   9    3.67    4.03
   0 -14  -9    7.30    3.44
   0  14  -9    1.59    3.78
   0 -14   9    0.48    2.83
   0 -14  10  350.18   14.04
   0 -14  10  355.27   14.91
   0 -14 -10  381.01   15.36
   0 -14  10  339.12   15.41
   0 -14  10  401.24   16.47
   0  14  10  371.76   16.72
   0  14 -10  380.85   16.51
   0 -14 -10  341.14   15.48
   0 -14  11   29.97    3.72
   0 -14  11   36.11    5.06
   0 -14 -11   40.54    4.84
   0  14  11   30.83    5.89
   0 -14  11   41.22    5.70
   0 -14 -11   29.10    4.98
   0  14 -11   32.89    5.73
   0 -14  11   36.46    4.63
   0 -14  12  412.72   17.91
   0 -14 -12  383.95   17.61
   0  14 -12  407.12   18.37
   0 -14  12  401.11   15.85
   0 -14  12  397.88   17.06
   0 -14  13   31.34    5.66
   0 -14 -13   35.24    5.87
   0  14 -13   24.30    5.83
   0 -14  13   27.16    4.29
   0 -14  13   18.83    4.88
   0 -14  14  296.04   14.86
   0 -14 -14  298.65   15.29
   0  14 -14  302.36   15.59
   0 -14  14  281.97   14.18
   0 -14  14  279.06   12.91
   0 -14  15   29.84    6.39
   0  14 -15   41.53    6.99
   0 -14 -15   29.46    6.87
   0 -14  15   23.24    5.03
   0 -14  15   21.09    6.07
   0 -14 -16  114.37   10.42
   0  14 -16  116.89   10.55
   0 -14  16  127.15    9.77
   0 -14  16  101.75    7.96
   0 -14  16  123.13    9.75
   0  14 -17    6.78    7.07
   0 -14 -17   10.15    7.20
   0 -14  17    5.42    5.24
   0  15   0   -0.57    2.71
   0 -15   0   -0.33    2.72
   0  15   0    0.82    2.41
   0  15  -1    4.19    2.72
   0  15   1    0.29    2.62
   0 -15   1    1.53    3.28
   0 -15  -1    2.04    2.89
   0 -15   1    3.20    2.95
   0  15   1    0.80    2.79
   0  15  -1    1.41    2.57
   0 -15  -1    4.40    3.01
   0  15  -2    8.70    2.92
   0 -15   2    6.40    3.14
   0  15   2    6.27    2.93
   0 -15  -2   10.74    3.12
   0 -15  -2    4.93    2.83
   0 -15  -2    7.78    3.38
   0  15   2    6.36    2.82
   0 -15   2    9.51    3.15
   0  15  -2    9.47    3.02
   0 -15  -3  318.71   14.24
   0  15   3  325.97   13.73
   0  15  -3  323.86   13.69
   0  15   3  309.45   13.15
   0 -15   3  319.15   13.70
   0 -15   3  327.41   14.34
   0 -15  -3  285.08   13.22
   0 -15  -3  309.03   13.09
   0 -15  -4  338.69   13.87
   0 -15  -4  345.15   13.57
   0 -15  -4  314.56   11.35
   0 -15   4  340.74   14.73
   0  15   4  347.30   14.33
   0  15  -4  332.86   14.16
   0 -15   4  335.78   14.18
   0 -15   4  316.55   11.03
   0 -15  -5  197.13    9.18
   0 -15  -5  199.63    9.59
   0 -15  -5  175.77    7.71
   0 -15   5  232.96   10.82
   0  15   5  207.67   10.05
   0 -15   5  198.00   10.00
   0  15  -5  207.05   10.16
   0 -15   5  187.48    7.17
   0 -15  -6  732.29   26.73
   0 -15  -6  733.21   27.17
   0 -15  -6  703.84   25.66
   0 -15   6  787.09   28.32
   0  15   6  767.80   27.97
   0  15  -6  731.73   27.86
   0 -15   6  730.61   25.27
   0 -15   6  723.37   24.93
   0 -15   7  109.55    5.75
   0 -15   7  114.62    5.37
   0 -15  -7  107.23    6.64
   0 -15  -7  130.37    7.36
   0  15   7  123.40    7.81
   0 -15   7  142.49    8.30
   0 -15   7  126.92    7.58
   0  15  -7  110.07    7.66
   0 -15  -7  118.04    6.27
   0 -15   8  413.43   16.02
   0 -15   8  415.57   15.43
   0 -15   8  457.48   18.51
   0  15   8  416.04   18.12
   0 -15   8  412.39   17.47
   0 -15  -8  460.63   17.46
   0  15  -8  456.79   18.49
   0 -15  -8  386.81   16.58
   0 -15   9  164.62    7.70
   0 -15   9  183.22    8.52
   0  15   9  205.57   10.68
   0 -15   9  188.34   10.30
   0 -15   9  173.84    9.60
   0 -15  -9  175.83    9.34
   0  15  -9  172.63   10.16
   0 -15  -9  157.15    8.77
   0 -15  10   84.39    5.11
   0 -15  10   84.81    5.92
   0 -15  10  101.14    7.46
   0  15  10   78.48    7.31
   0 -15  10   64.70    6.09
   0 -15 -10   88.66    6.45
   0  15 -10   88.05    7.48
   0 -15 -10   86.45    6.44
   0 -15  11   68.27    5.83
   0 -15  11   66.81    4.89
   0 -15 -11   63.77    5.93
   0 -15  11   61.60    6.42
   0  15  11   74.93    7.45
   0  15 -11   68.87    7.11
   0 -15 -11   68.38    6.40
   0 -15 -12   -2.44    4.64
   0 -15  12   -6.27    5.28
   0  15  12    9.78    5.22
   0 -15  12    1.00    4.10
   0  15 -12    9.32    5.34
   0 -15  12    2.32    3.25
   0 -15 -13   -2.25    4.92
   0  15 -13   -3.10    5.44
   0 -15  13    2.82    3.73
   0  15  13   -7.67    5.95
   0 -15  13   -2.79    5.20
   0 -15 -14   28.12    6.50
   0  15 -14   30.59    6.54
   0 -15  14   29.53    4.77
   0 -15  14   33.46    6.53
   0  15  14   41.30    7.37
   0  15 -15   75.18    8.84
   0 -15  15   63.84    7.97
   0  15 -16   75.46    9.22
   0  15 -17   88.20   10.12
   0  16   0   20.85    3.41
   0 -16   0   17.07    3.93
   0  16   0   21.90    3.72
   0 -16   1  637.66   24.67
   0  16   1  605.77   23.85
   0  16  -1  640.34   24.20
   0 -16  -1  640.13   24.28
   0 -16   1  680.84   25.61
   0  16   1  626.48   24.24
   0  16  -1  647.83   24.24
   0 -16  -1  638.22   24.84
   0  16  -2   17.10    3.63
   0  16   2   11.73    3.35
   0 -16   2   12.09    3.36
   0 -16  -2   13.79    3.99
   0 -16  -2   12.16    3.39
   0  16   2   12.49    3.47
   0  16  -2    8.46    3.10
   0 -16   2   12.78    3.99
   0  16  -3  172.10    8.93
   0  16   3  142.47    8.13
   0 -16   3  172.47    8.96
   0 -16  -3  156.22    8.31
   0 -16  -3  150.43    8.50
   0 -16   3  188.46    9.93
   0 -16  -3  170.28    9.40
   0  16   3  164.62    8.78
   0  16  -4    4.19    3.32
   0 -16   4   -1.39    3.26
   0 -16  -4    0.55    2.93
   0 -16  -4    2.50    3.11
   0  16   4    1.39    3.47
   0 -16   4   -2.04    3.57
   0  16  -5    5.12    3.49
   0 -16   5   10.34    3.78
   0 -16  -5   18.15    3.70
   0 -16  -5   10.60    3.29
   0 -16   5   18.88    4.29
   0  16   5    6.54    3.52
   0 -16   6    0.74    3.68
   0  16  -6   -3.08    3.93
   0 -16  -6   -1.89    3.27
   0 -16  -6    0.27    3.03
   0 -16   6   -1.24    4.00
   0  16   6   -0.76    3.62
   0 -16  -7   12.56    3.41
   0 -16  -7   22.85    4.27
   0  16  -7   18.61    4.46
   0 -16   7   18.02    4.13
   0 -16   7   19.73    4.69
   0  16   7   17.99    4.31
   0 -16  -8    0.32    3.70
   0  16  -8   -2.97    4.36
   0 -16   8   -1.44    3.70
   0 -16   8   -2.98    3.95
   0  16   8    2.95    4.41
   0  16  -9  250.77   12.88
   0 -16   9  234.08   11.95
   0 -16  -9  229.98   11.51
   0  16   9  257.98   12.94
   0 -16   9  237.67   12.50
   0 -16 -10    0.33    3.81
   0  16 -10   -6.04    4.86
   0 -16  10   -5.91    4.41
   0  16  10   -0.95    4.68
   0 -16  10   -2.70    4.47
   0  16 -11  481.08   21.18
   0 -16 -11  459.32   19.63
   0  16  11  490.95   21.45
   0 -16  11  517.63   21.33
   0  16 -12    3.59    5.38
   0  16  12    2.66    5.11
   0 -16  12    9.05    5.17
   0  16 -13  351.40   18.48
   0  16  13  388.76   18.91
   0 -16  13  417.15   18.49
   0  16 -14    3.40    6.42
   0 -16  14    6.59    5.81
   0  16  14    2.99    6.29
   0  16 -15  155.59   11.96
   0  16  15  151.01   12.03
   0 -16  15  162.55   11.29
   0  16 -16    3.74    6.96
   0  16  16    6.66    7.56
   0  17   0   -2.20    3.42
   0 -17   0    3.08    3.41
   0  17   0    0.98    3.22
   0  17   1    0.92    3.19
   0 -17   1    8.70    3.70
   0  17  -1    2.90    3.19
   0 -17  -1    0.40    3.53
   0 -17  -1    2.02    3.07
   0  17  -1    5.78    3.30
   0  17   1    3.00    3.36
   0 -17   2   39.02    5.00
   0  17   2   34.66    4.50
   0  17  -2   39.33    4.64
   0 -17  -2   39.94    5.07
   0 -17  -2   45.84    4.79
   0  17   2   48.65    4.89
   0 -17   2   36.95    5.40
   0  17  -2   39.12    4.68
   0  17  -3  106.02    7.09
   0  17   3  103.27    6.77
   0 -17   3  111.01    7.46
   0 -17  -3  113.55    7.13
   0 -17   3  109.22    8.03
   0  17   3   99.58    7.00
   0 -17  -3  104.09    7.55
   0  17  -4  300.09   14.42
   0 -17   4  344.71   14.92
   0 -17  -4  337.69   14.40
   0 -17  -4  322.43   13.94
   0 -17   4  346.30   15.64
   0  17   4  308.99   14.55
   0 -17   5  227.19   11.06
   0  17  -5  194.73   10.78
   0 -17  -5  192.14   10.21
   0 -17  -5  201.70    9.93
   0  17   5  206.68   11.02
   0 -17   5  209.91   11.41
   0 -17   6  334.37   15.12
   0  17  -6  340.53   15.40
   0 -17  -6  315.94   14.00
   0 -17  -6  316.53   14.53
   0 -17   6  364.97   16.01
   0  17   6  324.93   15.16
   0 -17   7  487.92   19.92
   0  17  -7  458.90   19.97
   0 -17  -7  440.06   18.90
   0 -17   7  477.81   20.26
   0  17   7  475.97   20.01
   0 -17  -8  295.98   13.59
   0  17  -8  299.03   14.57
   0 -17   8  268.82   13.77
   0 -17   8  345.62   15.18
   0  17   8  300.75   14.53
   0 -17  -9  167.82    9.66
   0  17  -9  171.06   10.71
   0 -17   9  164.92    9.81
   0 -17   9  176.50   10.57
   0  17   9  190.24   11.01
   0  17 -10  135.25    9.53
   0 -17 -10  134.34    8.55
   0  17  10  147.30   10.03
   0 -17  10  146.52    9.97
   0  17 -11    7.13    5.25
   0  17  11    7.83    5.96
   0 -17  11   11.82    5.45
   0  17 -12   30.48    6.80
   0 -17  12   24.35    6.28
   0  17  12   24.80    6.24
   0  17 -13   10.65    6.20
   0 -17  13   -0.52    5.81
   0  17  13    4.66    6.05
   0  17 -14   26.42    6.93
   0  17  14   13.51    7.03
   0 -17  14   17.74    6.65
   0  17 -15   32.00    7.48
   0  17  15   18.15    7.68
   0 -17  15   25.90    7.29
   0  17 -16   59.90    9.38
   0  17  16   60.64    9.50
   0 -18   0  932.14   34.65
   0  18   0  911.88   33.79
   0  18   0  917.79   34.01
   0 -18  -1   13.31    4.39
   0  18   1   19.35    4.08
   0 -18   1    8.57    4.06
   0  18  -1   11.01    4.03
   0  18  -1   11.65    4.03
   0  18   1   10.32    3.89
   0  18  -2  714.63   27.76
   0  18   2  692.17   27.34
   0 -18   2  760.16   28.46
   0 -18  -2  712.63   27.75
   0 -18   2  791.84   29.51
   0 -18  -2  720.66   28.66
   0  18   2  743.05   28.01
   0 -18   3   40.70    5.27
   0  18  -3   32.16    4.84
   0  18   3   26.10    4.32
   0 -18  -3   36.34    4.70
   0 -18  -3   36.64    5.49
   0  18   3   31.01    4.86
   0 -18   3   40.51    5.80
   0 -18   4  145.40    9.19
   0  18  -4  153.62    9.20
   0 -18  -4  148.25    8.88
   0 -18   4  178.76   10.42
   0  18   4  152.10    9.16
   0  18  -5    6.57    4.01
   0 -18   5   11.90    4.50
   0 -18  -5    8.02    3.97
   0 -18  -5    7.50    3.97
   0 -18   5   -3.37    4.78
   0  18   5    2.46    4.28
   0  18  -6    2.15    4.33
   0 -18   6    2.52    4.24
   0 -18  -6   10.32    3.79
   0 -18  -6    7.53    4.07
   0  18   6    3.00    4.13
   0 -18   6   -1.46    4.70
   0 -18   7    1.29    4.52
   0  18  -7   -3.59    4.51
   0 -18  -7    0.36    3.96
   0  18   7   -3.13    4.66
   0 -18   7    5.36    4.64
   0 -18  -8   25.69    5.01
   0 -18   8   22.44    5.62
   0  18  -8   30.07    5.47
   0 -18   8   24.72    5.06
   0 -18   8   25.17    5.91
   0  18   8   28.64    5.51
   0 -18  -9    4.01    4.21
   0  18  -9    1.47    4.74
   0 -18   9    8.96    4.49
   0 -18   9   -2.50    5.03
   0  18   9   11.78    5.55
   0  18 -10  237.10   13.33
   0 -18 -10  223.74   11.87
   0 -18  10  231.22   13.32
   0  18  10  252.01   13.50
   0  18 -11   -3.74    5.30
   0 -18  11    2.09    5.10
   0  18  11    2.72    5.37
   0  18 -12  415.00   19.79
   0  18  12  401.18   19.75
   0 -18  12  425.54   19.73
   0  18 -13    5.26    6.73
   0  18  13   13.24    6.67
   0 -18  13   20.85    6.56
   0  18 -14  283.94   16.14
   0  18  14  286.71   16.51
   0 -18  14  268.68   15.59
   0  18 -15    3.18    6.84
   0  18  15   -3.33    7.31
   0 -19   0    1.35    4.60
   0  19   0   -0.36    3.99
   0  19   0   -1.48    4.03
   0 -19   1   -0.44    4.37
   0  19   1    6.63    4.05
   0 -19  -1    5.08    4.60
   0  19  -1   -2.92    3.88
   0  19  -1    0.36    3.70
   0  19   1    1.51    3.86
   0  19   2   46.57    5.55
   0 -19  -2   48.61    6.27
   0 -19   2   70.77    6.42
   0  19  -2   46.12    5.44
   0  19   2   45.11    5.70
   0 -19   3  243.21   12.64
   0  19   3  239.36   11.75
   0  19  -3  239.72   12.26
   0 -19   3  236.85   13.31
   0 -19  -3  253.53   12.31
   0 -19  -3  237.13   12.92
   0  19   3  242.16   12.32
   0 -19   4   69.10    6.86
   0  19  -4   75.56    6.79
   0 -19  -4   81.33    6.57
   0 -19   4   64.88    7.13
   0  19   4   55.89    6.42
   0 -19   5  473.71   20.51
   0  19  -5  478.94   20.40
   0 -19   5  481.52   21.26
   0 -19  -5  482.91   19.95
   0  19   5  468.39   20.34
   0  19  -6  230.64   12.61
   0 -19   6  253.52   13.06
   0 -19   6  230.70   13.32
   0 -19  -6  240.87   12.22
   0  19   6  239.77   12.89
   0  19  -7  423.93   19.17
   0 -19   7  443.96   19.42
   0 -19  -7  413.51   18.24
   0 -19   7  419.48   19.86
   0  19   7  436.87   19.34
   0 -19  -8  206.76   11.32
   0  19  -8  219.84   12.52
   0 -19   8  220.29   12.24
   0 -19   8  190.61   11.32
   0 -19   8  212.01   12.66
   0  19   8  202.88   12.16
   0 -19  -9  223.62   11.73
   0  19  -9  206.89   12.61
   0 -19   9  238.29   12.73
   0 -19   9  194.03   11.67
   0  19   9  212.20   12.68
   0 -19   9  224.02   13.03
   0  19 -10   15.55    5.70
   0 -19 -10    0.78    4.64
   0 -19  10   16.92    6.23
   0  19  10    5.94    5.71
   0  19 -11   16.15    6.26
   0  19  11   10.72    6.36
   0 -19  11   13.93    6.32
   0  19 -12   -1.16    6.46
   0  19  12   -7.72    6.49
   0 -19  12   -5.69    6.70
   0  19 -13   -1.82    6.35
   0 -19  13    1.16    6.74
   0  19  13   -6.85    6.70
   0  19 -14   -6.31    7.77
   0  19  14    9.15    7.66
   0 -19  14   12.47    6.76
   0  20   0   95.94    7.56
   0 -20   0  108.33    8.44
   0  20   0   96.48    7.73
   0  20  -1  830.48   32.68
   0 -20   1  925.74   34.06
   0  20   1  825.66   32.47
   0 -20  -1  902.68   34.12
   0  20   1  896.28   33.12
   0 -20  -2   51.99    6.77
   0  20  -2   42.77    5.69
   0  20   2   47.83    5.57
   0 -20   2   50.29    6.32
   0  20   2   39.91    5.82
   0  20  -3  240.15   12.35
   0 -20   3  243.81   12.97
   0  20   3  218.45   11.61
   0 -20   3  261.51   13.88
   0 -20  -3  205.93   11.78
   0 -20  -3  231.02   13.10
   0  20   3  246.04   12.50
   0 -20   4    3.75    4.97
   0  20  -4    3.04    4.28
   0 -20  -4    3.61    4.56
   0 -20   4    3.92    5.40
   0  20   4    7.04    4.78
   0  20  -5   47.55    6.34
   0 -20   5   30.75    6.06
   0 -20  -5   35.25    5.29
   0  20   5   23.32    5.41
   0 -20   5   35.11    6.40
   0  20  -6   10.89    5.15
   0 -20   6    4.80    4.92
   0 -20  -6    0.40    4.43
   0  20   6    4.28    5.12
   0 -20   6    0.56    5.30
   0  20  -7    0.49    5.29
   0 -20   7   -4.89    4.76
   0 -20  -7    2.42    4.67
   0  20   7   -4.96    5.36
   0 -20   7    3.96    5.86
   0 -20  -8    1.21    4.79
   0 -20   8    4.99    5.37
   0  20  -8    3.09    5.33
   0 -20   8    0.45    4.63
   0 -20   8   -3.42    5.79
   0  20   8   -2.07    5.59
   0  20  -9   87.16    9.19
   0 -20   9  114.81    9.57
   0 -20  -9  109.04    8.44
   0  20   9  126.19    9.92
   0 -20   9  102.65    9.40
   0  20 -10   13.98    6.58
   0 -20  10   17.10    6.55
   0 -20 -10   11.85    5.23
   0  20  10    3.39    6.14
   0 -20  10   21.69    6.65
   0  20 -11  240.51   14.50
   0  20  11  239.94   14.67
   0 -20  11  251.80   14.74
   0  20 -12   46.45    7.95
   0  20  12   46.75    8.16
   0 -20  12   59.55    8.74
   0  20 -13  181.80   13.02
   0  20  13  160.64   13.14
   0 -20  13  200.88   13.39
   0 -21   0    0.52    5.06
   0  21   0    0.40    4.46
   0  21  -1    5.33    4.52
   0 -21   1   13.77    5.68
   0 -21  -1    6.88    5.49
   0  21   1    6.31    4.30
   0  21   2   38.13    5.60
   0  21  -2   37.14    5.86
   0 -21   2   51.75    6.95
   0 -21  -2   49.94    7.25
   0 -21   3   52.16    6.77
   0  21   3   37.13    5.43
   0  21  -3   44.09    6.40
   0  21   3   57.78    6.64
   0  21  -4  362.15   17.31
   0 -21   4  377.57   17.93
   0 -21  -4  371.64   17.17
   0 -21   4  396.74   18.96
   0  21   4  389.91   17.66
   0  21  -5   41.88    6.62
   0 -21   5   25.79    6.05
   0 -21  -5   34.75    5.88
   0  21   5   41.91    6.51
   0 -21   5   35.93    7.24
   0  21  -6  552.73   23.78
   0 -21   6  571.17   24.02
   0 -21  -6  533.16   22.91
   0 -21   6  590.40   25.10
   0  21   6  535.87   23.66
   0 -21   7   38.80    6.72
   0  21  -7   45.55    7.40
   0 -21  -7   42.82    6.14
   0 -21   7   48.35    7.62
   0  21   7   37.99    6.75
   0 -21  -8  311.43   15.06
   0 -21   8  318.11   16.60
   0  21  -8  264.09   15.46
   0 -21   8  337.71   16.21
   0 -21   8  288.36   14.99
   0  21   8  292.38   15.81
   0 -21   9   17.79    6.97
   0  21   9    5.65    6.57
   0 -21  -9   18.34    5.53
   0  21  -9    1.68    6.40
   0 -21   9   10.35    6.36
   0 -21  10   84.08    9.63
   0  21  10   77.70    9.00
   0 -21  10  104.81    9.75
   0  21 -10   86.44    9.28
   0  21  11   -1.23    7.05
   0 -21  11   -6.89    6.85
   0 -21  11    2.89    6.94
   0  21 -11   -2.42    6.95
   0 -21  12    1.91    6.69
   0  21  12   -5.77    7.19
   0 -21  12    4.21    7.14
   0  21 -12    5.02    6.96
   0 -22   0  448.90   20.19
   0  22   0  401.32   18.46
   0 -22  -1  153.69   11.02
   0  22   1  142.47    9.45
   0  22  -1  138.96    9.41
   0 -22   1  142.62   10.26
   0 -22  -2  305.13   16.20
   0 -22   2  335.70   16.19
   0  22  -2  298.03   14.70
   0  22   2  277.34   14.30
   0 -22   3   89.02    8.58
   0  22  -3   62.80    7.25
   0 -22   4   77.30    8.16
   0  22  -4   58.50    7.16
   0 -22   5    6.43    5.58
   0 -22  -5    6.70    5.08
   0 -22   5   -4.85    6.12
   0  22  -5    3.47    5.21
   0 -22   6   13.49    7.04
   0 -22  -6    7.58    5.16
   0  22  -6   -5.17    5.80
   0 -22   6    3.80    5.31
   0 -22   7    2.58    6.47
   0 -22  -7   -2.23    5.46
   0  22  -7    9.67    5.69
   0 -22   7    2.20    5.75
   0 -22   8   64.11    8.92
   0 -22  -8   69.48    7.46
   0 -22   8   50.90    8.07
   0  22  -8   65.16    8.30
   0  22   9   14.16    7.02
   0 -22   9   13.70    7.44
   0 -22  -9   15.62    5.80
   0  22  -9    8.76    6.34
   0 -22   9   20.07    7.03
   0 -22  10  170.39   12.72
   0  22  10  140.53   11.73
   0  22 -10  122.58   11.27
   0 -22  10  159.21   11.97
   0 -22  11   42.73    8.74
   0  22  11   42.78    8.71
   0  22 -11   33.37    8.41
   0 -22  11   42.82    8.27
   0 -23   0   -2.95    5.97
   0  23   0   -0.44    5.07
   0  23  -1    2.26    5.07
   0 -23  -1    7.82    6.38
   0  23   1   15.30    5.04
   0 -23   1    9.28    5.84
   0 -23  -2   25.64    7.05
   0  23  -2   26.07    6.35
   0 -23   2   32.69    7.09
   0  23   2   30.60    5.99
   0  23  -3  119.24    9.42
   0 -23   3  148.07   10.78
   0  23  -4   13.41    5.80
   0 -23   4   19.34    6.60
   0 -23   5  435.21   21.89
   0 -23   5  441.80   20.84
   0  23  -5  423.02   20.00
   0 -23   6    6.86    7.23
   0 -23  -6    9.36    6.13
   0  23  -6    6.99    6.09
   0 -23   6   12.68    6.40
   0 -23   7  444.67   21.32
   0 -23  -7  378.83   18.44
   0  23  -7  373.35   19.30
   0 -23   7  403.20   19.78
   0 -23   8    4.81    7.12
   0 -23  -8    0.47    5.94
   0  23  -8   22.66    7.06
   0 -23   8    4.14    6.64
   0 -23   9  164.99   13.46
   0 -23  -9  162.75   11.21
   0  23  -9  165.19   12.37
   0 -23   9  165.44   12.59
   0 -23  10    8.37    7.55
   0  23 -10    3.14    6.53
   0 -23  10    6.78    6.82
   0 -24   0  193.61   13.17
   0  24   0  182.74   11.46
   0 -24   1  174.94   12.11
   0 -24  -1  166.87   12.23
   0  24  -1  164.86   10.82
   0  24   1  138.79   10.18
   0 -24  -2  140.55   11.30
   0 -24   2  146.82   11.34
   0  24  -2  111.79    9.38
   0  24   2  106.31    8.99
   0  24  -3  101.70    9.20
   0 -24   3  112.28   10.22
   0 -24   4   29.02    7.40
   0  24  -4   29.48    6.97
   0 -24   5   33.29    7.93
   0  24  -5   28.41    7.03
   0 -24   6    2.18    6.94
   0  24  -6   -4.46    6.60
   0 -24   6    6.71    6.90
   0 -24   7   -0.73    7.84
   0 -24   7   22.25    7.87
   0  24  -7    9.87    6.79
   0 -24   8   16.04    8.46
   0 -24  -8    0.49    5.85
   0 -24   8   11.21    7.32
   0  24  -8    8.44    7.12
   0 -24   9   82.46   10.76
   0  24  -9   73.01    9.56
   0 -24   9   91.67   10.54
   0 -25   0   -1.33    7.16
   0  25   0   -2.92    6.09
   0 -25  -1    5.38    6.72
   0 -25   1   -4.58    6.93
   0  25  -1    0.99    5.78
   0  25   1   -1.91    5.61
   0  25  -2   48.25    7.53
   0 -25   2   65.40    8.80
   0  25  -3   -1.57    5.86
   0 -25   3   -0.64    6.94
   0 -25   4  206.64   13.94
   0  25  -4  198.86   12.84
   0  25  -5    1.11    6.15
   0 -25   5   -1.92    6.83
   0 -25   6  255.53   15.94
   0  25  -6  265.05   15.38
   0 -25   7   13.08    8.13
   0  25  -7    8.97    7.04
   0 -25   7    6.51    7.66
   0 -26   0   42.85    8.60
   0 -26   1  131.87   11.87
   0 -26  -1  113.94   11.45
   0 -26   2   48.72    8.95
   0  26  -2   38.53    7.38
   0  26  -3   67.74    8.78
   0 -26   3   91.14   10.71
   0  26  -4   58.27    8.61
   0 -26   4   40.75    9.00
   0  26  -5   35.17    7.94
   0 -26   5   27.74    8.48
  -1   0  20   -5.60    7.51
  -1   0  20   -5.49    6.23
  -1   0  19  118.51   11.17
   1   0 -19  109.62   11.29
  -1   0  19  138.03    9.24
  -1   0  18   -1.23    6.19
   1   0 -18    2.06    6.00
  -1   0  18   -5.17    4.91
  -1   0  17  387.95   18.25
   1   0 -17  358.93   18.35
  -1   0  17  349.39   15.96
  -1   0  16   -0.53    4.64
   1   0 -16   -1.18    4.79
  -1   0  16    3.41    3.82
  -1   0  15  523.62   22.15
  -1   0  15  515.92   20.22
   1   0 -15  489.74   22.45
   1   0 -14   -1.94    3.12
  -1   0  14   -0.44    3.84
  -1   0  14   -2.23    3.22
  -1   0  14   -0.29    3.15
   1   0 -14   -5.00    4.15
  -1   0  13  523.63   21.56
  -1   0  13  504.43   19.89
   1   0 -13  527.95   20.38
   1   0 -13  553.38   22.13
  -1   0  12   -1.83    3.13
  -1   0  12    0.46    2.51
   1   0 -12   -0.53    2.69
   1   0 -12    3.31    3.08
  -1   0  11   88.11    6.06
  -1   0  11   85.58    5.00
   1   0 -11   85.13    5.26
   1   0 -11   79.58    6.19
  -1   0  10    1.46    2.50
  -1   0  10   -0.37    2.00
   1   0 -10   -4.70    2.06
   1   0 -10    0.33    2.27
  -1   0   9  325.91   12.66
  -1   0   9  285.26   11.58
  -1   0   8   -0.45    1.62
  -1   0   8    1.02    1.45
  -1   0   7 2379.77   79.76
  -1   0   7 2382.46   78.99
   1   0  -6    0.95    0.77
  -1   0   6    1.46    1.44
  -1   0   6    1.73    1.08
  -1   0   5 1203.52   39.48
  -1   0   5 1156.92   38.97
  -1   0   5 1171.27   38.97
  -1   0   5 1203.49   39.58
   1   0  -5 1143.81   38.40
  -1   0   4    1.47    1.04
  -1   0   4   -0.37    0.84
  -1   0   4   -0.68    1.41
  -1   0   4    0.72    1.03
  -1   0   3 1211.20   40.55
  -1   0   3 1179.14   40.62
  -1   0   3 1249.83   40.30
  -1   0   2    0.27    0.57
  -1   0   2    0.30    0.69
   1   0   1  989.73   32.74
   1   0   2    0.09    0.63
   1   0   2    0.14    0.69
  -1   0  -2    0.26    0.58
   1   0   2   -0.27    0.53
  -1   0  -2    1.40    0.77
   1   0   3    6.71    1.03
   1   0   3    7.02    1.18
  -1   0  -3    7.00    0.92
   1   0   3    5.57    0.85
  -1   0  -3    7.49    1.06
   1   0   3    7.06    1.15
   1   0   4   -0.32    1.05
   1   0   4    0.37    1.18
  -1   0  -4   -0.76    0.96
   1   0   4   -0.29    0.80
   1   0   4   -0.64    0.79
   1   0   4   -0.56    1.02
  -1   0  -4   -0.48    1.04
   1   0   5 3315.87  104.68
   1   0   5 3145.95  103.89
  -1   0  -5 3108.52  103.72
   1   0   5 3246.37  104.02
  -1   0  -5 3149.43  104.16
   1   0   5 3079.72  103.87
   1   0   6   -0.73    1.58
  -1   0  -6    0.55    1.24
   1   0   6   -0.11    1.22
   1   0   6    1.78    1.17
   1   0   6    0.70    1.24
  -1   0  -6    0.52    1.27
   1   0   7 2827.70   93.38
   1   0   7 2827.25   92.30
  -1   0  -7 2711.33   92.02
   1   0   7 2932.33   92.51
  -1   0  -7 2809.11   92.52
   1   0   7 2706.69   92.08
   1   0   8   -3.21    2.07
  -1   0  -8    0.84    1.61
   1   0   8    1.32    1.48
   1   0   8   -2.08    1.54
   1   0   8   -0.12    1.48
  -1   0  -9  756.49   27.31
   1   0   9  823.86   28.33
   1   0   9  751.58   26.90
   1   0   9  770.11   27.15
  -1   0  -9  767.20   28.47
  -1   0 -10    1.58    1.98
   1   0  10    0.95    2.60
   1   0  10    2.42    2.05
   1   0  10    1.84    2.15
  -1   0 -10    0.35    2.49
  -1   0 -11  423.42   16.69
   1   0  11  443.39   16.41
  -1   0 -11  402.85   17.95
   1   0  11  419.34   17.69
  -1   0 -12    0.84    2.86
   1   0  12    0.50    2.74
  -1   0 -12   -6.53    4.11
   1   0  12   -1.17    3.29
  -1   0 -13  330.10   14.01
   1   0  13  303.67   13.70
  -1   0 -13  361.77   15.96
   1   0  13  331.77   15.36
  -1   0 -14   -0.67    3.46
   1   0  14   -2.74    3.37
  -1   0 -14   -0.52    4.31
   1   0  14    2.33    4.17
  -1   0 -15   13.21    4.13
   1   0  15   10.59    4.16
  -1   0 -15   15.99    5.12
   1   0  15    9.13    5.21
  -1   0 -16   -2.79    4.48
   1   0  16   -3.59    4.02
  -1   0 -16   -9.28    5.63
   1   0  16   -1.10    5.24
  -1   0 -17   57.73    6.90
   1   0  17   67.86    6.70
  -1   0 -17   68.75    8.54
   1   0  17   61.31    7.83
  -1   0 -18    3.71    5.47
   1   0  18    3.16    6.53
  -1   0 -18   -6.45    6.95
   1   0  18   -2.92    5.05
  -1   0 -19  182.82   14.38
   1   0  19  213.18   12.12
   1   0  19  202.61   14.05
   1   0  20    9.32    7.12
  -1   0 -20   -4.88    7.65
   1   0  20    4.77    5.88
  -1   1  20  114.04   11.14
   1  -1 -20  120.11   12.25
   1   1 -20   93.72   11.41
  -1   1  20   97.12    8.76
  -1  -1  20  108.53    9.24
  -1   1  19   31.57    7.35
   1   1 -19   33.74    8.00
   1  -1 -19   16.97    7.62
  -1   1  19   36.23    6.24
  -1  -1  19   23.11    5.77
  -1   1  18   62.70    8.15
   1  -1 -18   42.73    7.83
   1   1 -18   47.96    8.19
  -1   1  18   42.07    6.02
  -1  -1  18   55.41    6.60
  -1   1  17    0.57    5.32
   1   1 -17    2.55    5.41
   1  -1 -17    1.28    5.52
  -1  -1  17    2.96    4.00
  -1   1  17    1.10    4.23
  -1   1  16   -1.05    5.03
  -1   1  16    2.04    3.94
  -1  -1  16   -1.02    4.22
   1  -1 -16   -0.59    5.91
   1   1 -16    0.59    5.46
  -1   1  15   62.93    6.66
  -1  -1  15   56.80    5.46
  -1   1  15   59.58    5.29
  -1  -1  15   59.85    5.51
   1  -1 -15   56.32    6.89
   1   1 -15   64.16    7.08
   1   1 -14  100.81    6.73
  -1   1  14  106.42    7.84
  -1  -1  14  100.26    6.57
  -1   1  14   90.51    6.17
  -1  -1  14  101.76    6.53
  -1   1  14  106.20    6.65
   1   1 -14  106.15    8.06
   1  -1 -14  100.77    8.21
   1   1 -13  256.80   11.82
  -1   1  13  268.13   12.90
  -1  -1  13  271.00   11.75
  -1   1  13  250.82   11.22
  -1  -1  13  263.38   11.55
  -1   1  13  275.49   11.66
   1   1 -13  265.40   13.35
   1  -1 -13  259.62   13.23
  -1   1  12  317.98   13.71
  -1  -1  12  364.45   14.25
   1   1 -12  356.90   14.38
   1  -1 -12  371.50   15.78
   1   1 -12  366.77   15.91
  -1  -1  12  313.92   14.98
  -1   1  12  365.92   15.41
  -1   1  11  334.79   12.81
  -1  -1  11  325.80   13.05
   1  -1 -11  285.37   12.95
   1   1 -11  340.92   13.26
   1   1 -11  335.54   14.45
   1  -1 -11  333.09   14.48
  -1  -1  11  316.06   13.99
  -1   1  11  325.04   14.11
  -1  -1  10  292.46   11.81
  -1   1  10  304.65   11.59
   1  -1 -10  289.29   11.88
   1   1 -10  313.69   12.02
   1   1 -10  312.15   13.17
   1  -1 -10  294.47   13.07
   1  -1 -10  284.01   10.89
  -1  -1  10  270.54   12.56
  -1   1  10  306.06   12.88
   1  -1  -9  408.97   14.36
  -1  -1   9  414.80   15.25
  -1   1   9  407.67   14.91
  -1  -1   9  360.90   15.72
  -1   1   9  415.97   16.05
   1  -1  -8  612.19   21.22
  -1  -1   8  638.30   22.07
  -1   1   8  607.32   21.68
  -1   1   8  638.97   22.73
  -1  -1   8  619.41   22.67
   1  -1  -7  783.86   25.78
  -1  -1   7  733.12   25.45
  -1   1   7  772.16   26.24
  -1  -1   7  773.56   26.51
  -1  -1   7  762.08   27.02
  -1   1   7  821.17   27.17
  -1   1   6  191.59    4.85
  -1  -1   6  195.65    5.23
   1   1  -6  198.74    5.35
   1  -1  -6  175.95    5.03
   1  -1  -6  187.30    4.18
  -1  -1   6  189.24    3.81
   1  -1  -6  189.49    5.99
  -1  -1   6  192.19    5.71
  -1   1   6  193.17    5.74
  -1  -1   5   98.28    3.57
  -1   1   5  101.11    3.48
   1   1  -5   95.10    3.70
   1  -1  -5   90.71    3.45
   1   1  -5   10.22    2.50
  -1  -1   5   94.45    2.61
   1  -1  -5   91.86    4.05
   1  -1  -5   96.91    2.83
  -1   1   5  101.43    4.14
   1  -1  -5   93.27    3.83
  -1  -1   5   90.37    3.79
   1   1  -5   12.89    2.49
  -1   1   5   98.08    3.84
  -1  -1   4   53.33    2.19
   1  -1  -4   56.29    2.20
  -1   1   4   57.65    2.19
   1  -1  -4   52.15    2.73
   1   1  -4    4.95    1.45
  -1   1   4   57.88    2.73
  -1   1   4   58.50    2.53
   1  -1  -4   50.41    2.49
  -1  -1   4   46.95    2.38
   1   1  -4    5.03    1.41
  -1  -1   3  392.27    8.07
  -1  -1   3  373.06    8.15
  -1  -1   3  337.36    7.78
  -1   1   3  377.39    7.85
  -1   1   3  381.96    8.45
   1  -1  -3  368.54    8.46
   1   1  -3   56.16    7.06
   1  -1  -3  350.58    8.12
   1   1  -3   66.03    7.04
  -1   1   3  388.34    8.30
  -1  -1   3  360.83    8.23
   1   1  -2 1231.20   25.62
  -1  -1   2 1207.07   25.83
   1   1  -2 1228.70   25.38
  -1   1   2 1183.05   25.91
   1  -1  -2 1108.89   25.82
   1   1  -2  254.85   25.15
  -1  -1   2 1087.74   25.82
   1   1  -2 1165.46   25.88
   1   1  -2  252.57   25.19
   1  -1  -2 1136.94   26.01
  -1   1   2 1262.82   26.05
   1  -1  -1  300.24    3.74
  -1   1   1   15.30    2.35
  -1  -1   1  302.87    3.72
   1   1  -1   36.17    2.48
   1  -1  -1  295.99    3.54
   1   1  -1   37.04    2.44
  -1  -1   1  330.04    3.67
  -1  -1   1  324.60    3.66
   1  -1   0 4142.86  134.00
  -1  -1   0 4077.92  133.98
  -1  -1  -1 2555.95   10.80
   1   1   1 2814.89   11.18
   1   1   1 2866.17    9.91
  -1  -1  -1 2581.38    9.47
   1  -1   1 2625.46   10.88
   1  -1   1 2780.66    9.84
   1   1   1 2712.06   11.10
  -1  -1  -1 2763.07   11.37
  -1   1  -2  463.84    3.21
   1   1   2  463.56    4.03
  -1  -1  -2  433.31    3.99
   1  -1   2  418.89    3.86
   1  -1   2  422.83    4.74
   1   1   2  437.66    4.82
  -1  -1  -2  424.69    4.64
  -1  -1  -2  390.48    3.59
   1   1   2  453.54    3.92
   1  -1   2  441.12    3.93
  -1  -1  -2  464.79    4.61
  -1  -1  -3 5244.90   11.58
   1   1   3 5326.24   12.40
  -1   1  -3 5352.19   16.26
   1   1   3 5552.06   16.04
  -1  -1  -3 5163.42   16.02
  -1   1  -3 5450.86   13.86
   1  -1   3 5034.86   19.11
  -1  -1  -3 5111.29   18.62
   1   1   3 5625.83   20.09
   1  -1   3 5313.75   15.74
   1   1   3 5489.98   15.94
  -1  -1  -3 5368.87   17.53
   1   1   3 5067.30   15.95
   1  -1   3 5258.71   17.55
   1   1   4  651.16   17.34
  -1  -1  -4  651.37   17.23
  -1   1  -4  646.84   17.66
   1   1   4  678.89   17.70
  -1   1  -4  660.22   17.50
  -1  -1  -4  634.00   17.72
  -1  -1  -4  620.33   18.10
   1   1   4  644.22   18.28
   1  -1   4  624.93   18.23
   1  -1   4  646.22   17.68
   1   1   4  646.28   17.66
   1   1   4  648.41   17.66
  -1  -1  -4  661.60   17.88
   1  -1   4  628.01   17.76
  -1   1  -5 1941.06   37.03
   1   1   5 1940.09   36.66
  -1  -1  -5 1892.36   36.45
   1  -1   5 1953.47   37.36
  -1  -1  -5 1890.74   37.27
  -1   1  -5 1968.59   36.95
   1  -1   5 1854.20   38.11
   1   1   5 1919.08   38.25
   1   1   5 1914.11   37.15
   1  -1   5 1966.10   37.23
   1   1   5 1884.12   36.93
  -1  -1  -5 1908.17   38.51
   1  -1   5 1912.11   37.13
  -1  -1  -5 1937.03   37.40
   1  -1   6 1430.98   39.38
   1   1   6 1437.72   38.90
  -1  -1  -6 1415.10   38.70
  -1   1  -6 1443.40   39.11
  -1  -1  -6 1393.45   39.36
  -1   1  -6 1437.24   39.09
   1   1   6 1473.59   40.20
   1  -1   6 1410.26   40.10
   1  -1   6 1360.84   39.24
   1   1   6 1453.13   39.31
   1  -1   6 1398.17   39.07
  -1  -1  -6 1362.11   39.38
  -1  -1  -6 1461.85   40.46
   1  -1   7  190.88    8.16
   1   1   7  199.50    7.82
  -1   1  -7  196.85    7.93
  -1   1  -7  202.53    7.99
   1   1   7  210.40    8.88
   1  -1   7  210.81    8.90
   1  -1   7  211.63    8.21
   1   1   7  201.29    8.11
  -1  -1  -7  202.75    8.26
   1  -1   7  200.65    7.91
   1   1   8    1.73    2.05
   1  -1   8    2.47    1.93
  -1  -1  -8   -0.16    1.62
   1  -1   8    2.42    1.56
   1   1   8    1.43    1.64
   1  -1   8    2.09    1.70
   1   1   8    0.52    1.42
   1  -1   8    2.79    1.71
   1   1   9    2.67    1.72
   1  -1   9    2.57    1.89
  -1  -1  -9    1.60    1.94
  -1   1  -9    5.40    1.89
   1   1   9    0.84    2.06
   1  -1   9    5.34    2.49
   1   1   9    2.90    1.75
   1  -1   9    6.38    1.95
  -1  -1  -9    5.04    2.36
  -1   1  -9    3.44    2.39
   1  -1   9    1.92    1.69
  -1  -1  -9    3.26    2.01
   1   1  10   93.99    4.96
  -1   1 -10   98.44    5.44
  -1  -1 -10   86.21    5.28
   1  -1  10   82.84    5.98
   1   1  10  103.29    6.35
   1   1  10   99.45    5.42
   1  -1  10   96.76    5.37
  -1   1 -10  103.05    6.46
  -1  -1 -10   99.09    6.48
  -1  -1 -10   98.78    5.28
   1   1  11  166.35    7.67
  -1  -1 -11  154.45    8.09
  -1   1 -11  168.27    8.16
   1  -1  11  188.40    8.28
   1   1  11  180.13    8.26
  -1  -1 -11  176.14    9.42
  -1   1 -11  180.60    9.60
   1  -1  11  149.43    8.96
   1   1  11  180.28    9.35
  -1   1 -12  652.49   23.85
   1  -1  12  603.89   23.44
   1   1  12  642.31   23.50
  -1  -1 -12  648.24   25.39
  -1   1 -12  632.30   25.42
   1   1  12  629.33   24.91
  -1   1 -13  191.59   10.04
   1   1  13  221.90   10.16
   1  -1  13  206.27   10.03
  -1  -1 -13  215.32   11.81
  -1   1 -13  196.35   11.49
   1   1  13  242.88   11.78
  -1   1 -14  371.96   16.19
   1  -1  14  386.77   16.03
   1   1  14  410.53   16.09
  -1  -1 -14  347.20   17.63
  -1   1 -14  356.66   17.79
   1   1  14  409.60   17.71
  -1   1 -15  211.06   11.19
   1  -1  15  222.30   11.11
   1   1  15  215.93   10.92
  -1   1 -15  217.46   13.02
  -1  -1 -15  225.60   13.22
   1   1  15  233.10   12.68
  -1   1 -16  288.50   14.02
   1  -1  16  289.72   13.73
   1   1  16  318.27   13.88
  -1  -1 -16  278.59   15.76
  -1   1 -16  278.23   15.94
   1   1  16  322.17   15.75
  -1   1 -17  103.23    8.18
   1   1  17  101.71    7.79
   1  -1  17  110.34    8.07
  -1   1 -17   91.85    9.48
  -1  -1 -17  102.41    9.84
   1   1  17  124.88    9.88
  -1   1 -18   95.32    8.35
   1   1  18   92.89    9.53
  -1   1 -18   87.85    9.74
  -1  -1 -18   86.90    9.83
   1  -1  18   81.84    7.66
   1   1  18   98.11    8.21
   1   1  19   20.91    7.33
  -1  -1 -19   18.41    7.55
  -1   1 -19   12.21    7.81
   1  -1  19   17.01    6.02
   1   1  19   22.29    6.25
   1   1  20   16.48    7.69
  -1   1 -20   22.70    8.05
  -1  -1 -20   26.90    8.69
   1  -1  20   15.29    6.40
   1   1  20   24.74    6.68
  -1   2  20  102.65   10.80
   1   2 -20   73.15   10.52
  -1   2  20  110.90    8.79
  -1   2  19    4.60    6.23
   1   2 -19    0.73    6.91
  -1   2  19    7.23    5.06
  -1   2  18  225.19   13.92
   1   2 -18  198.76   13.93
  -1   2  18  233.02   11.91
  -1   2  17    9.11    5.61
   1   2 -17    3.81    5.45
  -1   2  17    6.24    4.37
  -1   2  16  511.02   22.19
  -1   2  16  489.98   19.89
   1   2 -16  476.55   22.46
  -1   2  15   18.84    5.04
   1   2 -15    9.76    4.82
  -1   2  15   15.93    4.09
  -1  -2  15   15.63    4.12
  -1  -2  14  603.02   23.89
   1   2 -14  617.26   23.99
  -1   2  14  637.79   25.33
  -1   2  14  638.03   23.68
   1   2 -14  633.46   25.77
  -1   2  13   10.48    2.97
  -1  -2  13   14.28    3.45
   1   2 -13   12.96    3.35
  -1   2  13   14.90    4.03
  -1   2  13    9.69    3.17
   1   2 -13   10.87    4.26
   1   2 -12  355.98   15.13
  -1   2  12  416.21   16.47
   1   2 -12  375.12   16.53
  -1  -2  12  374.60   15.24
  -1   2  12  371.74   14.51
   1   2 -11    4.07    2.27
  -1   2  11    5.89    3.08
   1  -2 -11    5.00    1.82
   1   2 -11    2.59    2.83
  -1   2  11    4.17    2.01
  -1  -2  11    5.34    2.42
   1   2 -10   22.45    2.74
  -1   2  10   34.97    3.71
  -1  -2  10   26.42    1.85
   1   2 -10   22.11    3.40
   1  -2 -10   25.30    2.25
  -1  -2  10   29.60    3.16
  -1   2  10   28.66    2.68
   1   2  -9   59.10    3.88
  -1   2   9   57.93    4.41
   1  -2  -9   62.84    3.35
  -1  -2   9   61.17    2.89
   1   2  -9   65.37    4.74
  -1  -2   9   65.95    4.12
  -1   2   9   60.57    3.56
  -1   2   8  551.83   20.07
  -1  -2   8  523.87   18.29
   1  -2  -8  541.46   18.68
  -1   2   8  546.14   19.00
  -1  -2   8  555.68   19.59
   1   2  -7   22.69    2.14
  -1   2   7   19.87    2.44
  -1  -2   7   17.28    1.41
   1   2  -7   19.73    2.48
   1  -2  -7   21.44    1.63
  -1   2   7   20.19    1.91
  -1  -2   7   19.23    2.15
   1   2  -6  839.10   28.59
   1   2  -6  848.78   28.50
  -1   2   6  866.04   28.98
   1  -2  -6  822.27   27.92
  -1  -2   6  812.77   27.73
   1   2  -6  838.90   29.20
   1   2  -6  836.19   28.45
  -1  -2   6  837.98   28.63
  -1   2   5  137.52    5.58
   1   2  -5  143.97    5.66
   1   2  -5  144.00    5.86
   1   2  -5  135.69    5.89
  -1   2   5  146.68    6.03
  -1   2   5  142.52    6.15
   1   2  -5  139.51    6.19
  -1  -2   5  133.78    5.78
   1   2  -5  138.61    5.72
   1   2  -4 3071.63  103.31
  -1   2   4 3182.50  103.06
   1   2  -4 3216.22  103.15
  -1  -2   4 3109.49  103.33
   1   2  -4 3145.55  103.34
  -1   2   4 3102.38  103.41
   1   2  -4 3159.25  103.61
  -1   2   4 3170.39  103.51
  -1  -2   4 3082.30  103.32
  -1  -2   3  183.14    6.95
  -1   2   3  186.88    6.70
  -1   2   3  188.08    7.04
   1   2  -3  186.46    7.05
   1   2  -3  193.67    6.92
  -1   2   3  186.61    6.92
   1   2  -3  176.58    6.82
  -1  -2   3  179.67    6.94
   1   2  -2 1412.42   10.18
  -1   2   2 1453.28   10.40
  -1   2   2 1414.44    9.19
   1  -2  -2 1481.00    9.07
   1   2  -2 1537.45   10.41
   1   2  -2 1488.89    9.63
  -1  -2   2 1411.17   10.68
   1   2  -2 1515.63   10.90
  -1   2   2 1487.16   10.74
   1   2  -2 1455.42   10.81
  -1   2   1   71.53    2.33
   1   2  -1   76.92    2.37
   1   2  -1   89.90    2.50
   1   2  -1   90.34    2.67
  -1  -2   1   76.69    2.48
   1  -2  -1   75.71    2.30
   1   2  -1   82.24    2.50
   1   2  -1   77.81    2.45
  -1   2   1   73.67    2.42
   1   2  -1   82.87    2.69
   1   2  -1   85.12    2.65
  -1   2   1   76.25    2.43
   1  -2   0 1184.33   37.93
   1   2   0 1206.37   37.76
   1   2   0 1165.02   37.90
  -1  -2   0 1005.72   37.87
   1   2   0 1144.84   38.04
  -1   2   0 1174.12   37.67
   1   2   0 1130.71   37.68
  -1  -2   0 1125.82   37.96
   1   2   0 1159.50   38.02
   1  -2   0 1142.02   37.76
  -1   2   0 1164.72   37.70
   1   2   0 1160.06   37.69
  -1   2  -1    3.36    0.55
   1   2   1    4.12    0.48
   1   2   1    4.57    0.63
  -1   2  -1    3.59    0.72
   1  -2   1    3.43    0.58
   1   2   2   70.45    3.12
  -1   2  -2   68.64    3.11
  -1   2  -2   68.80    2.85
   1   2   2   71.66    2.88
  -1   2  -2   75.30    2.94
   1  -2   2   75.81    2.84
   1   2   2   76.91    2.94
  -1   2  -3 1094.18   38.90
  -1   2  -3 1179.46   38.79
   1   2   3 1193.49   38.74
  -1   2  -3 1193.93   38.63
   1  -2   3 1152.08   38.62
   1   2   3 1200.67   39.14
  -1   2  -3 1158.42   39.05
   1   2   3 1173.46   38.72
  -1  -2  -3 1157.08   38.94
  -1   2  -4  511.87   18.19
   1   2   4  518.50   17.57
  -1   2  -4  519.00   17.90
  -1   2  -4  552.53   18.14
   1   2   4  541.23   18.04
  -1   2  -4  510.84   18.36
   1   2   4  514.85   18.48
   1   2   4  530.97   18.02
  -1  -2  -4  535.27   18.25
   1   2   5  513.66   17.95
  -1   2  -5  515.52   18.52
  -1   2  -5  542.23   18.56
  -1   2  -5  542.38   18.33
   1   2   5  561.30   19.09
   1   2   5  546.61   18.44
   1  -2   5  505.58   18.49
  -1  -2  -5  535.46   18.59
  -1   2  -5  554.31   19.24
   1   2   6 3158.54  102.17
  -1   2  -6 3127.32  102.68
  -1   2  -6 3147.98  102.81
  -1   2  -6 3066.85  102.53
   1   2   6 3181.88  103.46
   1   2   6 3175.04  102.67
  -1  -2  -6 3144.28  102.82
  -1   2  -6 3140.87  103.65
   1  -2   6 2896.45  102.61
   1   2   7  425.19   14.57
  -1   2  -7  427.46   14.96
   1   2   7  402.06   15.78
   1   2   7  418.18   15.06
   1  -2   7  396.42   14.85
  -1  -2  -7  406.88   15.17
   1   2   8 1400.79   49.57
  -1   2  -8 1525.08   50.34
   1   2   8 1480.38   51.10
   1   2   8 1495.21   50.17
   1  -2   8 1464.87   49.79
  -1   2  -8 1565.54   51.52
  -1  -2  -8 1544.29   50.27
   1   2   9  104.02    4.79
  -1   2  -9   99.62    5.40
   1   2   9  111.50    6.20
   1   2   9  103.79    5.29
   1  -2   9   93.38    4.84
  -1   2  -9   97.69    6.23
  -1  -2  -9  102.66    5.31
   1   2  10  910.02   31.39
  -1   2 -10  900.13   32.18
   1   2  10  938.38   33.25
   1   2  10  927.76   31.97
  -1  -2 -10  913.19   31.98
  -1   2 -10  871.66   33.44
   1   2  11    4.74    2.12
  -1   2 -11    3.26    2.51
   1   2  11    7.68    2.56
  -1   2 -11    3.91    3.15
  -1  -2 -11    8.92    2.50
   1   2  11    1.41    2.92
  -1   2 -12  455.97   17.98
   1   2  12  468.64   17.77
  -1   2 -12  461.71   19.62
  -1  -2 -12  423.72   17.36
   1   2  12  499.26   19.47
  -1   2 -13    5.83    3.36
   1   2  13    5.25    3.01
  -1   2 -13    7.14    3.94
   1   2  13    8.11    4.02
  -1   2 -14  123.23    7.67
   1   2  14  138.76    7.65
  -1   2 -14  124.16    9.20
   1   2  14  109.95    8.63
  -1   2 -15   -2.93    4.05
   1   2  15   -1.65    3.72
  -1   2 -15    0.57    4.69
   1   2  15   -1.52    4.97
  -1   2 -16   21.49    5.08
   1   2  16   25.75    4.89
  -1   2 -16   25.84    6.40
   1   2  16   25.66    6.09
  -1   2 -17    8.16    5.08
   1   2  17    1.16    4.61
  -1   2 -17    0.66    5.25
   1   2  17    4.71    5.51
  -1   2 -18  231.90   12.82
  -1   2 -18  219.28   14.75
   1   2  18  213.92   14.25
   1   2  18  242.00   12.51
   1   2  19   23.56    7.49
  -1   2 -19   19.78    7.62
   1   2  19   30.64    6.06
  -1   2 -20  184.35   15.22
   1  -2  20  177.56   14.18
   1   2  20  197.37   14.45
   1   2  20  220.86   12.67
  -1  -3  20   13.94    8.12
  -1   3  20   10.45    6.87
   1  -3 -20   13.41    7.67
   1   3 -20   19.39    7.88
  -1  -3  20   11.01    6.32
  -1   3  20    9.51    5.91
  -1   3  19  110.52   10.69
  -1  -3  19  105.51   10.62
   1   3 -19  114.20   11.04
   1  -3 -19  121.31   11.50
  -1  -3  19  104.68    8.88
  -1   3  19  107.16    8.62
  -1  -3  18   19.01    6.69
  -1   3  18   20.81    6.48
   1   3 -18    6.13    6.41
   1  -3 -18    3.46    6.65
  -1  -3  18   18.35    5.59
  -1   3  18    9.45    4.98
  -1   3  17    7.95    5.54
  -1  -3  17    1.14    5.29
   1  -3 -17    6.44    6.11
   1   3 -17    7.60    5.56
  -1  -3  17    8.88    4.43
  -1   3  17   12.42    4.31
  -1   3  16    1.57    4.81
  -1  -3  16   -0.53    5.29
  -1  -3  16    3.76    4.25
  -1   3  16    0.34    4.10
   1   3 -16   -0.59    5.21
   1  -3 -16    2.39    5.65
  -1   3  15   60.28    6.67
  -1  -3  15   45.89    6.32
   1  -3 -15   39.03    6.44
   1   3 -15   56.18    6.53
  -1   3  15   57.56    5.30
  -1  -3  15   45.74    5.00
  -1  -3  15   42.12    5.38
  -1  -3  14  169.02    9.18
   1   3 -14  168.48    8.95
   1  -3 -14  162.46    8.83
  -1  -3  14  170.93   10.22
  -1   3  14  170.16   10.24
  -1   3  14  179.84    8.76
   1   3 -14  157.01   10.19
   1  -3 -14  135.59   10.04
  -1   3  13  709.94   25.31
  -1  -3  13  725.94   26.50
   1   3 -13  705.01   26.20
   1  -3 -13  681.07   26.18
  -1   3  13  745.52   27.59
  -1  -3  13  717.94   27.51
  -1   3  13  732.61   25.94
   1  -3 -13  585.53   27.30
   1   3 -13  696.79   27.89
   1  -3 -12  341.58   14.01
   1   3 -12  320.81   13.84
  -1  -3  12  333.94   14.95
  -1   3  12  357.20   15.06
   1   3 -12  341.59   15.39
  -1   3  12  330.76   13.15
  -1  -3  12  353.82   14.33
   1  -3 -11  519.93   19.85
   1   3 -11  550.45   19.94
  -1   3  11  534.13   20.84
  -1  -3  11  522.40   20.82
  -1  -3  11  514.11   18.19
   1   3 -11  519.71   21.15
   1  -3 -11  531.57   18.93
  -1  -3  11  541.81   20.16
  -1   3  11  537.23   19.21
   1   3 -10  220.74    9.40
   1  -3 -10  221.17    9.47
  -1   3  10  221.86   10.15
  -1  -3  10  211.33   10.01
  -1  -3  10  210.68    8.04
   1   3 -10  216.79   10.38
   1  -3 -10  220.50    8.64
  -1  -3  10  210.00    9.60
  -1   3  10  218.29    8.79
   1  -3  -9 1422.88   48.68
   1   3  -9 1433.16   48.71
  -1   3   9 1477.75   49.53
  -1  -3   9 1410.72   49.42
  -1  -3   9 1417.07   47.49
   1   3  -9 1429.10   49.85
   1  -3  -9 1454.57   48.01
   1  -3  -9 1253.55   49.48
  -1  -3   9 1485.10   49.09
  -1   3   9 1470.89   48.12
   1  -3  -8  558.42   20.72
  -1   3   8  606.22   21.51
  -1  -3   8  553.51   21.33
   1  -3  -8  516.70   21.49
  -1  -3   8  585.16   19.91
   1  -3  -8  596.75   20.25
  -1   3   8  605.95   20.33
  -1  -3   8  597.65   21.14
   1   3  -7 1067.30   34.70
   1  -3  -7 1028.57   34.64
  -1  -3   7 1018.20   35.19
  -1   3   7 1075.13   35.33
  -1  -3   7  966.20   33.89
   1  -3  -7  927.23   35.28
   1   3  -7 1002.98   35.44
  -1  -3   7 1069.69   35.05
  -1  -3   6  130.91    5.78
   1   3  -6  127.38    5.81
   1  -3  -6  128.26    5.56
   1   3  -6  140.21    5.66
  -1   3   6  134.68    6.01
  -1  -3   6  136.09    5.98
   1   3  -6  127.68    6.16
   1  -3  -6  115.46    6.10
  -1  -3   6  122.73    5.75
  -1  -3   5  396.33   13.77
   1   3  -5  376.60   13.68
  -1  -3   5  392.50   13.43
  -1   3   5  385.20   13.34
   1   3  -5  383.47   13.46
   1  -3  -5  371.14   13.42
  -1  -3   5  368.66   13.76
  -1   3   5  372.16   13.81
   1   3  -5  370.85   13.69
   1  -3  -5  362.52   13.68
   1   3  -5  386.91   14.06
  -1   3   5  385.18   13.94
  -1  -3   5  386.72   13.98
   1  -3  -5  345.27   13.94
  -1  -3   5  387.12   13.80
   1  -3  -4    1.17    0.90
   1   3  -4    1.78    1.33
   1   3  -4   -0.08    0.92
  -1  -3   4    0.44    0.98
  -1   3   4   -0.35    1.08
  -1  -3   4    0.96    1.15
  -1   3   4    1.57    1.14
   1   3  -4    1.37    1.19
  -1  -3   4    0.83    1.13
   1  -3  -4    1.91    1.24
   1  -3  -4    1.72    1.29
  -1  -3   4    1.01    1.39
  -1   3   4   -0.57    1.42
   1   3  -4    2.40    1.22
  -1  -3   4    0.78    1.07
  -1  -3   3   39.20    2.01
  -1  -3   3   37.60    2.34
  -1   3   3   40.19    2.03
   1  -3  -3   42.82    1.99
  -1   3   3   42.14    2.40
   1   3  -3   41.57    2.30
   1  -3  -3   40.17    2.33
  -1  -3   3   39.94    2.36
   1   3  -3   38.78    2.31
  -1   3   3   43.09    2.24
   1  -3  -3   43.42    2.28
  -1  -3   3   35.00    2.15
   1   3  -3   42.17    2.26
   1   3  -3   37.37    2.23
   1   3  -3   39.49    2.05
  -1  -3   3   37.10    2.29
  -1  -3   2 1121.00   38.35
   1  -3  -2 1117.37   38.35
   1   3  -2 1147.67   38.35
  -1   3   2 1152.81   38.39
   1  -3  -2 1207.43   38.34
  -1   3   2 1184.05   38.34
  -1  -3   2 1091.47   38.57
   1  -3  -2 1182.46   38.19
   1   3  -2 1207.60   38.59
   1   3  -2 1230.21   38.44
  -1  -3   2 1103.67   38.60
   1  -3  -2 1169.87   38.28
   1   3  -2 1169.08   38.69
   1   3  -2 1148.79   38.47
   1  -3  -2 1103.49   38.47
  -1  -3   2 1180.92   38.44
  -1   3   2 1173.89   38.47
  -1  -3   1 1370.01   47.00
  -1   3   1 1465.35   47.04
   1  -3  -1 1385.91   47.00
   1   3  -1 1441.45   46.99
   1   3  -1 1518.03   47.30
  -1  -3   1 1320.74   47.25
   1  -3  -1 1501.62   47.21
  -1   3   1 1417.46   47.08
   1   3  -1 1454.59   47.28
   1   3  -1 1526.49   47.45
  -1  -3   1 1391.99   47.05
   1  -3  -1 1374.79   47.07
   1   3  -1 1450.85   47.12
   1  -3  -1 1398.04   47.07
   1   3  -1 1420.99   47.05
  -1   3   1 1459.13   47.05
  -1  -3   1 1515.11   47.37
   1  -3  -1 1465.62   47.31
   1   3  -1 1532.95   47.50
   1   3  -1 1433.16   47.43
   1  -3  -1 1474.26   47.03
  -1   3   1 1355.95   46.99
  -1  -3   1 1406.12   47.06
  -1   3   1 1488.35   47.09
   1  -3   0   12.20    1.10
   1   3   0   14.43    0.99
  -1   3   0   14.10    0.74
   1  -3   0   12.11    0.70
  -1  -3   0   13.01    0.74
  -1  -3   0   12.07    1.07
  -1   3   0   12.43    0.82
   1   3   0    6.14    0.82
   1   3   0   15.81    1.19
   1  -3   0   12.39    0.81
  -1  -3   0   14.47    1.23
   1  -3   0   11.69    0.88
   1  -3   0   12.66    0.93
  -1  -3   0   13.51    1.12
   1   3   0   15.10    1.18
   1  -3   0   11.71    0.68
  -1   3   0   14.84    0.70
  -1  -3   0   11.77    0.67
   1   3   0   13.86    0.70
  -1   3  -1  140.12    4.03
   1   3   1  126.98    4.48
  -1  -3  -1  145.34    4.71
   1   3   1  136.02    4.60
   1  -3   1  134.19    4.36
   1   3   1  129.55    4.51
  -1   3  -1  134.30    3.98
  -1  -3  -1  133.16    4.19
  -1   3  -1  138.59    4.17
   1  -3   1  128.17    3.99
   1  -3   1  132.28    4.15
  -1  -3  -1  126.13    3.95
   1   3   1  132.35    4.16
   1   3   1  122.42    3.96
  -1  -3  -2 1169.23   40.17
  -1   3  -2 1242.81   40.19
   1  -3   2 1247.74   39.97
  -1   3  -2 1260.76   40.00
  -1  -3  -2 1212.06   39.97
   1   3   2 1189.15   39.92
  -1   3  -2 1262.72   39.93
   1  -3   2 1159.50   39.92
   1  -3   2 1169.41   40.17
   1   3   2 1218.21   40.21
  -1  -3  -2 1186.25   39.90
   1  -3   3  866.51   30.42
  -1  -3  -3  871.51   30.40
   1   3   3  892.20   30.46
  -1   3  -3  884.74   30.38
   1   3   3  881.24   30.07
   1  -3   3  848.15   30.06
   1   3   3  948.14   30.11
   1  -3   3  968.09   30.16
  -1   3  -3  945.60   30.17
   1  -3   3  907.43   30.13
  -1  -3  -3  898.14   30.14
   1   3   4 1505.09   49.43
  -1   3  -4 1513.10   49.29
  -1  -3  -4 1463.75   49.30
   1  -3   4 1435.98   49.37
  -1  -3  -4 1433.91   48.95
  -1   3  -4 1540.13   49.03
   1   3   4 1523.43   48.91
   1  -3   4 1473.43   48.88
   1  -3   4 1528.28   48.97
  -1   3  -4 1451.49   48.86
   1   3   4 1462.16   48.90
   1  -3   4 1346.88   48.84
   1   3   4 1487.74   48.31
  -1   3  -4 1475.56   49.27
   1   3   5  317.91   10.69
  -1   3  -5  318.09   11.61
  -1   3  -5  312.69   11.28
  -1   3  -5  328.78   11.46
  -1  -3  -5  307.17   11.37
   1  -3   5  308.19   11.85
   1   3   5  336.78   12.00
   1  -3   5  278.07   11.20
   1   3   5  325.49   11.35
  -1  -3  -5  287.96   11.97
  -1  -3  -5  318.40   11.56
  -1   3  -5  315.31   12.04
   1   3   6  138.54    5.22
  -1   3  -6  142.32    5.93
  -1   3  -6  148.28    5.88
  -1  -3  -6  139.12    5.96
   1   3   6  140.82    6.44
   1  -3   6  143.28    6.49
   1  -3   6  123.56    5.71
   1   3   6  139.49    5.85
  -1   3  -6  139.28    6.66
  -1  -3  -6  147.44    6.09
   1  -3   6  138.70    6.01
  -1  -3  -6  121.30    6.44
   1   3   7   20.20    1.60
  -1   3  -7   14.34    2.03
  -1  -3  -7   18.82    2.20
   1  -3   7   19.96    2.57
   1   3   7   20.74    2.52
   1   3   7   21.94    2.16
  -1  -3  -7   15.51    2.09
   1  -3   7   16.31    2.10
  -1  -3  -7   13.84    2.56
   1   3   8   41.17    2.59
  -1   3  -8   47.16    3.36
  -1  -3  -8   43.98    3.31
   1  -3   8   51.63    4.06
   1   3   8   40.13    3.73
   1   3   8   47.54    3.18
  -1  -3  -8   47.26    3.36
  -1  -3  -8   39.93    3.97
   1  -3   8   47.60    3.22
  -1   3  -8   53.67    4.25
   1   3   9    9.67    1.73
  -1   3  -9    7.00    2.12
  -1  -3  -9   10.64    2.35
   1  -3   9    4.78    2.62
   1   3   9    6.43    2.55
   1   3   9    4.50    1.93
  -1  -3  -9    9.14    2.16
  -1   3  -9    8.08    2.67
   1   3  10  125.90    5.66
  -1   3 -10  119.46    6.45
  -1  -3 -10  124.87    6.56
   1  -3  10  121.91    7.28
   1   3  10  135.96    7.43
   1   3  10  130.54    6.34
  -1  -3 -10  125.32    6.41
  -1   3 -10  127.08    7.66
   1   3  11  330.08   12.40
  -1  -3 -11  315.89   13.38
  -1   3 -11  302.25   13.31
   1   3  11  312.94   13.06
  -1   3 -11  324.34   14.71
  -1  -3 -11  341.84   13.30
   1   3  11  352.23   14.62
   1  -3  11  342.48   14.62
  -1  -3 -12   87.31    5.90
  -1   3 -12   88.73    5.86
   1   3  12   97.77    5.85
  -1  -3 -12   74.20    6.93
  -1  -3 -12   92.84    5.64
  -1   3 -12   87.13    6.99
   1   3  12  101.33    7.03
   1  -3  12   88.82    6.74
  -1  -3 -13  537.81   20.91
  -1   3 -13  538.99   20.82
   1  -3  13  468.49   20.26
   1   3  13  566.15   20.65
  -1   3 -13  564.24   22.77
  -1  -3 -13  460.17   22.03
   1   3  13  584.50   22.46
   1  -3  13  575.27   22.33
  -1   3 -14  123.78    7.60
  -1  -3 -14  114.52    7.55
   1   3  14  129.95    7.62
   1  -3  14  123.09    7.38
  -1   3 -14  115.47    8.90
  -1  -3 -14  122.80    9.27
   1   3  14  136.19    9.17
   1  -3  14  146.39    9.24
  -1  -3 -15  410.51   17.95
  -1   3 -15  428.50   17.97
   1   3  15  429.86   17.55
   1  -3  15  406.44   17.44
  -1   3 -15  417.97   19.83
  -1  -3 -15  372.20   19.60
   1  -3  15  430.80   19.35
   1   3  15  447.17   19.40
  -1   3 -16  135.90    8.82
  -1  -3 -16  149.69    9.13
   1  -3  16  128.51    8.46
   1   3  16  142.06    8.70
  -1  -3 -16  137.85   10.62
  -1   3 -16  138.01   10.47
   1   3  16  126.89    9.99
   1  -3  16  142.55   10.27
  -1   3 -17  170.77   10.59
  -1  -3 -17  169.01   10.77
   1   3  17  183.84   10.54
   1  -3  17  190.05   12.66
   1   3  17  209.48   12.97
   1  -3  17  188.27   10.68
  -1  -3 -17  185.68   13.10
  -1   3 -17  200.54   13.10
  -1   3 -18   66.87    7.91
  -1  -3 -18   64.55    7.73
   1   3  18   76.78    9.24
  -1   3 -18   77.34    9.34
  -1  -3 -18   63.45    9.44
   1   3  18   90.45    7.88
   1  -3  18   83.30    7.97
   1  -3  18   92.68   10.00
   1  -3  19   57.20    9.18
   1   3  19   52.37    8.71
  -1  -3 -19   66.96   10.57
  -1   3 -19   76.52   10.05
   1   3  19   55.28    7.42
   1  -3  19   63.16    7.58
   1   3  20   13.55    8.09
   1  -3  20   10.72    7.57
  -1  -3 -20   -1.64    8.70
  -1   3 -20   -2.42    7.73
   1   3  20    9.95    6.57
   1  -3  20    8.12    6.14
  -1   4  20   18.02    7.86
  -1  -4  20   25.02    7.82
   1   4 -20   18.55    7.96
   1  -4 -20   18.16    8.33
  -1  -4  20    9.62    6.42
  -1   4  20   15.77    6.39
  -1   4  19  117.27   11.07
  -1  -4  19  122.21   11.20
   1  -4 -19  129.67   11.51
   1   4 -19  110.20   11.09
  -1   4  19  124.38    9.04
  -1  -4  19  131.65    9.49
  -1   4  18   18.92    6.58
  -1  -4  18   18.35    6.28
   1  -4 -18   16.62    7.08
   1   4 -18   23.71    7.34
  -1  -4  18   19.93    5.22
  -1   4  18   22.38    5.26
  -1  -4  17  443.65   20.79
  -1   4  17  447.41   20.58
   1   4 -17  407.73   20.90
   1  -4 -17  420.95   21.09
  -1  -4  17  455.76   18.77
  -1   4  17  433.80   18.45
  -1  -4  16   25.17    6.06
  -1   4  16   23.53    5.60
   1   4 -16   15.19    5.50
   1  -4 -16   14.34    5.96
  -1  -4  16   12.31    4.38
  -1   4  16   13.79    4.50
  -1  -4  15  437.24   19.49
  -1   4  15  454.45   19.75
  -1   4  15  452.34   17.87
  -1  -4  15  436.63   17.86
   1   4 -15  406.89   19.81
   1  -4 -15  417.26   19.96
  -1   4  14  131.47    8.75
  -1  -4  14  114.53    8.50
   1   4 -14  122.85    8.96
   1  -4 -14  122.71    9.04
  -1   4  14  123.97    7.33
  -1  -4  14  129.77    7.39
  -1  -4  14  123.41    7.95
  -1  -4  13  194.94   10.11
   1  -4 -13  192.53    9.67
   1   4 -13  185.15    9.51
  -1   4  13  217.91   11.10
  -1  -4  13  202.71   10.71
  -1  -4  13  209.43    9.64
  -1   4  13  220.99    9.70
   1   4 -13  187.15   10.89
   1  -4 -13  189.32   11.01
   1  -4 -12   46.70    4.17
   1   4 -12   47.09    4.14
  -1   4  12   39.61    4.66
  -1  -4  12   42.97    4.95
   1  -4 -12   40.52    5.04
   1   4 -12   36.30    4.91
  -1   4  12   44.46    3.50
  -1  -4  12   35.02    4.40
   1  -4 -11   39.25    3.86
   1   4 -11   37.81    3.62
  -1  -4  11   38.24    4.37
  -1   4  11   41.43    4.40
   1  -4 -11   37.62    3.16
   1  -4 -11   41.03    4.82
  -1  -4  11   36.50    2.55
   1   4 -11   40.42    4.58
  -1   4  11   35.72    3.09
  -1  -4  11   38.87    3.90
   1   4 -10    3.84    2.27
   1  -4 -10    4.94    2.40
  -1  -4  10    2.33    2.44
  -1   4  10   -2.61    2.57
   1  -4 -10    2.57    1.68
   1  -4 -10   -0.34    2.54
   1   4 -10    0.66    2.54
  -1  -4  10    3.53    1.46
  -1   4  10    7.52    1.95
  -1  -4  10    2.56    2.44
   1   4  -9  144.59    6.51
   1  -4  -9  132.55    6.44
  -1   4   9  133.45    6.97
  -1  -4   9  133.64    7.04
  -1  -4   9  123.40    5.49
   1   4  -9  130.76    7.23
   1  -4  -9  135.48    5.94
   1  -4  -9  135.87    7.39
  -1  -4   9  135.40    6.86
  -1   4   9  134.30    5.78
   1  -4  -8  269.00   10.50
  -1  -4   8  260.92   11.03
  -1   4   8  276.10   11.17
   1  -4  -8  263.25   11.41
  -1  -4   8  260.00   10.88
  -1  -4   7 1000.18   34.31
   1  -4  -7  991.55   34.01
   1   4  -7  988.65   34.04
  -1   4   7 1002.15   34.59
  -1  -4   7 1006.18   34.65
   1  -4  -7  968.86   34.87
   1   4  -7  982.48   34.85
  -1  -4   7 1024.29   34.60
  -1  -4   6  255.41    9.79
   1   4  -6  251.55    9.47
   1  -4  -6  250.79    9.48
  -1   4   6  247.28    9.87
  -1  -4   6  255.19    9.91
   1  -4  -6  245.52   10.14
   1   4  -6  244.42   10.11
  -1  -4   6  235.22    9.84
   1   4  -5 3373.75  110.36
   1   4  -5 3337.77  110.68
  -1   4   5 3511.09  110.24
  -1  -4   5 3363.32  110.75
  -1  -4   5 3400.86  110.27
   1  -4  -5 3362.18  110.33
  -1  -4   5 3288.80  110.71
  -1   4   5 3329.55  110.71
   1   4  -5 3329.88  110.58
   1  -4  -5 3267.89  110.58
  -1   4   5 3419.94  110.83
   1  -4  -5 3267.25  110.95
  -1  -4   5 3365.73  110.81
   1   4  -5 3291.23  110.91
  -1  -4   5 3301.66  110.89
   1  -4  -4   45.71    2.36
   1   4  -4   42.66    2.38
  -1  -4   4   48.93    2.78
  -1   4   4   41.97    2.30
   1  -4  -4   48.03    2.38
  -1  -4   4   43.69    2.46
   1   4  -4   50.43    2.80
  -1  -4   4   50.91    2.95
  -1   4   4   41.93    2.77
   1   4  -4   43.82    2.74
   1  -4  -4   43.34    2.80
  -1  -4   4   47.66    2.68
  -1   4   4   40.80    2.58
   1   4  -4   45.93    2.62
   1  -4  -4   50.06    2.68
   1   4  -4   39.28    2.64
  -1  -4   4   47.38    2.82
   1  -4  -3 1736.14   58.58
  -1  -4   3 1720.71   58.58
   1   4  -3 1773.78   58.57
  -1   4   3 1780.73   58.62
   1   4  -3 1827.24   58.80
  -1  -4   3 1763.32   58.99
   1   4  -3 1857.31   58.61
   1  -4  -3 1795.66   58.37
   1  -4  -3 1767.96   58.52
  -1  -4   3 1766.52   58.37
  -1  -4   3 1746.50   58.92
  -1   4   3 1808.42   58.35
   1   4  -3 1767.51   58.95
  -1   4   3 1791.65   58.71
   1   4  -3 1743.46   58.73
  -1  -4   3 1695.36   58.66
   1  -4  -3 1772.96   58.78
   1  -4  -2   12.42    1.20
  -1   4   2   14.10    1.10
   1   4  -2   12.04    1.09
  -1  -4   2   15.99    1.08
  -1   4   2   10.23    0.94
  -1  -4   2   14.26    1.02
  -1   4   2   11.68    1.25
   1   4  -2   11.29    1.39
  -1  -4   2   10.90    1.38
   1   4  -2   10.92    1.22
  -1   4   2   14.23    1.23
   1   4  -2   11.27    1.44
   1  -4  -2   12.77    1.10
   1  -4  -2   14.49    1.26
  -1  -4   2   16.02    1.48
   1   4  -2   15.50    1.47
   1  -4  -2   12.06    1.19
  -1   4   2   13.01    1.25
   1   4  -2   12.30    1.17
   1  -4  -2   14.06    1.24
  -1  -4   2   14.18    1.21
   1  -4  -1  865.70    7.16
  -1   4   1  895.57    7.32
  -1  -4   1  849.76    7.18
   1   4  -1  902.14    7.11
   1   4  -1  982.75    9.16
   1  -4  -1  955.50    8.83
   1   4  -1  941.13    8.89
  -1  -4   1  899.70    9.11
  -1   4   1  943.10    8.45
   1   4  -1  956.61    9.55
  -1  -4   1  847.09    7.32
   1  -4  -1  892.19    7.45
  -1   4   1  918.77    7.33
   1  -4  -1  846.75    7.49
   1   4  -1  884.09    7.30
  -1  -4   1  945.40    9.41
  -1   4   1  901.06    8.20
   1   4  -1  874.95    9.46
   1  -4  -1  907.90    9.07
   1  -4  -1  902.87    8.08
  -1   4   1  896.31    8.01
   1   4  -1  891.06    9.49
  -1   4   1  912.83    7.55
  -1  -4   1  907.59    7.46
   1   4   0 1447.59    9.82
   1  -4   0 1313.18    9.73
  -1  -4   0 1372.12   10.18
   1   4   0 1390.93    8.36
  -1   4   0 1313.84    5.81
  -1  -4   0 1317.53    5.78
  -1   4   0 1310.24    7.67
   1   4   0 1339.72    9.89
  -1  -4   0 1255.27    9.62
   1  -4   0 1295.02    7.36
   1  -4   0 1323.14    8.64
  -1   4   0 1296.44    8.17
  -1  -4   0 1339.74    9.65
  -1  -4   0 1379.61    9.61
   1  -4   0 1369.58    8.23
  -1   4   0 1329.13    5.41
   1  -4   0 1258.96    5.59
  -1  -4   0 1272.75    5.35
   1   4   0 1295.04    5.65
  -1  -4  -1 1321.14    6.68
  -1   4  -1 1393.46    6.80
   1   4   1 1332.97   10.03
   1   4   1 1364.86    7.60
   1  -4   1 1309.26    8.19
  -1  -4  -1 1299.58   10.52
   1  -4   1 1334.07    9.61
   1   4   1 1347.59   10.38
  -1   4  -1 1346.29    7.52
  -1  -4  -1 1299.98    7.54
  -1  -4  -1 1345.31    9.94
  -1   4  -1 1166.35    8.77
   1   4   1 1337.10    7.55
  -1  -4  -1 1315.84    6.46
   1  -4   1 1342.74    7.49
   1   4   1 1313.65    6.56
   1  -4   1 1316.15    6.62
  -1   4  -1 1345.58    6.53
  -1   4  -2   -0.05    0.65
  -1  -4  -2    0.19    0.65
   1  -4   2    0.72    0.89
  -1  -4  -2    0.77    1.16
  -1   4  -2   -0.13    0.86
  -1  -4  -2    0.07    0.94
   1  -4   2    0.34    0.76
   1   4   2    0.27    0.84
   1  -4   2    0.14    0.59
  -1   4  -2    0.78    0.67
   1   4   2    0.92    0.61
  -1  -4  -2   -0.94    0.68
   1  -4   3   95.41    4.29
   1   4   3   97.42    4.31
  -1   4  -3  103.34    4.30
  -1  -4  -3   96.16    4.29
   1  -4   3  104.95    4.02
   1   4   3   94.30    3.94
   1  -4   3  104.05    4.04
  -1  -4  -3  102.54    4.06
   1   4   3  105.58    4.04
  -1   4  -3   98.24    4.03
  -1   4  -4   72.69    4.00
  -1  -4  -4   74.63    3.57
   1  -4   4   86.48    3.74
   1  -4   4   90.89    3.73
   1   4   4   75.47    3.54
  -1   4  -4   85.30    3.67
  -1  -4  -4   81.31    3.97
   1  -4   4   89.86    4.06
  -1   4  -4   74.27    3.89
   1   4   4   78.49    3.94
   1  -4   4   88.69    3.63
   1   4   4   73.77    3.45
  -1   4  -4   80.65    4.07
  -1  -4  -4   81.21    4.14
   1   4   5  563.04   18.74
   1  -4   5  561.94   19.52
  -1  -4  -5  572.25   19.58
  -1   4  -5  573.70   19.58
   1   4   5  571.02   20.08
   1  -4   5  544.99   20.03
   1   4   5  551.92   19.43
   1  -4   5  563.36   19.49
  -1  -4  -5  567.65   20.31
  -1   4  -5  565.71   20.24
   1   4   6   13.38    1.11
  -1  -4  -6   14.20    1.93
   1  -4   6   13.88    1.65
  -1   4  -6   15.43    1.88
  -1   4  -6   16.77    1.83
   1   4   6   11.85    2.17
   1  -4   6   15.21    2.11
   1  -4   6   13.57    1.74
   1   4   6   12.35    1.71
  -1   4  -6   14.17    2.30
  -1  -4  -6   11.25    2.19
  -1  -4  -6   15.38    1.80
   1   4   7 1820.22   60.32
  -1   4  -7 1819.50   61.11
  -1  -4  -7 1847.14   61.37
   1  -4   7 1919.80   62.14
   1   4   7 1881.70   62.08
   1   4   7 1856.61   61.18
   1  -4   7 1897.90   61.25
   1  -4   7 1655.85   61.17
  -1  -4  -7 1860.00   61.48
  -1  -4  -7 1810.93   62.34
   1   4   8   83.59    3.77
  -1   4  -8   96.50    4.84
  -1  -4  -8   89.40    4.77
   1  -4   8   86.73    5.36
   1   4   8   85.95    5.28
   1   4   8   83.25    4.47
   1  -4   8   88.18    4.54
   1  -4   8   76.92    4.49
  -1   4  -8   96.38    5.65
  -1  -4  -8   80.70    5.42
  -1  -4  -8   85.31    4.75
   1   4   9  899.51   30.41
  -1   4  -9  893.22   31.50
  -1  -4  -9  847.69   31.42
   1   4   9  912.70   32.43
   1  -4   9  899.87   32.42
   1  -4   9  911.67   31.35
   1   4   9  890.50   31.29
  -1   4  -9  892.68   32.67
  -1  -4  -9  914.60   32.89
  -1  -4  -9  934.38   31.58
   1   4  10   47.48    2.92
  -1  -4 -10   47.09    3.92
  -1   4 -10   45.40    3.81
   1   4  10   42.99    3.53
   1  -4  10   54.10    3.91
  -1   4 -10   48.86    4.62
  -1  -4 -10   37.92    4.46
  -1  -4 -10   47.19    3.71
   1   4  10   42.81    4.58
   1  -4  10   58.50    4.70
  -1   4 -11  892.24   32.95
  -1  -4 -11  896.43   32.99
   1   4  11  932.61   32.76
   1  -4  11  936.58   32.84
  -1  -4 -11  986.33   32.98
  -1  -4 -11  898.34   34.52
  -1   4 -11  895.06   34.36
   1  -4  11  954.22   34.21
   1   4  11  944.77   34.20
  -1  -4 -12   26.61    3.78
  -1   4 -12   31.11    3.82
   1  -4  12   21.61    3.68
   1   4  12   26.87    3.57
  -1  -4 -12   28.64    4.62
  -1  -4 -12   33.43    3.76
  -1   4 -12   10.76    3.93
   1   4  12   24.75    4.39
   1  -4  12   26.80    4.76
  -1   4 -13  222.28   10.81
  -1  -4 -13  240.62   11.01
   1   4  13  232.79   10.54
   1  -4  13  233.32   10.70
  -1  -4 -13  209.57   12.23
  -1   4 -13  213.26   12.09
   1   4  13  232.43   12.13
   1  -4  13  244.05   12.18
  -1   4 -14   66.62    5.88
  -1  -4 -14   53.40    5.75
   1  -4  14   71.24    5.81
   1   4  14   62.65    5.41
  -1  -4 -14   58.90    7.08
  -1   4 -14   74.14    7.14
   1  -4  14   72.02    6.77
   1   4  14   69.88    6.92
  -1   4 -15    5.49    3.84
  -1  -4 -15   -4.06    4.48
   1  -4  15    3.00    3.84
   1   4  15    3.59    3.98
  -1   4 -15   -2.26    5.29
  -1  -4 -15    0.58    5.56
   1  -4  15    5.04    5.04
   1   4  15    2.01    4.75
  -1   4 -16    4.37    4.71
  -1  -4 -16    2.40    4.84
   1   4  16    2.48    4.04
   1  -4  16    0.36    4.45
  -1   4 -16    1.83    5.71
  -1  -4 -16    3.13    5.74
   1   4  16    2.17    5.39
   1  -4  16    6.00    5.61
  -1  -4 -17   75.74    7.27
  -1   4 -17   61.68    6.83
   1   4  17   64.92    7.97
   1  -4  17   55.14    7.96
  -1  -4 -17   68.10    8.69
  -1   4 -17   85.68    9.31
   1   4  17   68.41    6.68
   1  -4  17   51.76    6.62
   1   4  18   49.51    8.46
   1  -4  18   46.53    8.67
  -1   4 -18   68.59    9.28
  -1  -4 -18   65.02    9.35
   1   4  18   72.75    7.45
   1  -4  18   66.91    7.20
  -1   4 -19  119.29   11.60
  -1  -4 -19  117.97   11.92
   1   4  19  117.68   11.68
   1  -4  19  123.51    9.76
   1   4  19  138.55    9.88
   1  -4  19  160.40   12.35
   1   4  20   39.72    9.27
   1  -4  20    5.69    8.31
  -1   4 -20   12.03    8.50
  -1  -4 -20   31.10    9.57
   1   4  20   33.93    6.65
   1  -4  20   20.12    6.83
  -1   5  20  124.87   11.65
  -1  -5  20  125.36   11.69
   1   5 -20  117.51   11.98
   1  -5 -20  118.42   12.39
  -1   5  20  130.29    9.87
  -1  -5  20  110.60    9.59
  -1   5  19   -4.54    6.92
  -1  -5  19   -0.65    6.89
   1  -5 -19   19.29    7.81
   1   5 -19    0.72    6.51
  -1   5  19    2.10    5.37
  -1  -5  19   -0.43    5.62
  -1  -5  18   14.01    6.67
  -1   5  18   27.92    6.89
   1  -5 -18   29.83    7.54
   1   5 -18   15.52    7.27
  -1  -5  18   33.51    5.77
  -1   5  18   37.87    5.83
  -1  -5  17    9.65    5.90
  -1   5  17   16.41    6.40
   1   5 -17   12.55    6.41
   1  -5 -17   16.14    6.61
  -1   5  17   21.30    4.93
  -1  -5  17   15.87    4.97
  -1   5  16   27.61    5.81
  -1  -5  16   27.76    6.10
   1  -5 -16   34.73    6.62
   1   5 -16   25.59    6.49
  -1   5  16   21.06    4.66
  -1  -5  16   13.34    4.37
  -1   5  15   -0.48    4.97
  -1  -5  15    0.48    4.14
  -1   5  15    1.23    3.52
  -1  -5  15   -4.40    3.80
   1   5 -15    2.14    4.83
   1  -5 -15   -8.83    5.46
  -1  -5  14  384.93   17.72
  -1   5  14  421.58   18.07
   1  -5 -14  398.80   18.48
   1   5 -14  397.30   18.31
  -1  -5  14  415.85   16.46
  -1   5  14  391.38   16.17
  -1  -5  14  389.12   17.14
  -1  -5  13   26.54    4.32
   1   5 -13   32.51    3.98
  -1   5  13   38.79    5.04
  -1  -5  13   34.96    5.10
  -1   5  13   41.23    4.14
  -1  -5  13   38.86    3.98
   1  -5 -13   34.62    5.26
   1   5 -13   33.63    5.10
  -1  -5  12  835.75   31.56
   1   5 -12  862.13   31.05
   1  -5 -12  850.66   31.04
  -1  -5  12  865.42   32.16
  -1   5  12  870.48   32.16
  -1   5  12  882.92   30.75
   1   5 -12  852.86   32.49
   1  -5 -12  865.47   32.78
   1   5 -11  200.56    9.41
   1  -5 -11  198.93    9.36
  -1   5  11  210.55   10.20
  -1  -5  11  231.06   10.52
   1   5 -11  208.01   10.51
  -1  -5  11  205.56    8.13
   1  -5 -11  201.82    8.78
   1  -5 -11  204.88   10.57
  -1  -5  11  201.94   10.00
  -1   5  11  212.14    8.52
   1  -5 -10 1069.65   37.60
   1   5 -10 1096.96   37.65
  -1   5  10 1141.03   38.62
  -1  -5  10 1117.54   38.55
   1   5 -10 1041.94   38.72
   1  -5 -10 1082.64   38.95
   1  -5 -10 1134.15   37.18
  -1  -5  10 1002.65   36.52
  -1  -5  10 1125.77   38.46
  -1   5  10 1078.30   36.76
   1   5  -9  307.42   12.41
   1  -5  -9  315.22   12.48
  -1   5   9  327.77   13.24
  -1  -5   9  352.51   13.41
   1  -5  -9  332.48   13.68
   1   5  -9  307.57   13.44
  -1  -5   9  317.71   13.13
  -1   5   9  309.58   11.77
  -1  -5   8  945.40   33.43
   1  -5  -8  958.88   33.15
  -1  -5   8  991.72   33.85
  -1   5   8 1005.71   33.87
   1  -5  -8  910.41   34.03
  -1  -5   8  942.05   33.74
   1  -5  -7  346.80   12.98
  -1  -5   7  346.98   13.36
   1   5  -7  343.06   12.99
  -1   5   7  351.93   13.57
  -1  -5   7  363.18   13.60
   1   5  -7  339.78   13.70
   1  -5  -7  352.92   13.89
  -1  -5   7  363.08   13.74
   1   5  -6  400.65   14.56
   1  -5  -6  401.97   14.56
  -1  -5   6  408.78   15.02
  -1  -5   6  397.36   14.97
  -1   5   6  413.16   15.08
   1  -5  -6  413.43   15.38
   1   5  -6  390.79   15.19
  -1  -5   6  422.06   15.32
   1  -5  -5  105.88    4.78
  -1   5   5  124.65    4.86
  -1  -5   5  120.93    5.37
   1  -5  -5  106.82    4.84
  -1  -5   5  121.27    4.88
   1   5  -5  120.63    4.92
  -1   5   5  112.16    5.30
  -1  -5   5  123.06    5.47
   1   5  -5  110.89    5.40
   1  -5  -5  103.66    5.31
   1   5  -5  120.97    5.46
   1   5  -5  118.05    5.20
  -1  -5   5  116.83    5.27
  -1   5   5  107.71    5.10
   1  -5  -5  114.25    5.15
  -1  -5   5  126.85    5.62
   1  -5  -4   71.23    3.40
   1   5  -4   70.94    3.41
  -1  -5   4   71.54    3.38
  -1   5   4   63.98    3.30
  -1  -5   4   78.39    3.87
   1   5  -4   71.02    3.61
   1   5  -4   64.36    3.28
  -1   5   4   68.51    3.10
  -1  -5   4   68.25    3.63
  -1  -5   4   66.65    3.10
   1  -5  -4   64.03    3.21
   1   5  -4   64.33    3.67
   1   5  -4   67.87    3.50
  -1   5   4   67.26    3.54
   1  -5  -4   62.94    3.49
  -1  -5   4   75.56    3.66
   1   5  -3   30.41    1.62
  -1   5   3   26.37    1.57
  -1  -5   3   30.15    1.59
   1  -5  -3   24.44    1.56
  -1   5   3   24.27    1.32
   1  -5  -3   24.46    1.59
  -1  -5   3   26.58    1.37
  -1  -5   3   31.05    2.10
   1   5  -3   27.72    1.81
   1   5  -3   32.29    2.08
   1  -5  -3   24.93    1.45
  -1  -5   3   28.50    2.21
   1  -5  -3   24.00    1.66
   1   5  -3   35.37    2.16
   1   5  -3   26.98    1.73
  -1  -5   3   29.71    1.77
  -1  -5   3   -0.46    0.75
  -1   5   3   24.98    1.72
   1  -5  -3   27.96    1.76
   1  -5  -2 1101.94   38.60
   1   5  -2 1154.53   38.58
  -1  -5   2 1145.39   38.57
  -1   5   2 1171.05   38.62
  -1   5   2 1219.98   39.00
  -1   5   2 1201.30   38.43
  -1  -5   2 1180.59   38.46
   1   5  -2 1166.84   39.12
   1  -5  -2 1231.34   38.83
   1   5  -2 1235.75   39.07
   1   5  -2 1194.62   39.22
  -1   5   2 1170.03   38.87
   1  -5  -2 1164.04   38.96
  -1  -5   2 1125.48   38.71
  -1   5   2 1191.59   38.73
   1  -5  -2 1151.31   39.29
  -1  -5   2 1156.80   39.18
   1   5  -2 1163.04   39.31
  -1  -5   2 1095.70   39.21
  -1   5   2 1137.52   38.79
  -1  -5   2 1156.82   39.18
   1  -5  -2 1134.86   38.79
  -1  -5   2 1204.86   38.67
  -1   5   2 1184.76   38.69
   1  -5  -2 1146.04   38.72
   1   5  -2 1158.84   38.70
  -1   5   1   68.26    2.51
  -1  -5   1   62.43    2.46
   1   5  -1   60.40    3.15
   1   5  -1   65.81    3.31
   1   5  -1   70.18    3.20
  -1   5   1   64.24    2.98
  -1  -5   1   64.89    3.20
   1  -5  -1   63.58    3.10
  -1   5   1   68.32    2.48
   1  -5  -1   63.96    2.52
  -1  -5   1   62.92    2.48
   1   5  -1   63.59    2.47
  -1   5   1   58.35    2.84
   1   5  -1   71.82    3.30
  -1  -5   1   64.30    3.26
   1  -5  -1   62.99    2.94
  -1   5   1   58.30    3.13
  -1  -5   1   63.66    3.19
   1  -5  -1   60.97    3.23
  -1   5   1   60.66    2.84
  -1  -5   1   64.24    3.21
  -1   5   1   64.17    2.56
  -1  -5   1   65.71    2.55
  -1  -5   0 3424.79  108.61
   1  -5   0 3305.75  108.57
   1   5   0 3349.42  108.19
  -1   5   0 3310.80  108.26
  -1   5   0 3280.75  108.09
   1   5   0 3390.55  108.56
   1  -5   0 3120.60  108.00
  -1  -5   0 3284.93  108.57
   1  -5   0 3288.21  108.29
  -1  -5   0 3311.36  108.44
  -1  -5   0 3385.51  108.50
   1  -5   0 3244.62  108.15
  -1   5   0 3212.31  108.18
   1   5   0 3433.36  108.46
  -1  -5  -1  135.90    4.24
   1  -5   1  133.45    4.27
   1   5   1  135.50    4.27
  -1   5  -1  134.39    4.26
  -1  -5  -1  131.81    4.28
  -1   5  -1  140.96    4.30
   1   5   1  138.62    4.70
  -1  -5  -1  132.66    5.26
   1   5   1  138.12    5.19
  -1  -5  -1  136.01    4.47
  -1   5  -1  135.02    4.43
  -1   5  -1  139.70    4.85
   1  -5   1  125.55    4.71
   1  -5   1  137.53    5.11
   1   5   1  144.86    5.29
  -1  -5  -1  146.37    5.36
  -1  -5  -1  142.14    5.15
  -1   5  -1  129.90    4.93
   1  -5   1  134.12    4.89
   1  -5   2 2315.28   77.15
   1  -5   2 2361.83   77.40
   1   5   2 2320.15   77.42
   1   5   2 2359.71   77.13
  -1  -5  -2 2344.19   77.94
  -1   5  -2 2371.60   77.19
  -1  -5  -2 2388.57   77.19
   1   5   2 2341.11   78.02
  -1  -5  -2 2332.38   77.40
  -1   5  -2 2311.33   77.37
   1   5   2 2503.43   78.09
   1  -5   2 2445.01   77.81
  -1  -5  -2 2422.73   78.22
   1  -5   2 2321.37   77.56
  -1  -5  -2 2347.29   77.87
  -1   5  -2 2270.49   77.74
   1  -5   3  380.11   12.36
  -1   5  -3  357.13   12.35
   1   5   3  359.13   12.28
  -1  -5  -3  353.23   12.35
  -1   5  -3  311.60   12.90
   1  -5   3  350.78   12.78
  -1  -5  -3  344.86   12.92
   1  -5   3  353.44   12.30
   1   5   3  346.51   12.25
  -1  -5  -3  363.10   12.64
   1   5   3  356.27   12.67
   1  -5   3  367.20   12.68
  -1   5  -3  360.11   12.58
   1   5   4 2390.43   75.81
   1  -5   4 2257.02   76.08
  -1  -5  -4 2253.54   75.90
   1  -5   4 2389.40   75.88
  -1   5  -4 2308.53   75.93
   1  -5   4 2276.18   75.84
   1   5   4 2248.83   75.80
  -1   5  -4 2278.71   76.45
  -1  -5  -4 2260.82   76.51
  -1  -5  -4 2271.58   76.23
   1   5   4 2313.20   76.33
   1  -5   4 2323.22   76.32
  -1   5  -4 2311.32   76.18
   1  -5   5   94.76    4.42
  -1   5  -5   96.37    4.40
  -1  -5  -5   96.13    4.32
   1  -5   5   99.61    4.82
   1   5   5   98.46    4.80
   1  -5   5   95.64    4.26
   1   5   5   90.81    4.17
  -1   5  -5   96.55    4.87
  -1  -5  -5   93.39    4.97
   1   5   6 1149.63   38.01
  -1   5  -6 1186.27   39.07
   1  -5   6 1140.29   39.00
  -1  -5  -6 1162.94   39.05
   1  -5   6 1208.87   39.74
   1   5   6 1159.76   39.62
   1  -5   6 1135.43   38.90
   1   5   6 1142.78   38.86
  -1  -5  -6 1138.51   39.90
  -1   5  -6 1124.15   39.80
   1   5   7   13.96    1.22
  -1  -5  -7   14.87    2.14
   1  -5   7   12.48    1.98
   1  -5   7   12.02    2.27
   1   5   7   12.79    2.34
   1   5   7   14.10    1.91
   1  -5   7   13.07    1.95
  -1  -5  -7    6.23    1.61
  -1  -5  -7   14.90    2.46
   1   5   8  105.56    4.29
  -1   5  -8  108.99    5.44
  -1  -5  -8  101.38    5.35
   1  -5   8  112.48    6.17
   1   5   8  108.13    5.98
   1   5   8   97.65    5.09
   1  -5   8  105.71    5.27
  -1  -5  -8  116.35    5.58
  -1  -5  -8  111.52    6.34
  -1   5  -8  105.53    6.23
   1   5   9    3.05    1.28
  -1  -5  -9    3.82    2.19
  -1   5  -9    3.00    2.01
   1  -5   9    1.83    1.94
   1   5   9    1.95    1.99
  -1  -5  -9    1.46    1.99
  -1   5  -9    2.78    2.65
  -1  -5  -9   -0.64    2.72
   1   5   9    3.35    2.42
   1  -5   9    3.09    2.45
  -1  -5 -10    9.06    2.56
  -1   5 -10    7.19    2.44
   1  -5  10    5.35    2.12
   1   5  10    6.60    2.32
  -1   5 -10    8.35    3.05
  -1  -5 -10   11.29    2.58
  -1  -5 -10   10.04    3.27
   1   5  10   10.66    2.97
   1  -5  10    9.45    3.20
  -1   5 -11    4.01    2.73
  -1  -5 -11   -0.51    2.76
   1  -5  11    1.15    2.79
   1   5  11   -0.22    2.64
  -1   5 -11    3.49    3.17
  -1  -5 -11    1.94    2.62
  -1  -5 -11    0.40    3.42
   1  -5  11    4.56    3.13
   1   5  11    4.54    3.23
  -1  -5 -12  362.94   15.21
  -1   5 -12  366.63   15.18
   1  -5  12  366.05   14.96
   1   5  12  369.27   14.89
  -1  -5 -12  385.79   15.12
  -1  -5 -12  369.98   16.86
  -1   5 -12  359.27   16.59
   1   5  12  391.12   16.51
   1  -5  12  368.37   16.24
  -1  -5 -13    3.40    3.32
  -1   5 -13    3.06    3.41
   1  -5  13    1.12    3.22
   1   5  13   -3.82    3.12
  -1  -5 -13    4.38    4.38
  -1   5 -13    1.42    4.16
   1   5  13    0.42    3.88
   1  -5  13    2.55    3.85
  -1  -5 -14  435.42   18.64
  -1   5 -14  423.86   18.49
   1   5  14  480.13   18.51
   1  -5  14  476.38   18.55
  -1   5 -14  481.04   20.72
  -1  -5 -14  452.56   20.61
   1  -5  14  457.01   20.08
   1   5  14  466.52   20.11
  -1   5 -15   82.31    6.86
  -1  -5 -15   88.08    7.20
   1  -5  15   91.70    6.73
   1   5  15   95.01    6.91
  -1   5 -15   87.76    8.41
  -1  -5 -15   84.50    8.57
   1  -5  15   98.92    8.62
   1   5  15   93.62    8.06
  -1  -5 -16  344.22   15.88
  -1   5 -16  337.04   15.73
   1  -5  16  328.07   15.34
   1   5  16  346.30   15.35
  -1   5 -16  344.97   17.84
  -1  -5 -16  344.12   17.96
   1   5  16  369.67   17.39
   1  -5  16  331.80   17.04
  -1   5 -17   41.98    6.30
  -1  -5 -17   42.48    6.42
   1  -5  17   46.77    7.59
   1   5  17   41.32    6.92
  -1  -5 -17   39.14    7.47
  -1   5 -17   29.55    7.32
   1  -5  17   44.69    5.96
   1   5  17   40.70    5.94
  -1  -5 -18  161.33   13.14
  -1   5 -18  176.05   13.42
   1  -5  18  186.74   12.92
   1  -5  18  179.97   11.07
   1   5  18  178.06   10.92
   1   5  18  209.61   13.61
   1  -5  19   10.68    7.63
   1   5  19    6.65    7.49
  -1  -5 -19   20.84    8.47
  -1   5 -19   27.08    7.69
   1   5  19    5.26    5.52
   1  -5  19   10.31    6.13
  -1   6  20   36.99    8.78
  -1  -6  20   41.28    8.38
   1   6 -20   46.62    9.20
   1  -6 -20   43.42    9.70
  -1  -6  20   37.02    7.20
  -1   6  20   44.10    7.18
  -1  -6  19   28.48    8.31
  -1   6  19   54.14    8.65
   1  -6 -19   61.56    9.31
   1   6 -19   40.91    8.56
  -1  -6  19   49.96    7.12
  -1   6  19   54.12    6.74
  -1  -6  18  208.22   13.50
  -1   6  18  212.56   13.42
   1   6 -18  179.02   13.44
   1  -6 -18  185.05   13.88
  -1   6  18  210.77   11.56
  -1  -6  18  217.25   11.54
  -1  -6  17  136.61   10.24
  -1   6  17  145.66   10.71
   1  -6 -17  108.54   10.52
   1   6 -17  143.74   10.94
  -1   6  17  124.05    8.62
  -1  -6  17  138.21    8.90
  -1   6  16  470.94   21.07
  -1  -6  16  489.51   21.35
   1   6 -16  444.38   21.39
   1  -6 -16  460.18   21.74
  -1   6  16  458.51   19.04
  -1  -6  16  472.10   19.25
  -1   6  15  160.94   10.10
  -1  -6  15  139.12    9.74
   1  -6 -15  150.22   10.57
   1   6 -15  138.27   10.15
  -1  -6  15  164.08    8.67
  -1   6  15  159.83    8.65
  -1  -6  14  268.71   13.37
  -1   6  14  283.49   13.63
  -1   6  14  277.91   12.01
  -1  -6  14  277.13   12.08
   1   6 -14  237.38   13.43
   1  -6 -14  231.00   13.41
  -1  -6  13  121.74    7.96
  -1   6  13  128.88    8.16
   1  -6 -13  111.42    8.33
   1   6 -13  119.20    8.29
  -1   6  13  120.42    6.74
  -1  -6  13  120.70    6.84
  -1  -6  13  106.29    7.71
  -1  -6  12    2.75    3.14
   1   6 -12    5.57    2.83
   1  -6 -12   -1.34    2.72
  -1  -6  12    4.35    3.45
  -1   6  12    4.69    3.30
  -1  -6  12    5.75    2.61
  -1   6  12    6.51    2.75
   1  -6 -12    4.76    2.55
   1   6 -12    3.24    3.54
   1  -6 -12    2.94    3.38
   1   6 -11    0.72    2.61
   1  -6 -11    3.37    2.68
  -1  -6  11    4.56    2.82
  -1   6  11    2.92    2.93
   1   6 -11   10.57    3.40
   1  -6 -11    0.78    2.03
   1  -6 -11    3.02    3.22
  -1  -6  11    2.23    2.84
  -1   6  11    1.28    1.91
   1  -6 -10    2.37    2.41
   1   6 -10    7.49    2.30
  -1  -6  10    2.61    2.60
  -1   6  10    3.76    2.56
   1  -6 -10    4.72    2.99
   1  -6 -10    7.53    2.14
   1   6 -10    7.49    3.09
  -1   6  10   10.31    1.84
  -1  -6  10    3.53    2.60
   1   6  -9   28.91    2.99
   1  -6  -9   29.22    2.90
  -1   6   9   37.98    3.69
  -1  -6   9   30.68    3.43
   1   6  -9   29.09    3.43
   1  -6  -9   31.38    3.93
  -1  -6   9   27.62    3.59
   1  -6  -8  135.27    6.24
  -1  -6   8  136.74    6.91
  -1   6   8  144.64    6.89
   1  -6  -8  143.66    7.29
  -1  -6   8  133.83    7.00
   1   6  -7  776.33   26.89
  -1  -6   7  774.22   27.35
   1  -6  -7  739.65   26.85
  -1   6   7  774.04   27.41
  -1  -6   7  792.10   27.47
   1   6  -7  828.81   27.65
   1  -6  -7  771.07   27.76
   1   6  -7  772.32   27.68
  -1  -6   7  767.00   27.80
   1   6  -6  736.88   25.01
  -1  -6   6  740.04   25.60
   1  -6  -6  721.00   25.02
   1  -6  -6  721.71   24.95
   1   6  -6  728.70   25.69
   1   6  -6  701.60   25.59
   1  -6  -6  712.64   25.71
  -1  -6   6  728.90   25.45
  -1   6   6  724.17   25.42
  -1  -6   6  726.32   25.90
   1  -6  -5  644.19   22.54
   1   6  -5  639.82   22.48
  -1  -6   5  618.63   22.55
  -1   6   5  655.12   22.64
  -1  -6   5  657.39   23.24
  -1  -6   5  655.10   22.96
  -1   6   5  662.58   22.12
  -1  -6   5  675.80   22.20
   1  -6  -5  658.81   22.47
   1   6  -5  651.61   23.05
  -1   6   5  646.43   22.70
   1  -6  -5  623.55   22.83
  -1  -6   5  656.72   22.74
   1   6  -5  620.87   22.77
  -1   6   4 1725.03   58.88
  -1  -6   4 1744.07   58.85
   1  -6  -4 1770.18   58.85
   1   6  -4 1760.79   58.80
  -1  -6   4 1722.62   59.54
   1  -6  -4 1822.24   58.78
  -1  -6   4 1845.04   58.57
   1  -6  -4 1849.07   59.00
  -1   6   4 1841.16   58.50
  -1  -6   4 1732.82   59.41
   1   6  -4 1556.82   59.27
   1  -6  -4 1771.88   58.97
  -1  -6   4 1806.01   58.99
  -1   6   4 1792.76   59.00
   1  -6  -4 1702.80   59.07
   1   6  -4 1771.11   59.06
   1   6  -3  578.04   20.15
  -1   6   3  594.57   20.20
  -1  -6   3  580.07   20.14
   1  -6  -3  568.47   20.18
  -1   6   3  590.64   19.93
  -1   6   3  613.05   20.62
  -1  -6   3  626.10   19.99
   1  -6  -3  612.10   20.55
   1   6  -3  586.02   20.74
   1   6  -3  634.56   20.63
   1  -6  -3  593.56   20.33
  -1   6   3  546.75   20.83
  -1  -6   3  609.99   20.87
  -1  -6   3  564.30   20.85
   1  -6  -3  613.60   20.43
   1  -6  -3  584.59   20.37
  -1  -6   3  584.96   20.77
  -1   6   3  575.84   20.28
  -1  -6   3  603.60   20.28
   1   6  -3  598.69   20.32
   1   6  -2 1562.78   52.36
  -1   6   2 1595.80   52.38
   1  -6  -2 1544.30   52.40
  -1  -6   2 1567.76   52.35
  -1   6   2 1678.08   53.00
  -1  -6   2 1640.59   52.24
   1   6  -2 1627.19   53.04
  -1   6   2 1602.07   52.20
  -1   6   2 1615.98   52.92
   1  -6  -2 1652.45   53.01
   1  -6  -2 1628.06   52.81
   1   6  -2 1591.91   53.19
   1   6  -2 1621.54   53.11
  -1   6   2 1594.54   52.50
  -1  -6   2 1524.96   52.50
  -1  -6   2 1648.17   53.27
   1  -6  -2 1568.45   53.27
  -1  -6   2 1516.04   53.15
  -1   6   2 1588.85   52.96
   1   6  -2 1571.87   53.31
  -1  -6   2 1597.50   53.18
   1  -6  -2 1625.69   52.79
  -1   6   2 1556.49   53.07
  -1   6   2 1530.67   52.76
  -1   6   2 1593.23   52.46
   1   6  -2 1575.74   52.47
  -1  -6   2 1613.25   52.43
   1  -6  -2 1564.35   52.51
  -1   6   1  518.02   16.84
   1   6  -1  551.09   17.78
   1   6  -1  534.74   17.69
   1  -6  -1  533.99   17.72
  -1  -6   1  515.98   17.81
  -1   6   1  522.19   17.60
  -1  -6   1  507.89   16.79
   1  -6  -1  516.01   16.82
   1   6  -1  518.77   16.78
  -1   6   1  502.85   17.48
  -1  -6   1  518.48   17.93
   1   6  -1  535.49   17.96
  -1  -6   1  496.23   17.76
  -1  -6   1  527.71   17.86
   1  -6  -1  495.16   17.77
  -1   6   1  494.93   17.61
   1  -6  -1  517.59   17.47
  -1  -6   1  550.42   17.88
  -1   6   1  499.10   17.43
  -1   6   1  513.33   16.88
  -1  -6   1  532.15   16.87
  -1  -6   0  177.11    7.09
   1   6   0  170.06    6.63
  -1   6   0  183.15    6.83
  -1  -6   0  188.98    7.07
   1  -6   0  165.51    7.03
   1   6   0  165.35    6.98
   1  -6   0  166.58    6.49
  -1  -6   0  155.89    6.84
  -1   6   0  180.30    6.61
   1  -6   0  168.33    6.65
  -1  -6   0  173.35    6.98
  -1   6   0  175.61    6.68
   1  -6   0  167.35    6.72
  -1  -6   0  177.14    6.93
   1   6   0  186.90    7.02
   1   6   1  451.86   14.70
  -1  -6  -1  435.25   14.68
   1  -6   1  430.25   14.71
  -1   6  -1  448.83   14.69
  -1   6  -1  434.16   14.71
  -1  -6  -1  443.88   14.71
  -1  -6  -1  448.40   15.74
  -1  -6  -1  460.82   15.88
  -1   6  -1  439.29   15.52
   1   6   1  450.12   15.26
  -1   6  -1  444.02   14.84
  -1  -6  -1  443.71   14.86
   1  -6   1  416.89   15.28
   1   6   1  456.47   15.84
   1  -6   1  455.39   15.79
  -1   6  -1  439.74   15.41
  -1   6  -1  411.69   15.45
   1   6   1  451.39   15.75
  -1  -6  -1  399.43   15.60
  -1   6  -1  450.40   15.55
  -1  -6  -1  454.76   15.69
  -1  -6  -1  455.42   15.92
   1  -6   1  451.43   15.46
  -1  -6  -2  212.54    8.12
  -1   6  -2  210.92    7.21
  -1  -6  -2  203.85    7.18
   1   6   2  208.06    8.17
   1   6   2  193.42    8.11
  -1   6  -2  199.23    7.77
  -1  -6  -2  191.88    8.26
   1  -6   2  222.45    8.08
   1  -6   2  206.62    7.73
   1   6   2  201.22    7.12
   1   6   2  192.15    7.36
   1  -6   2  207.70    7.40
   1  -6   2  200.99    7.16
   1   6   2  201.19    8.04
  -1   6  -2  213.07    8.01
  -1  -6  -2  209.07    8.04
  -1   6  -2  200.97    7.38
  -1  -6  -2  202.05    7.40
   1   6   3  118.17    5.14
   1  -6   3  129.93    5.20
   1   6   3  124.95    4.81
   1  -6   3  127.29    4.86
  -1  -6  -3  124.98    5.17
  -1   6  -3  123.46    5.14
  -1  -6  -3  118.86    5.52
   1  -6   3  140.55    4.93
  -1  -6  -3  122.98    4.89
  -1   6  -3  132.44    4.94
   1  -6   3  130.65    5.56
  -1  -6  -3  127.25    5.65
  -1   6  -3  128.71    5.57
  -1   6  -3  121.13    5.29
  -1  -6  -3  120.84    5.33
  -1   6  -4    6.63    1.22
   1   6   4    3.59    1.18
  -1  -6  -4    6.67    1.23
   1  -6   4    3.63    1.30
   1  -6   4    3.66    1.40
   1  -6   4    3.10    1.04
   1   6   4    3.17    1.01
  -1   6  -4    6.07    1.66
  -1  -6  -4    2.69    1.35
  -1   6  -4    8.38    1.65
   1  -6   4    4.62    1.35
   1   6   4    3.65    1.30
  -1  -6  -4    4.74    1.48
  -1  -6  -5  212.90    8.04
   1  -6   5  214.72    8.28
  -1   6  -5  211.31    8.01
   1   6   5  197.44    7.82
   1  -6   5  214.49    7.97
  -1   6  -5  206.43    8.60
  -1  -6  -5  200.13    8.64
   1   6   5  203.61    8.42
   1  -6   5  207.50    8.45
   1  -6   6  397.13   14.90
  -1  -6  -6  422.79   14.86
  -1   6  -6  411.06   14.82
   1  -6   6  410.93   15.41
   1   6   6  425.46   15.45
   1   6   6  410.71   14.64
   1  -6   6  390.03   14.65
  -1  -6  -6  414.37   15.68
  -1   6  -6  412.90   15.58
   1   6   7  150.25    5.58
  -1  -6  -7  163.48    6.81
   1  -6   7  147.93    6.66
   1   6   7  159.57    7.32
   1  -6   7  157.04    7.37
   1  -6   7  163.45    6.70
   1   6   7  158.32    6.55
  -1  -6  -7  145.31    7.47
   1   6   8 1142.64   37.49
   1  -6   8 1138.18   38.72
  -1   6  -8 1121.88   38.83
  -1  -6  -8 1107.26   38.80
   1  -6   8 1102.61   39.52
   1   6   8 1114.78   39.53
   1   6   8 1131.09   38.60
   1  -6   8 1127.81   38.67
  -1  -6  -8 1086.47   39.87
  -1  -6  -8 1200.31   39.26
  -1   6  -8 1122.62   39.85
   1   6   9  308.88   11.25
  -1   6  -9  318.39   12.69
  -1  -6  -9  332.89   12.78
   1   6   9  353.71   12.63
   1  -6   9  311.63   12.49
  -1  -6  -9  337.74   13.03
  -1   6  -9  301.42   13.61
  -1  -6  -9  323.80   13.95
   1  -6   9  330.65   13.59
   1   6   9  307.40   13.32
  -1   6 -10  538.74   21.11
  -1  -6 -10  565.26   21.15
   1   6  10  581.33   20.96
   1  -6  10  594.85   21.06
  -1   6 -10  573.46   22.44
  -1  -6 -10  542.64   22.42
  -1  -6 -10  585.62   21.52
   1   6  10  588.35   22.17
   1  -6  10  575.16   22.17
  -1   6 -11  377.55   15.03
  -1  -6 -11  363.02   15.05
   1  -6  11  397.60   14.93
   1   6  11  374.48   14.69
  -1   6 -11  368.19   16.33
  -1  -6 -11  384.12   15.18
  -1  -6 -11  342.28   16.22
   1  -6  11  372.40   15.99
   1   6  11  377.53   16.02
  -1   6 -12  369.12   15.37
  -1  -6 -12  350.83   15.27
   1  -6  12  391.35   15.22
   1   6  12  387.62   15.16
  -1  -6 -12  382.92   15.37
  -1  -6 -12  366.83   16.89
  -1   6 -12  346.48   16.60
   1  -6  12  388.58   16.65
   1   6  12  398.21   16.61
  -1  -6 -13   90.02    6.42
  -1   6 -13  101.76    6.50
   1  -6  13  106.19    6.42
   1   6  13   93.19    6.25
  -1  -6 -13   83.85    7.58
  -1   6 -13  101.27    7.87
   1   6  13  100.82    7.35
   1  -6  13   94.28    7.46
  -1   6 -14    3.35    3.85
  -1  -6 -14   10.18    4.17
   1   6  14    6.82    3.73
   1  -6  14   -0.61    3.27
  -1   6 -14   -1.03    4.67
  -1  -6 -14   -5.86    5.35
   1  -6  14    4.15    4.73
   1   6  14    7.33    4.33
  -1   6 -15    4.75    4.56
  -1  -6 -15   -1.85    4.32
   1   6  15   -1.29    3.92
   1  -6  15    0.67    4.14
  -1  -6 -15  -10.44    6.41
  -1   6 -15    5.61    5.25
   1  -6  15    2.00    5.09
   1   6  15    1.00    4.94
  -1  -6 -16   63.37    6.73
  -1   6 -16   53.83    6.57
   1  -6  16   80.61    8.19
   1  -6  16   69.80    6.51
   1   6  16   72.82    6.55
  -1   6 -16   59.52    7.79
  -1  -6 -16   58.37    8.05
   1   6  16   81.24    8.02
  -1   6 -17   43.99    6.37
  -1  -6 -17   30.32    6.33
   1   6  17   37.65    6.96
   1  -6  17   46.54    7.69
  -1  -6 -17   31.75    7.88
  -1   6 -17   50.35    8.31
   1   6  17   44.22    5.95
   1  -6  17   33.01    5.82
   1   6  18   35.96    7.79
   1  -6  18   27.42    7.95
  -1  -6 -18   31.14    8.34
  -1   6 -18   25.26    8.22
   1  -6  18   30.87    6.07
   1   6  18   29.65    6.28
   1  -6  19   65.13    9.17
   1   6  19   60.84    9.41
  -1   6 -19   41.91    8.93
  -1  -6 -19   67.94   10.07
   1  -6  19   62.54    7.77
   1   6  19   57.46    7.49
  -1   7  20   -4.08    7.41
  -1  -7  20    4.10    7.37
   1  -7 -20    7.88    8.04
   1   7 -20   -1.52    7.64
   1   7 -20    4.19    6.65
  -1  -7  20    7.73    5.81
  -1   7  20    3.09    5.89
  -1  -7  19   57.21    8.59
  -1   7  19   59.49    9.03
   1  -7 -19   77.03   10.34
   1   7 -19   48.97    7.95
   1   7 -19   64.17    9.59
  -1   7  19   63.24    7.31
  -1  -7  19   62.64    7.51
  -1  -7  18   17.46    6.98
  -1   7  18   -2.40    6.49
   1   7 -18    5.34    6.63
   1  -7 -18   -6.24    7.13
  -1   7  18    4.63    4.89
  -1  -7  18    1.19    4.94
  -1  -7  17   22.44    6.74
  -1   7  17   25.16    6.25
   1  -7 -17   31.65    7.47
   1   7 -17   26.72    7.02
  -1   7  17   17.17    4.87
  -1  -7  17   30.92    5.28
  -1   7  16    9.85    5.74
  -1  -7  16   16.66    6.05
   1  -7 -16   10.17    5.87
   1   7 -16   24.75    6.05
  -1   7  16   13.51    4.25
  -1  -7  16    5.44    4.27
  -1   7  15   28.52    5.50
  -1  -7  15   31.52    5.60
   1  -7 -15   40.32    6.73
   1   7 -15   43.55    6.38
  -1  -7  15   26.04    4.60
  -1   7  15   35.23    4.66
  -1  -7  14    5.25    4.26
  -1   7  14    0.87    4.28
   1   7 -14    7.79    4.53
   1  -7 -14   -1.52    4.83
  -1   7  14   -1.94    3.29
  -1  -7  14    0.86    3.35
  -1  -7  13  347.79   15.41
  -1   7  13  332.04   15.21
   1   7 -13  319.42   15.48
   1  -7 -13  323.79   15.75
  -1  -7  13  325.12   13.85
  -1   7  13  352.21   13.88
  -1   7  12    3.95    3.34
  -1  -7  12   -0.36    3.69
  -1  -7  12    0.72    2.39
  -1   7  12   -2.53    2.66
   1   7 -12   -1.61    3.78
   1  -7 -12    4.50    2.69
  -1  -7  11  713.72   25.83
  -1   7  11  677.34   25.73
   1  -7 -11  648.38   26.09
   1   7 -11  649.78   25.91
   1  -7 -11  684.58   24.58
  -1   7  11  683.74   24.47
  -1  -7  11  675.95   25.86
  -1  -7  10   52.03    4.21
   1   7 -10   58.21    4.14
   1  -7 -10   54.31    4.19
  -1   7  10   60.29    4.90
  -1  -7  10   59.90    4.72
   1  -7 -10   62.81    5.26
   1   7 -10   57.67    4.95
  -1  -7  10   51.34    4.81
   1   7  -9 1273.52   45.75
   1  -7  -9 1339.76   45.84
  -1  -7   9 1308.37   46.49
  -1   7   9 1400.62   46.71
   1   7  -9 1366.79   46.72
   1  -7  -9 1400.57   47.16
   1   7  -9 1322.18   46.84
  -1  -7   9 1363.13   47.07
   1  -7  -8   34.58    2.90
   1  -7  -8   35.65    2.85
  -1   7   8   34.33    3.40
  -1  -7   8   39.21    3.57
   1  -7  -8   35.00    3.67
   1   7  -8   39.82    3.47
  -1  -7   8   36.79    3.61
  -1  -7   7  412.25   15.60
   1  -7  -7  421.11   15.11
   1   7  -7  395.70   14.95
   1   7  -7  415.84   15.86
   1  -7  -7  427.53   15.90
   1   7  -7  406.90   15.72
  -1   7   7  404.72   15.53
  -1  -7   7  396.68   15.43
  -1  -7   7  421.44   16.05
  -1   7   6   44.93    3.19
  -1  -7   6   50.01    3.36
  -1  -7   6   49.05    3.39
   1  -7  -6   49.59    3.09
   1   7  -6   47.29    3.49
   1   7  -6   39.00    3.20
   1  -7  -6   49.18    3.54
  -1  -7   6   52.63    3.70
  -1  -7   5   33.94    2.54
  -1   7   5   40.08    2.66
   1   7  -5   39.69    2.66
   1  -7  -5   37.52    2.69
   1  -7  -5   39.48    2.57
  -1  -7   5   37.34    3.07
   1  -7  -5   40.11    2.68
  -1   7   5   41.02    2.36
  -1  -7   5   35.14    2.37
  -1  -7   5   35.26    2.89
   1  -7  -5   36.28    2.76
  -1  -7   5   35.23    2.86
   1   7  -5   32.54    2.66
   1  -7  -5   34.32    2.84
  -1   7   5   44.38    2.90
   1  -7  -4  117.35    5.01
  -1   7   4  108.26    4.95
   1   7  -4  121.49    5.00
  -1  -7   4  112.98    4.99
  -1  -7   4  127.76    5.94
   1  -7  -4  112.31    5.05
  -1   7   4  119.78    4.68
   1  -7  -4  121.66    5.26
  -1  -7   4  125.18    4.76
  -1  -7   4  133.34    5.77
   1  -7  -4  117.93    5.22
   1  -7  -4  117.09    5.24
   1   7  -4  118.43    5.19
  -1   7   4  115.54    5.12
  -1  -7   4  121.99    5.16
   1   7  -3  188.09    7.04
   1  -7  -3  185.00    7.06
  -1   7   3  188.31    7.04
  -1  -7   3  190.31    7.02
  -1  -7   3  196.69    6.85
  -1   7   3  193.63    7.67
  -1   7   3  187.35    6.77
   1  -7  -3  183.99    7.49
   1  -7  -3  199.89    7.41
  -1  -7   3  194.50    7.91
  -1  -7   3  186.53    7.89
   1  -7  -3  175.31    7.38
  -1  -7   3  195.32    7.15
  -1   7   3  189.61    7.15
   1  -7  -3  200.70    7.28
   1   7  -3  186.99    7.16
   1   7  -2  362.94   12.42
  -1   7   2  364.03   12.42
   1  -7  -2  358.52   12.46
  -1  -7   2  370.71   12.39
  -1  -7   2  373.95   12.28
  -1   7   2  352.48   13.15
  -1   7   2  362.89   12.23
  -1   7   2  362.42   13.14
   1   7  -2  368.23   13.36
   1  -7  -2  356.44   13.03
   1  -7  -2  374.84   13.24
   1   7  -2  363.44   12.51
  -1   7   2  367.66   12.53
  -1  -7   2  355.16   12.55
  -1   7   2  334.31   13.13
   1   7  -2  366.89   13.54
   1  -7  -2  375.35   13.58
  -1  -7   2  397.10   13.63
  -1  -7   2  367.08   13.47
  -1   7   2  334.30   12.94
   1  -7  -2  372.53   13.05
  -1   7   2  355.15   13.29
   1  -7  -2  357.61   12.56
  -1   7   2  364.87   12.49
  -1  -7   2  376.50   12.47
  -1  -7   1 1145.56   38.08
   1  -7  -1 1177.78   37.88
  -1   7   1 1126.68   37.71
   1   7  -1 1144.49   37.78
  -1  -7   1 1098.81   37.90
  -1  -7   1 1111.22   37.98
  -1   7   1 1082.43   37.55
   1  -7  -1 1085.08   37.57
  -1   7   1 1068.30   37.69
   1  -7  -1 1092.36   37.93
  -1  -7   1 1145.30   36.68
  -1   7   1 1123.31   37.76
  -1  -7   1 1120.20   38.16
   1   7  -1 1151.06   38.10
  -1   7   1 1078.84   37.63
  -1  -7   1 1063.20   37.86
   1   7   0    4.68    1.58
   1  -7   0    3.47    1.27
  -1   7   0    2.44    1.07
   1  -7   0    6.22    1.47
  -1  -7   0    2.37    1.51
  -1  -7   0    1.62    1.47
   1  -7   0    3.55    1.31
  -1  -7   0    2.19    1.56
  -1  -7   0    2.72    1.35
   1  -7   0    2.72    1.29
   1   7   0    2.31    1.35
  -1   7   0    4.68    1.24
   1   7   0    3.54    1.40
  -1  -7   0    5.63    1.40
  -1   7   0    3.30    1.55
   1   7   0    5.40    1.84
  -1  -7  -1 3360.31  110.17
  -1   7  -1 3364.93  110.13
  -1   7  -1 3402.50  110.03
  -1  -7  -1 3532.59  111.31
  -1  -7  -1 3463.48  110.02
  -1  -7  -1 3479.37  111.40
  -1   7  -1 3360.49  111.09
   1   7   1 3361.75  110.74
  -1   7  -1 3383.85  110.03
   1  -7   1 3461.89  111.44
   1   7   1 3411.31  111.38
  -1   7  -1 3154.09  110.96
  -1   7  -1 3429.30  110.91
  -1  -7  -1 3353.48  111.14
   1  -7   1 3226.35  110.75
   1  -7   1 3368.35  111.09
  -1  -7  -1 3352.34  111.46
   1  -7   1 3380.12  110.96
   1   7   1 3410.04  111.26
  -1   7  -1 3329.98  111.08
  -1  -7  -1 3407.56  111.19
   1   7   1 3347.32  110.00
   1  -7   1 3267.89  110.02
   1   7   2  283.53   10.05
   1   7   2  280.75   10.28
   1  -7   2  299.43   10.29
   1  -7   2  290.04   10.10
  -1   7  -2  296.61   10.13
  -1  -7  -2  293.69   10.11
  -1  -7  -2  300.45   11.22
  -1  -7  -2  300.21   11.29
   1   7   2  303.40   11.34
   1  -7   2  304.90   11.21
  -1  -7  -2  294.58   11.49
   1  -7   2  289.72   10.79
  -1  -7  -2  302.31   10.48
   1   7   2  284.08   11.09
  -1   7  -2  286.92   11.06
  -1  -7  -2  300.56   11.13
  -1  -7  -2  299.92   10.35
  -1   7  -2  303.55   10.31
   1  -7   3 1415.26   47.02
   1   7   3 1351.39   47.30
   1   7   3 1385.31   46.95
   1  -7   3 1417.03   47.33
  -1  -7  -3 1404.23   47.32
  -1   7  -3 1387.40   47.27
  -1   7  -3 1472.52   47.08
  -1  -7  -3 1397.67   48.02
  -1  -7  -3 1477.14   47.07
   1  -7   3 1449.34   47.70
   1   7   3 1493.63   48.31
   1  -7   3 1458.97   48.01
  -1   7  -3 1380.49   47.96
  -1   7  -3 1439.63   47.46
  -1  -7  -3 1426.47   47.55
  -1  -7  -4   24.09    1.82
   1   7   4   26.51    1.80
  -1   7  -4   21.19    1.80
  -1  -7  -4   19.75    2.22
   1  -7   4   24.08    1.82
   1  -7   4   21.75    2.24
  -1  -7  -4   23.94    2.21
  -1   7  -4   25.82    2.08
   1   7   4   23.13    2.03
   1  -7   4   22.43    2.06
   1  -7   4   24.15    1.71
   1   7   4   21.04    1.64
  -1  -7  -4   23.85    2.25
  -1   7  -4   24.29    2.16
  -1   7  -4   20.63    2.33
  -1   7  -5 1705.19   56.37
   1  -7   5 1703.69   56.81
  -1  -7  -5 1703.89   56.37
   1  -7   5 1800.62   57.11
   1  -7   5 1663.50   56.25
   1   7   5 1671.29   56.19
  -1   7  -5 1698.33   57.00
  -1  -7  -5 1680.31   57.12
  -1   7  -5 1679.30   57.17
   1  -7   5 1688.94   56.82
   1   7   5 1656.38   56.79
   1  -7   6   42.46    3.07
  -1   7  -6   46.28    2.88
  -1  -7  -6   43.37    2.87
   1   7   6   37.64    3.05
   1  -7   6   39.72    3.20
   1  -7   6   40.18    2.73
   1   7   6   42.51    2.68
  -1  -7  -6   41.42    3.37
  -1   7  -6   42.45    3.42
   1  -7   7  150.82    6.71
  -1  -7  -7  147.84    6.55
   1   7   7  145.20    7.05
   1  -7   7  147.73    7.08
   1   7   7  146.17    5.35
   1  -7   7  150.81    6.44
   1   7   7  152.67    6.35
  -1  -7  -7  145.91    7.34
   1  -7   8    0.72    1.82
  -1   7  -8   -1.58    2.01
  -1  -7  -8    0.35    2.03
   1   7   8   -0.49    2.53
   1  -7   8   -0.49    2.42
   1   7   8    0.70    0.91
   1   7   8   -0.15    1.69
   1  -7   8    0.32    1.83
  -1   7  -8    1.62    2.64
  -1  -7  -8   -3.95    2.83
  -1  -7  -9   -0.20    2.16
  -1   7  -9    1.79    2.04
   1  -7   9    5.33    1.99
   1   7   9    0.88    1.82
  -1   7  -9    1.84    2.54
  -1  -7  -9    1.28    2.75
  -1  -7  -9    2.83    2.29
   1   7   9    3.03    2.41
   1  -7   9    4.17    2.55
  -1  -7 -10   68.11    4.69
  -1   7 -10   70.31    4.73
   1   7  10   67.89    4.39
   1  -7  10   72.14    4.56
  -1   7 -10   65.54    5.63
  -1  -7 -10   62.60    5.71
  -1  -7 -10   75.24    5.01
   1  -7  10   75.77    5.64
   1   7  10   70.66    5.44
  -1   7 -11   69.20    5.11
  -1  -7 -11   66.20    5.10
   1  -7  11   71.08    4.98
   1   7  11   72.55    4.76
  -1   7 -11   61.99    5.80
  -1  -7 -11   68.21    6.21
  -1  -7 -11   76.93    5.31
   1  -7  11   60.42    5.53
   1   7  11   64.08    5.70
  -1   7 -12   15.53    3.68
  -1  -7 -12    6.75    3.35
   1   7  12    5.62    2.90
   1  -7  12   12.20    3.27
  -1  -7 -12    9.69    3.32
  -1   7 -12    6.40    3.99
  -1  -7 -12   11.55    4.40
   1  -7  12   12.65    4.16
   1   7  12    5.33    3.73
  -1  -7 -13  544.37   21.79
  -1   7 -13  551.36   21.85
   1  -7  13  599.41   21.72
   1   7  13  564.06   21.43
  -1  -7 -13  533.66   23.45
  -1   7 -13  588.81   23.59
   1  -7  13  555.35   23.00
   1   7  13  554.61   23.06
  -1   7 -14   -3.68    3.91
  -1  -7 -14    3.73    3.78
   1  -7  14   -2.75    3.77
   1   7  14   -1.18    3.45
  -1  -7 -14    5.34    4.64
  -1   7 -14    4.11    4.61
   1  -7  14    0.46    4.58
   1   7  14    5.92    4.62
  -1  -7 -15  440.51   19.08
  -1   7 -15  424.93   18.87
   1  -7  15  482.73   20.73
   1   7  15  475.88   18.88
   1  -7  15  459.94   18.82
  -1   7 -15  439.55   20.90
  -1  -7 -15  478.97   21.48
   1   7  15  470.54   20.60
  -1   7 -16    7.52    4.79
  -1  -7 -16   28.93    5.56
   1   7  16   22.26    4.56
   1  -7  16   15.08    4.67
  -1  -7 -16   19.47    6.80
  -1   7 -16   22.97    6.34
   1  -7  16    7.53    5.97
   1   7  16   17.10    5.65
   1  -7  17  281.14   14.02
   1  -7  17  268.45   15.54
   1   7  17  290.75   13.85
   1   7  17  318.60   16.21
  -1   7 -17  260.39   16.10
  -1  -7 -17  280.52   16.54
   1   7  18    3.23    4.91
   1  -7  18    4.57    5.62
  -1  -7 -18   11.59    7.55
  -1   7 -18    2.79    6.54
   1   7  18   10.47    6.34
   1  -7  18    6.19    6.60
   1  -7  19   34.38    6.80
   1   7  19   45.43    7.09
  -1   7 -19   52.09    9.31
  -1  -7 -19   20.08    8.53
   1   7  19   40.66    8.30
   1  -7  19   34.95    8.42
  -1   8  20   44.59    7.09
  -1  -8  20   53.40    7.47
   1  -8 -20   25.92    9.32
   1   8 -20   40.67    9.24
   1   8 -20   34.75    7.64
  -1  -8  20   46.81    8.86
  -1   8  20   31.69    8.49
  -1   8  19   72.24    7.42
  -1  -8  19   70.36    7.49
   1  -8 -19   76.20   10.17
   1   8 -19   56.02    9.18
   1   8 -19   64.44    8.53
  -1   8  19   80.60    9.03
  -1  -8  19   63.75    9.46
  -1  -8  18  152.37    9.79
  -1   8  18  152.80    9.79
   1   8 -18  151.20   12.04
   1   8 -18  151.86   10.75
   1  -8 -18  164.77   12.66
  -1  -8  18  148.20   11.62
  -1   8  18  152.67   11.76
  -1   8  17  296.29   14.12
  -1  -8  17  298.35   14.32
   1  -8 -17  311.99   16.94
   1   8 -17  286.92   16.49
   1   8 -17  297.60   15.22
  -1   8  17  329.91   16.46
  -1  -8  17  295.05   15.99
  -1  -8  16  213.39   10.90
  -1   8  16  202.65   10.67
   1  -8 -16  217.63   13.25
   1   8 -16  198.50   12.68
   1   8 -16  178.64   11.42
  -1  -8  16  219.75   12.67
  -1   8  16  221.11   12.53
  -1   8  15  213.01   10.63
  -1  -8  15  224.84   10.92
   1   8 -15  212.05   12.67
   1   8 -15  231.87   12.14
   1  -8 -15  205.75   12.82
  -1  -8  15  224.04   12.33
  -1   8  15  224.85   12.45
  -1   8  14  163.46    8.50
  -1  -8  14  166.29    8.57
   1  -8 -14  157.58   10.44
   1   8 -14  150.17   10.10
   1   8 -14  165.98    9.66
  -1  -8  14  149.40    9.70
  -1   8  14  161.14    9.94
  -1  -8  13   64.19    5.15
  -1   8  13   61.52    4.93
   1   8 -13   48.18    5.85
   1  -8 -13   61.51    6.63
   1   8 -13   61.04    5.75
  -1   8  13   55.24    5.87
  -1  -8  13   68.56    6.24
  -1   8  12  125.25    6.51
  -1  -8  12  112.83    6.42
   1  -8 -12  106.14    7.77
   1   8 -12  107.83    7.25
   1   8 -12  120.63    8.10
   1  -8 -12  118.41    6.59
  -1  -8  12  119.71    7.60
  -1   8  12  113.09    7.43
   1  -8 -11   23.09    3.15
  -1  -8  11   30.09    3.28
  -1   8  11   23.19    3.11
   1   8 -11   31.74    4.35
   1  -8 -11   30.60    4.58
   1   8 -11   23.87    3.97
  -1  -8  11   24.20    4.07
  -1   8  11   27.96    4.06
  -1  -8  10    0.76    2.44
  -1  -8  10    3.16    2.58
  -1   8  10    0.29    2.59
  -1   8  10    3.12    2.13
   1  -8 -10    2.70    3.27
   1   8 -10    1.21    2.68
   1   8 -10    2.58    2.98
  -1  -8   9    3.12    2.85
  -1   8   9    2.79    2.34
  -1  -8   9    1.52    2.16
   1   8  -9    6.14    2.65
   1   8  -9    3.42    2.60
   1  -8  -9    0.30    2.47
  -1  -8   9    6.97    2.51
  -1  -8   8  141.45    7.91
  -1  -8   8  155.10    7.43
  -1   8   8  155.81    7.38
   1  -8  -8  154.29    7.85
   1   8  -8  150.49    7.72
   1  -8  -8  165.34    7.04
  -1  -8   7  276.11   11.95
  -1   8   7  277.83   11.15
  -1  -8   7  285.82   11.20
   1  -8  -7  271.25   11.49
   1   8  -7  277.76   11.39
   1  -8  -7  280.83   10.94
  -1  -8   6  590.57   22.09
   1  -8  -6  613.75   20.94
   1  -8  -6  604.69   21.15
  -1  -8   6  596.53   21.66
  -1  -8   6  583.48   21.19
  -1   8   6  592.55   21.17
   1   8  -6  586.58   21.37
   1  -8  -6  587.27   21.52
   1  -8  -5 1276.78   42.30
  -1   8   5 1258.42   41.79
  -1  -8   5 1243.16   43.04
   1  -8  -5 1249.44   42.53
  -1  -8   5 1251.58   41.88
  -1  -8   5 1329.68   43.19
   1   8  -5 1225.35   42.54
   1  -8  -5 1231.77   42.61
   1   8  -5 1227.12   42.21
  -1  -8   5 1255.20   42.32
   1  -8  -5 1256.08   42.30
  -1   8   5 1276.15   42.38
  -1  -8   4  731.34   24.86
   1   8  -4  704.53   24.78
   1  -8  -4  716.53   24.85
  -1   8   4  725.74   24.86
   1  -8  -4  725.49   25.33
  -1   8   4  754.79   24.50
  -1  -8   4  727.25   24.56
   1  -8  -4  718.47   25.09
  -1  -8   4  764.55   25.89
   1  -8  -4  739.51   25.27
   1  -8  -4  715.91   25.11
   1   8  -4  723.62   25.04
  -1   8   3 1984.10   66.25
   1  -8  -3 2027.57   66.29
  -1  -8   3 2013.30   66.23
   1   8  -3 1998.10   66.21
  -1   8   3 2008.73   65.96
  -1  -8   3 2066.47   66.04
   1  -8  -3 2055.63   66.81
   1  -8  -3 2068.17   67.08
  -1   8   3 1997.39   66.41
  -1   8   3 2047.24   67.18
  -1  -8   3 1990.29   67.43
  -1   8   3 1948.69   66.82
   1  -8  -3 1994.32   66.83
   1  -8  -3 2026.25   66.45
   1   8  -3 2013.20   66.38
  -1   8   3 1946.36   66.35
  -1  -8   3 1980.65   66.31
  -1   8   2 1100.41   24.80
  -1  -8   2 1119.65   24.76
   1   8  -2 1098.18   24.77
   1  -8  -2 1094.94   24.88
  -1  -8   2 1176.25   24.64
  -1   8   2 1155.56   24.54
  -1   8   2 1137.75   26.31
   1  -8  -2 1165.34   26.20
   1  -8  -2 1163.15   26.47
   1  -8  -2 1094.73   25.01
   1   8  -2 1114.28   24.89
  -1   8   2 1145.93   24.91
  -1  -8   2 1079.90   24.96
   1   8  -2  994.34   26.59
   1  -8  -2 1150.70   26.10
  -1  -8   2 1157.79   26.80
  -1   8   2 1097.87   26.00
  -1   8   2 1114.89   24.91
  -1  -8   2 1156.76   24.88
   1   8  -2 1164.69   26.95
  -1   8   2 1106.88   26.27
  -1  -8   2 1186.77   27.10
   1  -8  -2 1085.42   26.81
  -1  -8   1  271.15   10.47
   1   8  -1  253.47   10.25
  -1   8   1  245.69    9.87
  -1  -8   1  238.16   10.06
   1   8  -1  260.75   10.01
  -1  -8   1  265.26   10.30
   1  -8  -1  271.61   10.15
  -1   8   1  278.68   10.12
  -1   8   1  262.89    9.86
   1  -8  -1  256.05    9.89
  -1  -8   1  267.15   10.28
   1   8  -1  271.46   10.35
   1  -8  -1  266.17   10.27
  -1   8   0  790.68   27.72
   1  -8   0  809.67   27.55
   1   8   0  824.37   28.19
   1  -8   0  812.00   27.98
   1   8   0  804.44   28.11
  -1   8   0  788.66   27.77
  -1  -8   0  829.52   28.24
   1  -8   0  800.81   27.73
   1  -8   0  796.56   28.36
  -1  -8   0  831.08   28.47
   1   8   0  822.36   27.74
  -1  -8   0  817.97   28.16
   1   8   1   96.37    3.36
   1  -8   1   88.67    3.37
  -1   8  -1   95.72    3.46
  -1  -8  -1   94.03    3.51
  -1  -8  -1   93.55    3.35
  -1   8  -1   91.05    3.38
  -1  -8  -1   92.43    4.64
   1   8   1   89.36    4.27
   1  -8   1   94.30    4.92
  -1  -8  -1   87.25    4.65
  -1   8  -1   94.45    3.39
  -1  -8  -1   92.42    3.40
   1   8   1  103.44    4.93
  -1   8  -1   91.92    4.41
   1  -8   1   86.48    4.24
   1   8   1   95.42    4.72
  -1  -8  -1  101.39    5.01
   1  -8   1   94.01    4.56
  -1   8  -1   90.64    4.57
   1  -8   1   92.47    4.47
  -1  -8  -1   97.37    3.58
  -1   8  -1   96.26    3.53
   1  -8   2  139.48    5.17
   1   8   2  145.42    5.36
   1   8   2  143.01    5.14
  -1  -8  -2  144.79    6.41
  -1  -8  -2  142.57    5.18
  -1   8  -2  142.16    5.20
  -1  -8  -2  142.82    6.42
   1   8   2  138.74    5.72
  -1  -8  -2  144.63    5.41
  -1   8  -2  143.89    5.34
   1   8   2  157.09    6.65
   1  -8   2  140.62    6.43
   1  -8   2  130.85    5.97
  -1  -8  -2  152.83    6.79
  -1   8  -2  141.66    6.31
   1   8   2  146.40    6.38
  -1   8  -2  143.11    5.46
  -1  -8  -2  140.31    5.50
   1  -8   3  309.41   10.93
   1  -8   3  312.75   11.22
   1   8   3  309.43   11.24
   1   8   3  319.00   10.90
  -1   8  -3  307.16   10.97
  -1  -8  -3  314.01   10.97
  -1  -8  -3  312.21   12.09
  -1  -8  -3  337.07   12.25
   1  -8   3  299.50   11.71
   1   8   3  335.55   12.41
   1  -8   3  312.80   12.10
  -1   8  -3  302.19   11.32
  -1  -8  -3  331.76   11.50
  -1   8  -3  310.38   12.05
  -1  -8  -3  318.19   11.26
  -1   8  -3  306.75   11.15
   1   8   4  204.58    8.00
   1   8   4  196.75    7.47
   1  -8   4  198.09    7.55
   1  -8   4  198.20    7.96
  -1  -8  -4  207.36    8.02
  -1   8  -4  210.28    7.92
  -1  -8  -4  217.96    8.68
  -1   8  -4  200.29    7.66
  -1  -8  -4  202.51    7.65
   1  -8   4  203.35    8.36
   1  -8   4  209.12    8.58
   1   8   4  204.11    8.89
  -1   8  -4  207.17    8.61
  -1  -8  -4  205.42    8.22
  -1   8  -4  208.07    8.12
  -1   8  -5  394.50   14.74
   1   8   5  416.60   14.99
   1  -8   5  420.44   15.37
  -1   8  -5  405.62   14.52
  -1  -8  -5  407.10   14.51
   1  -8   5  394.16   15.05
   1  -8   5  411.80   14.46
   1  -8   5  408.75   14.98
   1   8   5  411.92   14.36
  -1  -8  -5  414.87   15.29
  -1   8  -5  409.97   15.09
  -1   8  -5  393.45   15.43
   1   8   6  327.52   12.45
   1  -8   6  322.94   12.47
   1  -8   6  341.45   12.75
   1  -8   6  330.54   11.86
   1   8   6  308.30   11.68
  -1  -8  -6  321.08   12.80
  -1   8  -6  323.91   12.67
  -1   8  -6  325.52   12.86
  -1  -8  -6  320.87   11.91
   1  -8   6  309.25   12.32
  -1   8  -6  309.34   11.87
   1  -8   7  579.57   20.72
   1   8   7  572.98   20.71
   1   8   7  561.13   19.84
   1  -8   7  564.58   19.92
  -1  -8  -7  587.59   21.15
  -1  -8  -7  542.69   20.00
   1  -8   7  544.98   20.33
   1  -8   8  594.73   22.03
   1   8   8  593.88   21.98
   1   8   8  579.35   21.02
   1  -8   8  600.84   21.16
  -1   8  -8  585.80   22.25
  -1  -8  -8  559.87   22.27
  -1   8  -8  603.29   21.31
  -1  -8  -8  612.72   21.39
   1  -8   8  594.43   21.50
   1   8   9 1218.11   40.82
   1  -8   9 1141.46   40.70
   1  -8   9 1155.08   39.71
   1   8   9 1145.52   39.59
  -1   8  -9 1135.17   40.98
  -1  -8  -9 1117.59   41.10
  -1  -8  -9 1191.02   40.55
  -1   8  -9 1142.44   39.86
  -1  -8  -9 1153.87   39.91
   1  -8  10  413.31   16.29
   1   8  10  395.10   16.09
   1   8  10  382.61   14.89
   1  -8  10  395.91   15.09
  -1   8 -10  376.17   16.30
  -1  -8 -10  400.15   15.73
  -1  -8 -10  375.80   16.53
  -1  -8 -10  395.07   15.30
  -1   8 -10  369.57   15.13
   1   8  11  182.94    9.60
   1  -8  11  182.19    9.70
   1  -8  11  188.40    8.68
   1   8  11  185.55    8.54
  -1  -8 -11  173.25   10.00
  -1  -8 -11  185.45    9.20
  -1   8 -11  188.76   10.09
  -1   8 -11  179.66    8.81
  -1  -8 -11  189.40    9.00
   1   8  12  170.27    9.48
   1  -8  12  164.09    9.47
   1   8  12  149.24    7.99
   1  -8  12  175.82    8.45
  -1   8 -12  160.12    9.73
  -1  -8 -12  162.55    8.74
  -1  -8 -12  160.51    9.90
  -1   8 -12  167.16    8.53
  -1  -8 -12  170.39    8.65
   1   8  13   19.87    4.85
   1  -8  13   20.45    5.01
   1   8  13   24.59    3.95
   1  -8  13   19.81    3.84
  -1   8 -13   23.83    4.98
  -1  -8 -13   11.73    5.04
  -1   8 -13   22.29    4.18
  -1  -8 -13   19.52    4.14
   1   8  14   46.54    5.90
   1  -8  14   42.37    6.08
   1   8  14   36.55    4.82
   1  -8  14   41.43    5.00
  -1  -8 -14   42.20    6.50
  -1   8 -14   45.48    6.35
  -1  -8 -14   35.64    5.13
  -1   8 -14   29.75    5.03
   1  -8  15   16.82    5.64
   1   8  15   17.67    5.84
   1   8  15   12.74    4.11
   1  -8  15    8.94    4.38
  -1   8 -15   13.90    5.65
  -1  -8 -15    6.97    5.39
  -1   8 -15    8.73    4.60
  -1  -8 -15    5.92    4.65
   1   8  16    8.49    5.79
   1  -8  16   17.10    6.29
   1  -8  16   11.47    4.68
   1   8  16   24.15    5.01
  -1  -8 -16   30.15    6.76
  -1   8 -16    9.02    6.16
  -1   8 -16   18.92    5.18
  -1  -8 -16   23.65    5.68
   1   8  17   42.06    5.84
   1  -8  17   30.90    5.83
   1  -8  17   43.09    7.71
   1   8  17   31.38    7.10
  -1  -8 -17   25.01    7.60
  -1   8 -17   34.97    7.87
   1  -8  18   49.39    7.07
   1   8  18   61.12    7.27
   1  -8  18   54.65    8.77
   1   8  18   50.70    8.51
  -1  -8 -18   72.32    9.67
  -1   8 -18   44.39    8.77
   1   8  19   43.04    6.87
   1  -8  19   31.18    6.81
   1  -8  19   55.61    8.92
   1   8  19   40.98    8.27
  -1  -8 -19   24.67    8.82
  -1   8 -19   48.83    9.19
  -1  -9  19   -1.27    5.48
  -1   9  19    8.13    5.52
  -1  -9  19    1.90    6.99
  -1   9  19    2.51    6.78
   1   9 -19   -0.70    7.10
   1  -9 -19    1.47    7.60
   1   9 -19   -0.59    6.50
  -1  -9  18    9.46    5.41
  -1   9  18   14.38    5.45
  -1  -9  18   23.68    7.20
  -1   9  18   11.76    6.74
   1  -9 -18    1.38    7.18
   1   9 -18   19.74    7.66
   1   9 -18   14.99    6.79
  -1   9  17    4.93    4.70
  -1  -9  17    3.30    4.87
  -1   9  17    8.79    6.55
  -1  -9  17    4.41    6.40
   1   9 -17    3.13    5.68
   1  -9 -17    7.72    6.79
   1   9 -17    1.23    6.15
  -1  -9  16   -0.34    4.39
  -1   9  16    4.87    4.26
  -1  -9  16    0.51    5.34
  -1   9  16    0.51    5.54
   1   9 -16   -5.11    5.62
   1  -9 -16   -0.60    6.05
   1   9 -16    7.32    5.30
  -1   9  15    0.90    3.87
  -1  -9  15   -3.42    3.97
  -1   9  15   -1.41    5.08
  -1  -9  15    5.21    5.05
   1  -9 -15    2.75    5.68
   1   9 -15   -2.74    4.60
   1   9 -15   -2.62    5.20
  -1  -9  14  152.00    8.25
  -1   9  14  130.93    7.80
  -1  -9  14  147.30    9.46
  -1   9  14  152.96    9.54
   1   9 -14  136.58    9.52
   1   9 -14  154.98    9.48
   1  -9 -14  144.53    9.90
  -1  -9  13    4.95    3.09
  -1   9  13    3.48    3.12
  -1   9  13   -1.96    4.17
  -1  -9  13   -1.58    4.18
   1   9 -13    4.37    3.85
   1  -9 -13   -0.46    4.29
   1   9 -13    6.15    4.36
  -1   9  12  565.82   23.11
  -1  -9  12  597.92   23.25
  -1   9  12  590.54   21.83
  -1  -9  12  590.75   21.98
   1   9 -12  559.97   23.51
   1  -9 -12  617.27   22.41
   1   9 -12  604.46   23.42
   1  -9 -12  588.23   23.81
   1  -9 -12  580.93   21.78
  -1  -9  11    7.39    3.30
  -1   9  11    8.95    3.55
  -1  -9  11    4.92    2.67
  -1   9  11    1.22    2.48
   1  -9 -11    7.55    3.80
   1   9 -11    2.15    3.21
   1   9 -11    4.46    3.10
   1  -9 -11    1.93    2.46
  -1  -9  11    7.89    2.96
  -1   9  10 1273.62   44.23
  -1  -9  10 1296.66   44.35
  -1  -9  10 1247.62   43.12
  -1   9  10 1294.30   43.09
   1   9 -10 1236.41   44.52
   1   9 -10 1230.02   44.43
   1  -9 -10 1250.21   44.75
  -1  -9  10 1228.97   43.94
   1  -9 -10 1249.56   43.28
  -1   9   9   53.26    4.33
  -1  -9   9   52.88    4.30
  -1   9   9   53.81    3.58
   1   9  -9   62.51    4.63
   1  -9  -9   59.31    4.85
  -1  -9   9   47.93    4.24
  -1  -9   8 1063.56   36.97
  -1  -9   8 1058.38   36.68
  -1   9   8 1058.39   36.70
   1  -9  -8 1019.35   37.08
  -1  -9   7    0.49    2.31
   1  -9  -7    4.36    1.73
  -1   9   7    1.12    1.81
  -1  -9   7    3.56    1.97
   1  -9  -7    0.67    2.09
   1   9  -7    2.54    2.03
   1  -9  -6  135.12    6.33
  -1  -9   6  151.68    7.11
   1  -9  -6  137.40    6.17
  -1   9   6  145.98    6.37
  -1  -9   6  142.08    6.30
   1  -9  -6  132.65    6.58
   1   9  -6  136.07    6.47
  -1   9   5   -0.16    1.25
  -1  -9   5    0.86    1.35
  -1  -9   5   -1.29    1.92
   1  -9  -5   -0.49    1.68
   1  -9  -5   -0.97    1.57
  -1  -9   5   -0.25    1.27
   1   9  -5    0.70    1.51
  -1   9   5    0.25    1.45
   1  -9  -5    0.12    1.67
   1  -9  -5    0.31    1.71
   1   9  -5   -0.58    1.53
  -1  -9   4   75.60    3.39
  -1   9   4   79.55    3.34
   1  -9  -4   84.88    4.11
   1  -9  -4   86.39    4.31
  -1  -9   4   81.58    4.63
  -1   9   4   85.61    4.57
   1   9  -4   68.19    3.72
   1  -9  -4   78.32    3.93
  -1  -9   4   75.11    3.63
  -1   9   4   83.90    3.72
   1  -9  -4   75.36    3.74
   1   9  -4   69.48    3.57
   1  -9  -3   62.99    2.96
  -1   9   3   59.89    2.85
   1   9  -3   62.56    2.86
  -1  -9   3   71.18    2.90
  -1   9   3   56.77    2.56
  -1  -9   3   65.37    2.70
   1  -9  -3   62.10    3.75
   1  -9  -3   58.37    3.43
  -1  -9   3   62.78    3.09
  -1   9   3   63.85    3.06
   1  -9  -3   65.78    4.20
  -1  -9   3   69.66    4.13
  -1   9   3   60.99    3.74
  -1   9   3   49.57    3.31
   1  -9  -3   61.48    3.67
   1   9  -3   66.37    4.10
   1  -9  -3   61.28    3.05
   1   9  -3   59.99    2.93
  -1  -9   2  403.80   12.95
  -1   9   2  386.08   12.87
   1  -9  -2  395.02   14.22
   1  -9  -2  388.19   14.37
  -1   9   2  383.36   13.04
   1  -9  -2  382.72   13.15
  -1  -9   2  367.77   13.10
   1   9  -2  384.34   13.05
   1   9  -2  392.93   14.71
  -1  -9   2  415.29   14.66
  -1   9   2  369.11   14.06
   1  -9  -2  402.41   14.19
  -1  -9   2  390.75   13.02
  -1   9   2  383.61   13.06
   1  -9  -2  374.29   13.07
   1  -9  -2  384.15   14.72
  -1   9   2  378.74   14.27
   1   9  -2  404.27   14.70
  -1  -9   2  394.03   14.82
  -1  -9   1   25.94    2.66
   1   9  -1   27.18    2.56
  -1   9   1   19.86    2.18
  -1  -9   1   24.78    2.35
   1  -9  -1   24.81    2.37
   1   9  -1   20.30    2.36
  -1  -9   1   28.21    2.53
  -1   9   1   22.23    2.18
   1  -9  -1   21.07    2.23
   1  -9  -1   23.76    2.42
   1  -9   0 1345.14   44.99
  -1   9   0 1337.01   45.24
   1   9   0 1342.95   45.69
   1   9   0 1356.43   45.61
  -1  -9   0 1372.08   45.79
   1  -9   0 1284.00   45.18
  -1   9   0 1332.68   45.28
   1  -9   0 1320.41   45.51
  -1  -9   0 1386.53   45.70
  -1  -9   0 1316.05   45.98
   1  -9   0 1373.49   46.04
   1  -9   1    0.72    0.50
   1   9   1    0.68    0.51
  -1  -9  -1    0.92    0.64
  -1   9  -1    0.81    0.58
  -1   9  -1    0.63    0.53
  -1  -9  -1    1.89    0.52
   1   9   1    2.56    1.53
  -1  -9  -1    2.83    1.47
  -1  -9  -1    1.54    0.61
  -1   9  -1    0.10    0.55
   1   9   1    0.19    1.78
   1  -9   1    3.19    1.72
  -1   9  -1    1.26    1.36
   1  -9   1    2.09    1.46
  -1   9  -1   -0.78    1.35
   1  -9   1    3.24    1.64
   1   9   1   -0.69    1.63
  -1  -9  -1    0.80    1.73
  -1  -9  -1    1.69    0.70
  -1   9  -1   -0.29    0.64
   1  -9   2 2328.51   76.14
   1   9   2 2283.90   76.09
  -1  -9  -2 2392.15   77.69
  -1  -9  -2 2362.10   76.13
  -1   9  -2 2320.43   76.15
   1   9   2 2328.84   76.89
  -1  -9  -2 2375.00   77.74
  -1   9  -2 2305.44   76.27
  -1  -9  -2 2316.94   76.34
   1  -9   2 2399.66   77.94
   1  -9   2 2268.62   77.17
   1   9   2 2371.46   77.92
  -1  -9  -2 2323.71   78.12
  -1   9  -2 2325.97   77.60
   1  -9   2 2434.60   77.63
   1   9   2 2269.61   77.64
  -1   9  -2 2334.32   76.38
  -1  -9  -2 2259.40   76.44
   1  -9   3  161.95    6.05
   1   9   3  154.34    5.74
   1  -9   3  155.21    5.79
   1   9   3  153.22    6.04
  -1   9  -3  155.34    5.83
  -1  -9  -3  159.87    5.83
  -1  -9  -3  157.01    7.12
  -1   9  -3  154.16    6.00
  -1  -9  -3  148.68    6.08
   1   9   3  161.51    7.34
  -1  -9  -3  164.56    7.61
   1  -9   3  160.47    7.22
   1  -9   3  146.60    6.71
  -1   9  -3  156.50    7.10
  -1  -9  -3  149.25    6.24
  -1   9  -3  155.53    6.17
   1   9   4 1616.51   55.42
   1  -9   4 1640.41   55.91
   1   9   4 1676.95   55.91
   1  -9   4 1750.49   55.54
  -1  -9  -4 1665.02   55.56
  -1   9  -4 1697.22   55.59
  -1  -9  -4 1590.06   56.68
   1  -9   4 1761.14   56.98
   1   9   4 1714.15   57.18
  -1  -9  -4 1663.19   56.15
  -1   9  -4 1678.24   56.07
  -1   9  -4 1685.82   56.89
  -1  -9  -4 1687.68   55.91
  -1   9  -4 1675.35   55.81
  -1   9  -5    4.56    1.77
   1   9   5    5.68    1.69
   1  -9   5    5.24    1.72
  -1  -9  -5    8.20    1.56
  -1   9  -5    6.66    1.49
   1  -9   5    9.65    2.17
   1   9   5    5.36    2.13
   1  -9   5    6.00    1.33
   1   9   5    5.74    1.23
  -1  -9  -5    4.67    1.90
  -1   9  -5    3.41    1.83
  -1   9  -5    4.57    2.00
   1   9   6  547.11   19.51
   1  -9   6  538.21   19.67
  -1   9  -6  535.54   18.98
  -1  -9  -6  524.84   18.99
   1  -9   6  561.31   20.03
   1   9   6  526.70   18.79
   1  -9   6  534.46   19.54
   1  -9   6  565.04   18.96
  -1   9  -6  521.90   19.65
  -1  -9  -6  519.73   19.80
  -1   9  -6  548.93   20.15
   1   9   7   -0.21    1.91
   1  -9   7   -0.21    2.12
   1  -9   7    2.98    1.97
  -1  -9  -7   -0.90    2.16
  -1  -9  -7    1.06    1.96
   1  -9   7    0.23    2.11
   1  -9   7    1.96    1.68
   1   9   7   -0.79    1.49
  -1   9  -7    3.07    2.41
  -1  -9  -7   -1.95    2.30
   1  -9   8    7.19    2.72
   1   9   8    4.52    2.28
  -1   9  -8    4.20    2.10
  -1  -9  -8    6.87    2.26
   1  -9   8    5.91    2.28
   1  -9   8    4.52    1.93
   1   9   8    1.83    1.81
  -1   9  -8    5.86    2.59
  -1   9  -8    6.96    2.72
  -1  -9  -8    4.78    2.81
   1   9   9  134.25    6.99
   1  -9   9  126.48    6.97
  -1  -9  -9  121.57    6.24
  -1   9  -9  108.92    6.03
   1  -9   9  122.98    6.02
   1   9   9  123.72    5.95
  -1   9  -9  120.43    7.06
  -1  -9  -9  113.67    7.08
  -1   9  -9  101.55    6.75
   1   9  10  150.63    8.29
   1  -9  10  157.94    8.44
   1  -9  10  152.65    7.59
  -1   9 -10  149.14    7.54
  -1  -9 -10  168.13    7.80
   1   9  10  151.41    7.31
   1  -9  10  160.44    7.55
  -1   9 -10  157.00    8.70
  -1  -9 -10  155.79    8.87
  -1  -9 -10  151.91    8.10
   1  -9  11   19.81    4.12
   1   9  11   17.28    3.69
  -1  -9 -11   25.04    3.73
  -1   9 -11   27.69    3.71
   1   9  11   18.92    3.13
   1  -9  11   20.35    3.28
  -1  -9 -11   25.22    3.85
  -1   9 -11   26.33    4.54
  -1  -9 -11   18.90    4.61
   1   9  12  397.72   16.93
   1  -9  12  386.82   16.92
  -1  -9 -12  400.73   16.02
  -1   9 -12  382.50   15.86
   1   9  12  390.13   15.55
   1  -9  12  412.53   15.84
  -1  -9 -12  409.88   16.56
  -1   9 -12  357.73   17.08
  -1  -9 -12  362.23   17.35
   1  -9  13    4.56    4.56
   1   9  13   -2.87    4.36
  -1  -9 -13   -4.34    3.60
  -1   9 -13   -3.66    3.59
  -1  -9 -13    4.40    4.80
  -1   9 -13    3.72    4.32
   1   9  13   -0.79    3.04
   1  -9  13    3.06    3.27
  -1  -9 -14  527.46   21.38
  -1   9 -14  507.34   21.26
   1   9  14  556.84   22.76
   1   9  14  545.73   21.02
   1  -9  14  554.64   21.21
   1  -9  14  553.77   22.82
  -1  -9 -14  521.10   23.32
  -1   9 -14  538.50   23.14
   1   9  15    7.79    5.26
   1  -9  15    6.87    5.27
  -1  -9 -15    2.59    4.73
  -1   9 -15    7.26    4.48
  -1  -9 -15    6.39    5.40
  -1   9 -15    4.42    5.53
   1   9  15    3.79    4.14
   1  -9  15    3.30    4.43
  -1  -9 -16  503.20   23.46
  -1   9 -16  486.51   22.96
   1  -9  16  516.30   22.78
   1  -9  16  494.29   20.75
   1   9  16  512.50   20.54
   1   9  16  490.57   22.38
   1   9  17    7.35    6.27
   1  -9  17    6.83    6.50
  -1   9 -17   -5.47    6.41
  -1  -9 -17   12.82    7.22
  -1   9 -17   18.02    7.22
   1  -9  17    1.93    4.98
   1   9  17   14.42    5.14
  -1  -9 -18  154.49   12.90
  -1   9 -18  145.00   11.33
  -1   9 -18  166.74   12.98
   1   9  18  154.77   12.13
   1   9  18  158.03   10.19
   1  -9  18  157.79   12.16
   1  -9  18  169.00   10.65
   1   9  19   -0.64    7.01
   1  -9  19    5.82    7.18
  -1   9 -19   -7.34    8.28
  -1  -9 -19    4.61    7.98
  -1   9 -19   -3.09    7.07
   1   9  19    2.99    5.64
   1  -9  19   10.18    6.11
  -1  10  19   98.15   10.27
  -1 -10  19  105.69   10.23
   1  10 -19   87.80   10.59
   1 -10 -19   96.15   11.13
   1  10 -19  135.38   10.42
  -1  10  19  108.73    8.79
  -1 -10  19   98.95    8.74
  -1  10  18   75.62    9.22
  -1 -10  18   92.55    9.58
   1  10 -18   86.03    9.91
   1 -10 -18   82.47   10.08
   1  10 -18   87.79    9.06
  -1 -10  18   81.25    7.66
  -1  10  18   68.18    7.22
  -1  10  17  284.72   13.30
  -1 -10  17  271.64   13.36
   1 -10 -17  244.80   15.50
   1  10 -17  268.63   15.63
   1  10 -17  264.04   14.86
  -1 -10  17  274.24   15.12
  -1  10  17  279.15   15.31
  -1 -10  16  157.85    9.29
  -1  10  16  155.79    9.06
   1  10 -16  162.24   10.57
   1 -10 -16  142.12   11.43
   1  10 -16  172.98   11.49
  -1 -10  16  152.75   10.79
  -1  10  16  157.20   10.75
  -1  10  15  211.27   10.58
  -1 -10  15  213.23   10.89
   1  10 -15  207.43   12.76
   1  10 -15  217.83   12.09
   1 -10 -15  232.03   13.34
  -1  10  15  227.03   12.51
  -1 -10  15  218.42   12.37
  -1 -10  14   72.95    5.67
  -1  10  14   80.68    5.75
   1  10 -14   70.64    7.37
   1  10 -14   71.22    6.73
   1 -10 -14   70.56    7.60
  -1 -10  14   68.94    6.93
  -1  10  14   71.51    6.98
  -1  10  13  113.52    6.60
  -1 -10  13  110.07    6.68
   1  10 -13  121.19    8.01
   1  10 -13  115.32    8.24
   1 -10 -13  100.78    8.14
  -1 -10  13  106.57    7.84
  -1  10  13  107.13    7.62
  -1 -10  12   33.84    4.10
  -1  10  12   33.83    3.82
   1  10 -12   25.13    4.81
   1 -10 -12   30.87    5.18
   1  10 -12   33.56    5.36
  -1 -10  12   28.70    4.67
  -1  10  12   33.44    4.76
   1 -10 -11    3.61    2.92
  -1 -10  11    2.36    3.15
  -1  10  11    3.00    2.50
  -1 -10  11    2.33    2.63
   1 -10 -11    6.40    3.91
   1  10 -11    0.71    3.38
  -1  10  11    2.85    3.17
  -1 -10  11    5.09    3.39
   1 -10 -10   43.83    3.86
  -1 -10  10   40.56    4.29
  -1 -10  10   50.48    4.55
  -1  10  10   41.25    4.27
  -1  10  10   36.92    3.44
  -1 -10  10   38.49    3.51
   1 -10 -10   38.62    4.65
   1  10 -10   39.93    4.45
   1 -10  -9   26.38    3.01
  -1 -10   9   25.03    3.37
   1 -10  -9   22.78    2.82
  -1  10   9   27.66    3.45
  -1 -10   9   28.23    3.55
  -1 -10   9   20.94    2.67
  -1  10   9   22.17    2.64
   1  10  -9   24.64    3.58
   1 -10  -9   27.86    3.86
   1 -10  -8    7.48    2.37
  -1 -10   8    9.58    2.60
   1 -10  -8    6.72    2.08
  -1 -10   8    7.15    2.50
  -1  10   8    6.93    2.44
  -1 -10   8    9.19    2.75
  -1 -10   8   10.54    2.14
  -1  10   8    8.73    1.93
   1 -10  -8    8.02    2.95
  -1 -10   7   98.04    5.72
   1 -10  -7   99.88    5.12
  -1 -10   7   96.24    5.29
  -1  10   7   99.70    5.34
  -1 -10   7  107.12    6.12
  -1  10   7  100.25    4.63
   1  10  -7   95.71    5.46
   1 -10  -7  112.00    5.90
   1 -10  -6  588.80   21.04
  -1 -10   6  556.20   21.81
  -1 -10   6  642.59   22.24
   1  10  -6  581.03   21.23
   1 -10  -6  590.40   21.38
  -1 -10   6  610.37   21.06
  -1  10   6  582.85   21.02
   1 -10  -5 1777.79   61.19
   1  10  -5 1792.20   61.14
  -1 -10   5 1853.23   61.23
  -1  10   5 1794.58   61.22
  -1 -10   5 1841.96   60.81
  -1  10   5 1892.42   60.72
   1 -10  -5 1883.58   61.58
  -1 -10   5 1945.19   62.66
  -1  10   5 1902.53   62.45
   1  10  -5 1784.64   62.56
   1 -10  -5 1793.93   61.52
   1  10  -5 1810.77   61.41
   1  10  -4 1253.34   42.04
   1 -10  -4 1253.30   42.12
  -1  10   4 1262.79   42.11
  -1 -10   4 1250.60   42.08
  -1  10   4 1247.17   41.68
  -1 -10   4 1266.64   41.78
   1 -10  -4 1324.21   42.80
  -1  10   4 1215.12   42.28
  -1 -10   4 1349.64   43.80
  -1  10   4 1296.45   43.35
   1  10  -4 1309.28   43.77
   1 -10  -4 1210.13   42.30
   1  10  -4 1257.14   42.24
  -1  10   3 1246.04   41.80
   1  10  -3 1218.04   42.08
  -1 -10   3 1295.87   42.10
  -1  10   3 1242.05   42.11
   1 -10  -3 1235.13   42.17
  -1  10   3 1299.30   41.83
  -1 -10   3 1286.59   41.92
   1 -10  -3 1377.37   43.26
   1  10  -3 1275.25   42.22
  -1  10   3 1327.25   42.30
  -1 -10   3 1202.93   42.28
   1 -10  -3 1283.61   44.04
  -1 -10   3 1413.29   44.17
  -1  10   3 1260.07   43.47
  -1  10   3 1260.34   43.13
   1  10  -3 1274.02   43.92
   1 -10  -3 1265.67   42.33
  -1  10   2  649.64   21.85
  -1 -10   2  657.95   21.75
   1 -10  -2  693.67   23.36
   1 -10  -2  672.26   21.88
   1  10  -2  660.81   21.76
  -1 -10   2  625.82   21.85
  -1  10   2  676.58   23.21
  -1 -10   2  686.11   23.80
   1  10  -2  648.81   23.77
  -1 -10   2  668.77   21.73
   1 -10  -2  657.45   23.88
   1  10  -2  673.43   23.78
  -1  10   2  645.88   23.39
  -1 -10   2  666.07   24.01
  -1  10   1  838.06   29.67
   1  10  -1  866.40   30.13
  -1 -10   1  896.58   30.47
  -1 -10   1  879.69   30.17
  -1  10   1  837.92   29.55
   1 -10  -1  838.12   30.04
   1  10  -1  839.59   30.03
   1  10   0   27.42    2.79
  -1  10   0   31.06    2.59
   1 -10   0   29.89    2.58
  -1 -10   0   30.02    3.09
   1 -10   0   40.20    3.33
   1  10   0   29.65    2.74
  -1 -10   0   32.66    3.10
   1 -10   0   29.52    2.72
  -1  10   0   34.40    2.73
   1  10   1    5.75    1.94
   1 -10   1    5.00    2.15
  -1  10  -1    4.92    1.57
   1 -10   1    3.82    1.76
  -1  10  -1    3.84    1.67
   1 -10   1    6.41    1.95
  -1 -10  -1    4.45    2.00
   1  10   1    3.99    1.67
  -1 -10  -1    8.54    1.94
   1 -10   2  147.17    5.34
   1  10   2  150.56    5.28
  -1  10  -2  144.44    5.43
  -1 -10  -2  151.02    5.55
  -1  10  -2  148.62    5.36
  -1 -10  -2  156.83    5.34
  -1 -10  -2  158.03    7.05
   1  10   2  143.18    6.26
  -1  10  -2  145.79    5.31
   1 -10   2  140.78    6.49
  -1 -10  -2  150.38    7.29
   1  10   2  147.12    7.06
   1 -10   2  145.59    7.16
   1  10   2  147.52    6.91
  -1  10  -2  143.37    6.87
   1 -10   2  156.78    6.94
  -1  10  -2  147.22    5.54
  -1 -10  -2  149.83    5.65
   1 -10   3  426.43   14.48
   1  10   3  423.35   14.74
   1  10   3  423.94   14.42
   1 -10   3  433.69   14.72
  -1  10  -3  425.13   14.52
  -1 -10  -3  423.34   14.49
  -1 -10  -3  415.96   16.02
   1  10   3  404.01   15.02
  -1  10  -3  421.92   14.68
  -1 -10  -3  426.80   14.78
  -1 -10  -3  430.26   16.62
   1 -10   3  426.81   16.27
   1  10   3  436.70   16.38
   1  10   3  423.54   16.04
  -1  10  -3  424.83   16.12
  -1 -10  -3  411.05   14.94
  -1  10  -3  419.09   14.83
   1  10   4   43.96    2.74
   1  10   4   46.02    2.36
   1 -10   4   38.91    2.68
   1 -10   4   43.46    2.40
  -1 -10  -4   40.02    3.42
  -1  10  -4   38.52    2.41
  -1 -10  -4   47.63    2.55
  -1 -10  -4   47.98    3.61
   1 -10   4   43.50    3.60
   1  10   4   42.48    3.85
  -1  10  -4   42.36    2.81
  -1 -10  -4   40.25    2.91
  -1  10  -4   41.80    3.42
  -1 -10  -4   44.02    2.78
  -1  10  -4   40.26    2.67
   1 -10   5  360.07   12.56
   1  10   5  357.78   13.03
   1  10   5  337.06   12.43
   1 -10   5  345.33   12.98
  -1  10  -5  343.08   12.86
   1 -10   5  375.91   14.05
   1  10   5  349.02   14.22
  -1  10  -5  358.90   12.63
  -1 -10  -5  331.82   13.70
  -1 -10  -5  347.44   12.61
  -1  10  -5  351.50   14.03
  -1 -10  -5  345.17   13.30
  -1  10  -5  347.98   13.15
   1  10   6   85.34    3.98
   1 -10   6   76.44    4.53
   1  10   6   80.14    4.44
   1 -10   6   79.29    4.00
   1 -10   6   82.42    5.16
   1  10   6   84.00    5.44
  -1 -10  -6   71.18    4.03
  -1 -10  -6   76.57    4.87
  -1  10  -6   83.38    4.16
  -1  10  -6   80.24    5.21
  -1 -10  -6   82.01    4.85
  -1  10  -6   80.75    4.72
   1 -10   7  889.05   29.98
   1  10   7  864.80   29.84
   1  10   7  873.82   30.65
   1 -10   7  879.96   30.67
  -1 -10  -7  867.40   31.05
  -1 -10  -7  853.51   30.08
   1 -10   7  880.02   31.18
  -1  10  -7  879.30   31.42
  -1 -10  -7  845.35   31.03
  -1 -10  -8  444.67   17.34
  -1  10  -8  471.81   17.41
  -1 -10  -8  466.10   18.18
   1 -10   8  496.28   18.55
   1  10   8  488.63   18.13
   1 -10   8  479.18   17.30
   1 -10   8  480.62   18.16
   1  10   8  463.05   17.13
  -1  10  -8  474.23   18.68
  -1 -10  -8  477.11   18.62
  -1  10  -8  478.31   18.36
  -1 -10  -9 1030.99   37.46
   1 -10   9 1113.38   37.98
  -1 -10  -9 1083.97   38.22
  -1  10  -9 1086.81   37.53
   1 -10   9 1141.38   38.58
   1  10   9 1099.88   38.31
   1  10   9 1069.32   37.18
   1 -10   9 1069.66   38.25
   1 -10   9 1093.69   37.37
  -1  10  -9 1029.55   38.52
  -1 -10  -9 1071.14   38.86
  -1  10  -9 1113.36   38.95
  -1 -10 -10  294.70   13.01
   1 -10  10  312.54   12.78
  -1  10 -10  298.95   12.51
  -1 -10 -10  295.02   12.54
   1 -10  10  311.03   13.33
   1 -10  10  318.20   12.46
   1 -10  10  315.02   13.48
   1  10  10  302.78   12.22
  -1  10 -10  321.77   13.90
  -1 -10 -10  313.24   14.03
  -1  10 -10  294.54   13.56
   1  10  10  296.67   13.22
  -1 -10 -11  648.92   24.64
  -1  10 -11  638.50   24.53
   1 -10  11  689.27   24.45
   1  10  11  634.20   24.12
   1 -10  11  689.87   25.68
  -1  10 -11  665.33   25.87
  -1  10 -11  643.53   25.90
  -1 -10 -11  731.84   25.76
  -1 -10 -11  694.76   26.41
   1  10  11  662.36   25.50
  -1  10 -12  121.60    7.18
  -1 -10 -12  119.85    7.29
  -1 -10 -12  104.84    8.28
  -1 -10 -12  112.74    7.77
  -1  10 -12  122.47    8.26
  -1  10 -12  118.87    8.47
   1  10  12  134.50    8.19
   1 -10  12  134.73    8.29
   1 -10  12  137.31    7.22
   1  10  12  135.87    7.05
  -1  10 -13   87.47    6.62
  -1 -10 -13  104.99    6.97
   1  10  13   95.84    6.35
   1 -10  13  104.82    6.72
   1  10  13   93.60    7.43
   1 -10  13   99.39    7.79
  -1 -10 -13   94.27    8.14
  -1  10 -13  102.12    8.07
  -1 -10 -14    1.69    4.36
  -1  10 -14    5.32    3.90
   1 -10  14    4.54    3.82
   1  10  14    3.45    3.74
  -1  10 -14    1.01    5.12
  -1 -10 -14    5.33    5.41
   1  10  14   -2.22    4.72
   1 -10  14    4.93    4.61
   1  10  15    5.63    4.00
   1 -10  15    6.91    4.45
  -1  10 -15   -0.55    5.68
  -1 -10 -15   11.00    6.23
   1  10  15    2.41    5.19
   1 -10  15    0.97    5.32
   1 -10  16   17.82    5.28
   1  10  16   22.41    5.09
  -1  10 -16   43.32    7.80
  -1 -10 -16   21.26    7.11
   1 -10  16   22.58    6.32
   1  10  16   17.17    6.25
   1 -10  17   43.04    6.36
   1  10  17   48.54    6.35
  -1  10 -17   40.88    8.02
  -1 -10 -17   32.31    7.96
   1 -10  17   32.14    7.21
   1  10  17   51.44    7.87
   1  10  18   11.07    5.63
   1 -10  18    2.89    5.67
  -1 -10 -18    0.72    7.61
  -1  10 -18    6.55    6.29
  -1  10 -18    8.19    7.35
   1  10  18   22.12    7.12
   1 -10  18    7.84    6.59
  -1 -11  19   56.57    7.24
   1  11 -19   55.18    9.31
   1 -11 -19   67.86   10.26
   1  11 -19   69.38    8.96
  -1  11  19   46.00    8.63
  -1 -11  19   69.22    9.14
  -1 -11  18   -0.78    5.21
  -1  11  18    2.59    4.86
   1 -11 -18   10.94    7.40
   1  11 -18   -4.69    6.86
   1  11 -18    3.87    6.86
  -1 -11  18    0.58    6.72
  -1  11  18    3.45    6.37
  -1 -11  17   11.57    4.98
  -1  11  17   13.43    5.02
   1  11 -17    8.86    5.83
   1  11 -17    7.22    6.15
   1 -11 -17    2.55    7.30
  -1  11  17   -0.54    5.58
  -1 -11  17   11.87    6.28
  -1  11  16    7.00    4.34
  -1 -11  16    4.35    4.35
   1  11 -16    7.30    5.27
   1  11 -16    2.79    5.78
  -1 -11  16    9.03    5.74
  -1  11  16   -5.48    5.65
  -1  11  15   40.12    4.96
  -1 -11  15   37.68    5.09
   1  11 -15   35.78    5.93
   1  11 -15   43.29    6.55
   1 -11 -15   46.43    7.29
  -1 -11  15   39.37    6.30
  -1  11  15   33.57    6.21
  -1 -11  14    4.52    3.78
  -1  11  14    6.69    3.61
   1  11 -14    4.72    4.74
   1 -11 -14    5.52    4.97
   1  11 -14    4.60    4.54
  -1  11  14   13.12    4.96
  -1 -11  14    1.28    4.61
  -1 -11  13  226.60   10.37
  -1  11  13  209.17   10.07
   1 -11 -13  217.80   12.07
   1  11 -13  229.86   12.13
  -1 -11  13  229.65   11.72
  -1  11  13  234.69   11.81
  -1 -11  12  135.23    8.07
  -1  11  12  134.22    7.23
  -1 -11  12  153.86    7.53
   1  11 -12  144.16    8.81
   1 -11 -12  126.66    8.87
  -1 -11  12  143.37    8.60
  -1  11  12  136.56    8.45
   1 -11 -11  986.14   35.20
  -1 -11  11 1010.78   36.09
  -1  11  11 1016.15   36.12
  -1 -11  11  998.89   36.11
  -1  11  11 1001.57   34.79
  -1 -11  11 1007.25   34.99
   1  11 -11  982.60   36.43
   1 -11 -11  963.07   36.66
  -1 -11  10   93.72    6.15
   1 -11 -10   99.49    5.73
  -1  11  10   83.49    5.84
  -1 -11  10   98.40    6.16
  -1 -11  10   93.26    6.58
  -1  11  10   84.51    4.97
  -1 -11  10  103.38    5.39
   1  11 -10   87.72    6.25
   1 -11 -10   78.39    6.24
  -1 -11   9 1086.34   38.51
   1 -11  -9 1065.32   37.73
   1 -11  -9 1058.82   37.28
  -1 -11   9 1126.26   38.18
  -1  11   9 1053.10   37.94
  -1 -11   9 1145.88   38.96
  -1 -11   9 1093.60   37.14
  -1  11   9 1061.46   36.96
   1 -11  -9 1118.17   38.65
   1  11  -9 1047.33   38.28
   1 -11  -8   35.80    3.41
  -1 -11   8   32.03    3.65
   1 -11  -8   29.62    3.01
  -1  11   8   26.32    3.19
  -1 -11   8   35.90    3.44
  -1 -11   8   32.81    3.90
   1 -11  -8   26.14    3.57
  -1  11   8   25.47    2.52
  -1 -11   8   21.82    2.56
  -1 -11   7  672.35   22.80
  -1  11   7  640.50   22.63
   1 -11  -7  678.28   23.73
  -1 -11   7  671.75   24.39
   1 -11  -7  663.70   23.34
  -1  11   7  624.31   23.34
  -1 -11   7  648.26   23.40
  -1 -11   7  679.86   24.59
   1  11  -7  629.68   24.48
   1 -11  -7  660.46   23.86
   1  11  -7  649.59   23.69
   1 -11  -6   10.10    2.35
   1  11  -6   10.11    2.12
   1 -11  -6    8.92    2.25
   1 -11  -6    9.07    2.10
  -1  11   6   12.15    2.10
  -1 -11   6   13.68    2.13
  -1 -11   6   11.96    2.81
  -1  11   6   12.02    2.93
   1  11  -6   10.48    2.87
  -1 -11   6    8.56    1.62
  -1  11   6   10.29    1.55
  -1 -11   5  165.37    6.62
  -1  11   5  168.51    6.53
  -1  11   5  171.38    7.07
  -1 -11   5  177.35    7.07
   1  11  -5  167.50    6.98
   1 -11  -5  174.89    7.13
  -1 -11   5  180.59    6.75
  -1  11   5  180.55    6.64
   1 -11  -5  183.77    7.62
   1 -11  -5  178.58    7.93
  -1  11   5  169.09    8.28
  -1 -11   5  182.66    8.51
   1  11  -5  179.23    8.60
   1  11  -5  170.82    7.21
   1 -11  -5  176.64    7.41
  -1 -11   4   13.65    1.55
   1  11  -4   15.21    1.66
   1 -11  -4   15.45    1.73
  -1  11   4   13.57    1.56
  -1 -11   4   13.34    1.45
  -1  11   4   13.09    1.36
   1 -11  -4   11.85    2.18
   1 -11  -4   18.56    2.35
  -1 -11   4   15.01    1.84
   1  11  -4   12.78    1.72
   1 -11  -4   16.84    1.91
  -1  11   4   12.61    1.80
  -1 -11   4   16.72    2.82
  -1  11   4   16.30    2.57
   1  11  -4   13.50    2.67
  -1  11   4   16.91    1.33
  -1 -11   4   13.55    1.33
  -1 -11   3    5.39    0.99
   1 -11  -3    8.47    1.26
   1  11  -3    4.99    1.02
  -1  11   3    7.67    1.10
  -1  11   3    6.25    0.87
  -1 -11   3    4.88    0.93
   1 -11  -3    4.30    1.92
   1 -11  -3    7.54    1.28
  -1 -11   3    7.07    1.26
  -1  11   3    7.19    1.21
   1  11  -3    6.90    1.14
   1  11  -3    1.69    2.09
  -1 -11   3    5.69    2.20
  -1  11   3    3.81    1.82
  -1  11   3    5.36    0.76
  -1 -11   3    5.32    0.88
   1 -11  -3    3.33    2.26
  -1 -11   3    4.80    2.06
  -1  11   3    4.86    2.03
  -1  11   2    7.61    2.00
   1  11  -2    9.70    2.27
  -1 -11   2    7.62    2.38
   1 -11  -2    9.72    2.11
   1 -11  -2    6.42    2.03
   1  11  -2   14.45    2.51
  -1  11   2    6.25    1.82
  -1 -11   2   11.00    2.46
   1  11  -1  933.28   32.53
  -1  11   1  927.34   32.08
  -1 -11   1  949.31   32.93
   1 -11  -1  946.03   32.29
  -1 -11   1  947.16   32.53
  -1  11   1  877.34   31.87
   1  11  -1  907.95   32.42
   1 -11  -1  901.22   32.44
  -1 -11   1  914.96   32.55
   1  11   0  131.47    6.49
  -1  11   0  134.09    6.12
   1 -11   0  127.02    6.85
  -1 -11   0  126.06    6.85
  -1 -11   0  134.03    6.62
   1  11   0  115.83    6.18
  -1  11   0  122.31    6.02
   1 -11   0  124.39    6.32
  -1  11  -1 1476.40   49.31
   1  11   1 1396.94   49.68
   1  11   1 1441.18   49.54
   1 -11   1 1429.65   49.52
  -1 -11  -1 1507.53   50.11
  -1  11  -1 1436.72   49.38
  -1 -11  -1 1436.46   49.61
   1 -11   1 1484.83   50.19
   1  11   2  191.61    6.75
   1 -11   2  200.20    6.82
  -1 -11  -2  188.92    6.96
  -1  11  -2  196.48    6.89
  -1 -11  -2  205.49    8.82
  -1 -11  -2  191.91    6.81
  -1  11  -2  196.83    6.79
   1 -11   2  210.91    9.20
  -1 -11  -2  184.27    9.00
   1  11   2  217.52    9.08
  -1  11  -2  196.17    8.58
   1 -11   2  211.01    8.80
   1  11   2  194.60    8.67
  -1  11  -2  193.25    6.97
  -1 -11  -2  195.38    7.08
   1  11   3 1575.23   51.44
   1 -11   3 1593.40   51.52
  -1 -11  -3 1595.30   53.39
  -1  11  -3 1562.19   51.55
  -1 -11  -3 1555.06   51.50
   1  11   3 1584.04   52.34
  -1 -11  -3 1548.30   51.77
  -1  11  -3 1550.33   51.67
   1 -11   3 1636.52   53.82
   1  11   3 1572.02   53.71
  -1 -11  -3 1505.94   53.94
  -1  11  -3 1558.49   53.36
   1  11   3 1498.06   53.22
  -1  11  -3 1548.89   51.83
  -1 -11  -3 1525.91   51.93
   1  11   4  125.10    5.07
   1 -11   4  122.67    5.14
   1 -11   4  132.11    5.45
   1  11   4  131.26    5.49
  -1 -11  -4  140.76    6.69
  -1  11  -4  137.71    5.28
  -1 -11  -4  124.50    5.18
   1  11   4  137.66    5.67
   1 -11   4  134.23    6.79
   1  11   4  129.68    6.92
  -1  11  -4  126.06    5.64
  -1 -11  -4  136.81    5.84
  -1  11  -4  134.97    6.75
  -1 -11  -4  132.41    5.54
  -1  11  -4  118.25    5.36
   1 -11   5  907.08   30.16
   1 -11   5  930.72   30.63
   1  11   5  867.36   30.01
   1  11   5  859.76   30.54
  -1 -11  -5  877.63   31.58
  -1  11  -5  909.79   30.23
  -1 -11  -5  869.97   30.16
   1  11   5  935.17   32.28
   1 -11   5  937.91   32.02
  -1  11  -5  912.74   31.94
  -1  11  -5  861.91   30.74
  -1 -11  -5  872.41   30.88
   1 -11   6    6.27    2.18
   1  11   6    6.78    2.15
   1  11   6    7.48    2.52
   1 -11   6    5.49    2.68
  -1 -11  -6    6.30    2.53
  -1  11  -6    3.18    1.62
  -1 -11  -6    4.54    1.73
  -1  11  -6    3.24    2.08
  -1 -11  -6    2.25    2.22
  -1  11  -6    7.94    2.51
   1 -11   6    3.55    1.62
   1  11   6    3.17    1.52
   1  11   7   34.75    2.79
   1 -11   7   38.40    2.97
   1 -11   7   40.24    3.51
   1  11   7   42.90    3.50
   1 -11   7   35.55    3.59
  -1 -11  -7   44.43    3.20
  -1 -11  -7   38.62    3.83
   1 -11   7   41.35    4.09
   1  11   7   46.27    4.40
  -1  11  -7   45.91    4.30
  -1 -11  -7   43.74    3.98
   1  11   8   19.48    3.07
   1 -11   8   25.46    3.39
   1 -11   8   21.64    3.47
  -1  11  -8   26.12    2.86
  -1 -11  -8   21.72    2.81
  -1 -11  -8   23.16    3.41
   1 -11   8   21.03    3.18
  -1  11  -8   26.67    3.64
  -1  11  -8   22.26    3.71
  -1 -11  -8   24.32    3.68
   1  11   8   23.72    2.57
   1 -11   8   24.92    2.72
   1  11   9  107.73    6.18
   1 -11   9   99.68    6.25
   1  11   9   96.50    5.21
   1 -11   9  101.05    5.46
  -1 -11  -9   89.71    6.05
  -1  11  -9   98.11    5.59
  -1 -11  -9   96.60    5.60
   1 -11   9  105.81    6.12
   1 -11   9  106.03    6.53
  -1  11  -9   88.23    6.53
  -1  11  -9   96.13    6.30
  -1 -11  -9  104.16    6.75
   1  11  10    4.16    3.07
   1 -11  10    4.80    3.15
  -1 -11 -10    2.47    2.72
   1 -11  10    6.21    3.11
  -1 -11 -10    3.43    3.26
  -1  11 -10    2.89    2.85
   1  11  10    0.95    2.38
   1 -11  10    9.16    2.90
  -1 -11 -10    6.82    3.95
  -1  11 -10    5.78    3.68
  -1  11 -10   -0.67    3.42
   1 -11  10    2.84    3.28
  -1 -11 -11  290.38   12.44
  -1  11 -11  255.94   12.18
  -1 -11 -11  285.55   12.87
   1 -11  11  312.86   13.42
   1  11  11  304.40   12.08
   1  11  11  285.57   13.14
   1 -11  11  284.17   12.12
   1 -11  11  295.71   13.25
  -1  11 -11  300.71   13.74
  -1 -11 -11  310.50   14.17
  -1  11 -11  265.54   13.38
  -1 -11 -11  303.87   13.46
   1  11  12    9.52    4.21
   1 -11  12   11.11    4.46
  -1  11 -12    9.90    3.58
  -1 -11 -12   16.46    4.07
  -1 -11 -12   10.88    3.77
   1  11  12    5.67    3.17
   1 -11  12    7.78    3.37
  -1  11 -12   12.87    4.65
  -1  11 -12   15.01    4.56
  -1 -11 -12    7.59    4.17
  -1 -11 -12   15.95    5.00
   1 -11  12   11.30    4.16
  -1  11 -13  356.46   15.48
  -1 -11 -13  356.49   15.55
   1 -11  13  360.52   16.21
   1 -11  13  368.31   16.66
   1 -11  13  379.15   15.31
   1  11  13  373.85   15.09
   1  11  13  389.51   16.75
  -1 -11 -13  365.87   17.35
  -1  11 -13  347.78   16.82
  -1  11 -13  362.88   16.90
   1 -11  14   20.39    5.36
   1  11  14   28.98    5.67
  -1  11 -14   25.47    4.55
   1 -11  14   24.11    5.09
   1  11  14   19.38    4.27
   1 -11  14   22.56    4.57
  -1  11 -14   22.34    5.37
  -1  11 -14   22.54    5.73
  -1 -11 -14   21.79    5.98
   1 -11  15  398.09   18.06
   1  11  15  423.49   18.88
   1  11  15  428.78   17.15
   1 -11  15  385.91   18.63
   1 -11  15  411.40   17.24
  -1  11 -15  380.03   19.08
  -1 -11 -15  394.88   19.56
  -1  11 -16   73.57    8.50
  -1 -11 -16   69.20    8.70
   1  11  16   67.48    6.56
   1 -11  16   73.78    6.70
   1  11  16   56.03    7.68
   1 -11  16   74.70    8.23
   1  11  17  229.53   11.69
   1 -11  17  213.80   11.72
   1  11  17  220.35   13.39
   1 -11  17  177.91   12.87
  -1  11 -17  189.94   13.51
  -1 -11 -17  219.07   14.50
  -1  11 -18    7.44    7.28
  -1 -11 -18    4.29    7.70
   1  11  18    9.39    5.61
   1 -11  18   11.08    5.81
   1  11  18   21.22    7.44
   1 -11  18   11.28    6.96
   1 -12 -18  223.32   15.22
  -1 -12  18  235.66   14.16
   1  12 -18  237.33   14.56
  -1 -12  18  247.27   14.49
  -1 -12  18  232.50   12.62
  -1 -12  17   83.66    9.01
  -1  12  17   82.99    8.78
   1  12 -17   88.91    9.03
  -1 -12  17   76.89    7.22
   1 -12 -17   82.36    9.35
  -1 -12  16  270.83   14.27
  -1  12  16  238.69   13.81
   1 -12 -16  266.77   14.99
   1  12 -16  253.16   14.60
   1  12 -16  261.00   14.39
  -1 -12  16  262.39   12.53
  -1 -12  15   68.72    7.21
  -1 -12  15   50.20    6.72
  -1  12  15   83.47    7.64
  -1  12  15   65.83    5.79
  -1 -12  15   74.79    6.24
   1 -12 -15   57.96    7.80
   1  12 -15   65.13    7.41
  -1 -12  14  148.64    9.51
  -1 -12  14  128.86    9.05
  -1  12  14  131.70    9.14
  -1  12  14  148.08    8.03
  -1 -12  14  146.51    8.09
   1 -12 -14  148.39    9.97
   1  12 -14  139.83    9.60
  -1 -12  13   12.84    4.56
  -1  12  13   14.09    4.56
  -1 -12  13   13.80    4.30
  -1  12  13   12.03    3.48
  -1 -12  13    9.47    3.45
   1  12 -13    9.38    4.72
   1 -12 -13   11.81    4.68
  -1 -12  12  163.78    9.55
  -1  12  12  195.80   10.07
  -1 -12  12  182.09    9.90
  -1 -12  12  181.18   10.13
  -1  12  12  177.17    8.49
  -1 -12  12  180.22    8.72
   1  12 -12  174.89   10.02
   1 -12 -12  187.05   10.47
  -1 -12  11   16.22    3.96
   1 -12 -11   14.43    3.46
  -1  12  11   20.20    3.97
  -1 -12  11   19.37    4.04
  -1 -12  11   21.58    4.39
  -1  12  11   26.42    3.30
  -1 -12  11   17.69    3.22
   1  12 -11   20.82    4.30
   1 -12 -11   14.82    4.32
  -1 -12  10   19.75    3.84
   1 -12 -10   22.94    3.52
  -1 -12  10   27.50    3.87
  -1  12  10   26.50    3.71
  -1 -12  10   26.83    4.17
   1  12 -10   22.57    3.82
   1 -12 -10   17.85    4.13
  -1 -12  10   24.12    3.14
  -1  12  10   22.38    2.94
  -1 -12   9    9.65    2.39
  -1  12   9    6.64    2.13
  -1 -12   9   13.68    3.42
   1 -12  -9    2.58    2.76
  -1 -12   9   15.10    3.63
   1 -12  -9    6.41    3.25
   1  12  -9   10.34    3.18
   1  12  -9    9.98    3.74
  -1  12   9   10.18    2.99
  -1 -12   9    3.65    2.67
  -1  12   8  210.03    8.43
  -1 -12   8  202.08    8.55
  -1 -12   8  208.97    9.28
  -1  12   8  209.79    9.31
   1 -12  -8  208.68    9.45
  -1 -12   8  223.22   10.23
  -1 -12   8  227.94   10.54
   1  12  -8  207.99   10.48
   1 -12  -8  221.73    9.91
  -1  12   7  222.32    8.69
  -1 -12   7  228.59    8.86
  -1 -12   7  219.71   10.40
   1 -12  -7  222.44    9.92
   1 -12  -7  213.69    9.77
   1  12  -7  230.24    9.72
  -1  12   7  230.34   10.63
  -1 -12   7  245.78   10.93
   1  12  -7  235.42   10.86
  -1 -12   7  232.63    9.51
  -1  12   7  231.46    9.48
  -1 -12   6  831.58   29.59
  -1  12   6  846.46   29.63
   1 -12  -6  859.90   30.04
   1  12  -6  867.03   29.86
   1 -12  -6  885.56   30.12
   1 -12  -6  890.36   30.55
  -1 -12   6  899.47   31.47
  -1  12   6  885.10   31.15
   1  12  -6  893.00   31.50
  -1  12   6  825.50   28.98
  -1 -12   6  857.24   29.12
  -1  12   5  244.13    8.99
  -1 -12   5  256.50    9.13
  -1 -12   5  266.06    9.55
  -1  12   5  260.16    9.57
   1 -12  -5  247.94    9.56
  -1 -12   5  231.41    9.09
   1 -12  -5  250.34   10.61
  -1 -12   5  237.71    9.75
  -1 -12   5  281.34   11.61
  -1  12   5  252.77   10.90
   1  12  -5  263.26   11.39
   1  12  -5  243.72    9.65
   1 -12  -5  262.70    9.89
  -1  12   4 1534.96   51.93
  -1 -12   4 1555.93   52.04
  -1 -12   4 1630.03   52.32
  -1  12   4 1539.49   52.35
   1 -12  -4 1573.87   52.42
  -1 -12   4 1625.13   52.09
   1 -12  -4 1680.16   53.99
  -1 -12   4 1492.72   52.52
   1  12  -4 1575.22   52.46
  -1 -12   4 1761.21   54.92
  -1  12   4 1610.01   54.13
   1  12  -4 1605.76   54.55
   1 -12  -4 1578.73   52.61
   1 -12  -3  387.16   14.60
   1 -12  -3  378.12   12.81
  -1  12   3  387.67   12.64
  -1 -12   3  356.10   12.75
   1  12  -3  366.26   12.63
  -1  12   3  355.37   14.15
   1  12  -3  377.73   15.04
  -1 -12   3  397.17   14.98
  -1 -12   3  371.44   12.52
  -1  12   3  361.32   12.41
  -1  12   3  371.65   12.70
  -1 -12   3  377.24   12.60
   1 -12  -3  362.43   15.05
  -1 -12   3  404.93   15.41
  -1  12   3  383.66   14.66
   1 -12  -2  993.83   35.07
  -1 -12   2  985.27   35.25
   1  12  -2 1001.92   34.82
  -1  12   2  993.25   34.48
  -1 -12   2  973.43   34.67
   1 -12  -2 1007.39   34.56
  -1  12   2  918.94   34.06
   1  12  -2 1001.54   34.88
  -1 -12   2 1010.14   34.90
  -1  12   1  192.02    8.62
   1  12  -1  186.69    8.94
  -1 -12   1  198.76    8.91
  -1 -12   1  212.25    9.59
   1 -12  -1  201.85    8.85
  -1 -12   1  197.67    9.01
   1 -12  -1  214.20    9.25
   1  12  -1  195.48    8.94
  -1  12   1  192.97    8.49
  -1 -12   1  192.39    9.00
   1  12   0  386.05   15.17
  -1  12   0  382.91   14.71
  -1 -12   0  375.34   15.66
  -1 -12   0  400.03   15.10
  -1 -12   0  403.46   15.18
  -1  12   0  374.29   14.69
  -1 -12   0  373.29   15.24
   1  12   0  382.58   15.05
   1 -12   0  374.79   15.09
  -1  12  -1   -0.39    1.99
   1 -12   1    2.86    2.47
   1  12   1    0.25    1.86
  -1 -12  -1   -1.09    2.36
   1 -12   1    3.45    2.30
   1  12   1    0.91    2.06
  -1  12  -1    2.96    1.95
  -1 -12  -1    1.17    1.90
  -1 -12  -1    1.84    1.99
  -1 -12  -2    1.05    0.82
  -1  12  -2    0.09    0.60
  -1  12  -2    0.79    0.67
  -1 -12  -2    0.57    0.89
  -1 -12  -2    0.23    2.09
  -1 -12  -2    1.42    2.18
  -1 -12  -2    0.75    0.71
  -1  12  -2    1.22    0.59
   1 -12   2    0.84    2.31
   1  12   2   -0.26    2.18
  -1  12  -2    0.23    2.16
   1 -12   2    0.46    2.04
   1  12   2    1.38    1.85
  -1 -12  -2    2.02    2.32
   1 -12   2    1.85    0.69
  -1  12  -3   11.84    1.49
  -1 -12  -3   10.63    1.57
  -1 -12  -3   10.78    2.40
  -1 -12  -3   10.19    2.55
  -1 -12  -3   10.53    1.47
   1  12   3   10.13    2.55
  -1 -12  -3   14.77    2.93
   1 -12   3   11.40    2.70
   1 -12   3   14.32    2.61
   1  12   3    7.77    2.55
  -1  12  -3    5.79    2.18
   1 -12   3   10.85    1.18
   1  12   3   11.45    1.12
   1 -12   4  223.94    7.99
   1  12   4  221.43    7.86
   1  12   4  203.40    8.19
  -1 -12  -4  217.79    9.69
  -1 -12  -4  209.90    7.95
  -1  12  -4  213.49    7.98
  -1 -12  -4  225.05    9.67
  -1 -12  -4  207.48    8.24
   1 -12   4  235.69   10.23
   1  12   4  216.07    9.98
  -1  12  -4  226.62    9.88
  -1 -12  -4  209.27    8.48
  -1  12  -4  215.02    8.39
   1 -12   5   25.65    2.39
   1 -12   5   28.47    2.15
   1  12   5   25.27    2.00
   1  12   5   29.74    2.52
  -1 -12  -5   30.23    3.30
  -1 -12  -5   28.10    3.32
  -1  12  -5   24.61    2.19
  -1 -12  -5   29.10    2.27
   1 -12   5   25.34    3.52
   1  12   5   30.01    3.81
  -1  12  -5   31.07    3.60
  -1  12  -5   20.89    2.47
  -1 -12  -5   26.90    2.76
   1  12   6  417.99   15.77
   1 -12   6  448.85   15.33
   1  12   6  428.14   15.17
   1 -12   6  421.47   15.81
  -1 -12  -6  431.19   16.70
  -1 -12  -6  393.01   16.64
  -1 -12  -6  427.37   15.38
  -1  12  -6  418.62   15.37
   1  12   6  457.98   17.64
   1 -12   6  455.27   17.28
  -1  12  -6  436.27   17.21
  -1  12  -6  413.13   15.96
  -1 -12  -6  419.87   16.22
   1 -12   7  226.38    8.93
   1  12   7  226.05    9.52
   1 -12   7  230.82    9.59
   1  12   7  218.28    8.74
  -1 -12  -7  233.62   10.11
  -1 -12  -7  215.24   10.08
  -1 -12  -7  225.75    9.03
   1 -12   7  213.30    9.94
   1 -12   7  225.49   10.48
   1  12   7  223.89   10.87
  -1  12  -7  221.57   10.63
  -1 -12  -7  204.32    9.81
   1 -12   8  731.35   25.51
   1  12   8  701.17   25.31
   1  12   8  741.60   26.31
   1 -12   8  744.55   26.34
  -1 -12  -8  717.20   26.65
  -1  12  -8  690.58   25.59
   1 -12   8  737.64   26.69
  -1 -12  -8  730.27   26.83
  -1 -12  -8  704.13   25.60
   1  12   8  780.67   28.07
   1 -12   8  775.54   27.32
  -1  12  -8  733.22   27.37
  -1  12  -8  716.34   26.58
  -1 -12  -8  736.96   26.87
   1 -12   9  277.92   10.83
   1 -12   9  263.30   11.61
   1  12   9  260.20   11.50
   1  12   9  269.54   10.66
  -1 -12  -9  248.69   11.55
   1 -12   9  289.63   12.40
   1 -12   9  276.53   11.78
  -1  12  -9  263.22   10.95
  -1 -12  -9  259.63   11.83
  -1 -12  -9  240.65   10.87
  -1  12  -9  287.94   12.74
  -1 -12  -9  264.04   12.19
  -1  12  -9  253.76   11.85
   1  12  10  650.41   25.13
   1 -12  10  687.77   24.32
   1  12  10  661.53   24.01
   1 -12  10  678.23   25.27
   1 -12  10  714.15   25.90
   1 -12  10  682.21   25.09
  -1 -12 -10  666.04   25.26
  -1  12 -10  665.08   24.41
  -1 -12 -10  655.14   24.43
  -1  12 -10  696.81   26.31
  -1  12 -10  641.88   25.50
  -1 -12 -10  666.47   25.89
   1 -12  11   62.45    5.90
  -1 -12 -11   56.24    4.89
  -1 -12 -11   51.67    5.22
  -1  12 -11   55.12    4.92
  -1 -12 -11   62.09    6.22
  -1  12 -11   51.04    5.70
  -1  12 -11   56.84    6.06
   1  12  11   62.60    4.61
   1 -12  11   52.12    4.65
   1 -12  11   60.44    5.63
   1  12  11   57.22    5.47
   1 -12  12  171.73    8.54
   1 -12  12  153.09    9.50
   1  12  12  165.13    9.65
   1  12  12  166.45    8.34
  -1 -12 -12  166.57    8.76
  -1  12 -12  152.25    8.60
  -1 -12 -12  158.19    9.06
   1 -12  12  170.35    9.65
  -1  12 -12  192.12   10.52
  -1 -12 -12  176.33    9.84
  -1 -12 -12  197.79   10.68
  -1  12 -12  159.24    9.77
   1 -12  13   28.10    5.46
  -1  12 -13   33.75    5.93
  -1 -12 -13   27.11    5.78
  -1  12 -13   44.49    6.25
   1  12  13   32.00    4.28
   1 -12  13   35.94    4.60
   1  12  13   38.50    5.54
   1 -12  13   35.27    5.35
   1 -12  14   18.93    5.12
  -1  12 -14   25.29    5.93
  -1 -12 -14   13.74    5.81
  -1  12 -14   17.73    5.30
   1 -12  14   22.82    4.58
   1  12  14   25.16    4.47
   1  12  14   22.08    5.40
   1 -12  14   21.01    5.61
   1 -12  15   -3.88    5.36
  -1  12 -15   -3.77    5.51
  -1 -12 -15    0.57    5.94
  -1  12 -15    2.10    5.15
   1  12  15   -0.47    5.18
   1 -12  15    7.60    5.61
   1 -12  15   10.42    4.65
   1  12  15    8.30    4.46
  -1  12 -16   30.65    7.25
  -1 -12 -16   39.67    7.93
   1 -12  16   30.17    6.79
   1  12  16   27.39    6.49
   1 -12  16   29.25    5.70
  -1 -12 -17   17.96    7.19
   1 -12  17    4.38    6.33
   1 -12  17   11.79    5.40
  -1 -12 -18   58.90    9.56
   1 -12  18   56.10    8.68
   1 -12  18   54.55    7.10
   1 -13 -18   18.10    7.84
   1  13 -18   23.53    7.22
  -1 -13  18   22.52    5.86
  -1 -13  18   33.74    7.67
  -1 -13  17   -2.62    6.70
   1 -13 -17    6.89    6.74
  -1 -13  17   -1.42    5.08
  -1 -13  17   -4.72    6.16
  -1 -13  16    1.00    5.78
   1 -13 -16   -2.33    6.07
  -1 -13  16    3.30    4.38
  -1 -13  16    2.92    5.48
  -1 -13  15   -1.90    5.08
   1 -13 -15    6.45    5.98
  -1 -13  15   -3.95    4.41
  -1 -13  15   -4.04    4.98
  -1 -13  14  134.09    9.39
   1 -13 -14  130.16    9.73
  -1 -13  14  131.54    7.83
  -1 -13  14  140.72    9.05
  -1 -13  13   16.44    4.94
   1 -13 -13   24.29    5.31
  -1 -13  13   18.76    3.88
  -1 -13  13   25.23    4.93
  -1  13  13   16.85    4.56
  -1  13  12  232.51   11.65
  -1 -13  12  246.14   11.84
  -1 -13  12  244.11   11.80
  -1 -13  12  259.10   12.45
   1 -13 -12  231.46   12.23
  -1 -13  12  221.28   10.35
  -1 -13  11  351.17   13.82
  -1  13  11  338.83   14.72
  -1 -13  11  366.07   14.94
  -1 -13  11  345.28   15.12
   1 -13 -11  341.90   14.29
  -1 -13  11  348.31   15.65
   1  13 -11  344.01   15.93
   1  13 -11  330.07   15.02
   1 -13 -11  344.64   15.39
  -1 -13  10  536.31   19.15
  -1  13  10  493.96   18.84
  -1  13  10  526.12   20.07
  -1 -13  10  492.31   19.93
  -1 -13  10  512.17   20.61
   1 -13 -10  528.63   19.91
  -1 -13  10  569.47   21.47
   1  13 -10  537.94   21.43
   1 -13 -10  525.48   20.65
   1  13 -10  500.55   20.35
  -1  13   9  190.77    8.12
  -1 -13   9  190.48    8.20
  -1  13   9  186.00    8.95
  -1 -13   9  196.40    9.07
   1 -13  -9  205.06    9.30
  -1 -13   9  216.55   10.17
  -1 -13   9  193.60   10.11
   1  13  -9  211.83   10.50
   1  13  -9  172.70    9.12
   1 -13  -9  191.72    9.52
  -1  13   8  606.82   22.06
  -1 -13   8  626.65   22.28
   1 -13  -8  647.64   23.53
  -1 -13   8  606.07   24.05
  -1 -13   8  660.29   23.11
  -1  13   8  641.11   23.09
  -1  13   8  632.44   24.47
  -1 -13   8  664.22   24.70
   1  13  -8  658.91   24.72
   1 -13  -8  632.45   23.55
  -1 -13   7    5.92    1.82
  -1  13   7    8.94    1.79
  -1 -13   7    6.12    2.80
   1 -13  -7    1.94    2.51
   1 -13  -7    7.37    2.64
   1  13  -7    2.91    2.32
  -1 -13   7   10.65    3.46
  -1  13   7    1.59    2.93
   1  13  -7    2.74    3.22
  -1  13   7    6.10    2.25
  -1 -13   7    9.63    2.35
  -1  13   6  283.29   10.76
  -1 -13   6  276.76   10.70
   1 -13  -6  288.19   11.12
   1  13  -6  263.31   10.85
   1 -13  -6  292.74   11.89
  -1 -13   6  317.25   12.93
  -1  13   6  280.42   12.32
   1  13  -6  272.23   12.53
  -1  13   6  275.42   10.10
  -1 -13   6  270.23   10.21
  -1 -13   5   40.26    2.65
  -1 -13   5   39.43    2.34
  -1  13   5   43.22    2.75
   1 -13  -5   40.99    2.80
  -1 -13   5   33.73    2.37
   1 -13  -5   31.46    3.60
  -1 -13   5   41.74    2.99
  -1  13   5   43.47    4.13
  -1 -13   5   50.35    4.52
   1  13  -5   42.04    4.27
   1 -13  -5   40.31    2.98
  -1 -13   4   22.03    1.50
  -1 -13   4   24.22    1.72
  -1  13   4   21.08    1.79
   1 -13  -4   22.66    3.01
   1 -13  -4   21.38    2.02
  -1 -13   4   21.40    1.97
  -1 -13   4   25.68    3.71
  -1  13   4   20.56    3.08
   1  13  -4   28.10    3.49
  -1 -13   4   16.83    3.18
   1 -13  -4   19.68    1.85
   1 -13  -3    1.47    2.06
   1 -13  -3    1.19    2.09
   1 -13  -3    2.61    0.77
  -1 -13   3    1.93    2.49
   1  13  -3    0.57    2.34
   1 -13  -3    0.91    2.44
  -1  13   3   -0.42    2.04
  -1 -13   3    1.20    0.79
  -1 -13   3    1.89    0.67
  -1 -13   3    2.81    2.71
  -1  13   3    0.24    2.31
   1 -13  -2  461.73   18.42
  -1  13   2  456.69   17.82
   1  13  -2  472.19   18.22
  -1 -13   2  533.99   19.04
   1 -13  -2  467.26   17.98
  -1  13   2  448.20   17.52
  -1 -13   2  474.94   18.35
   1  13  -2  467.63   18.25
   1  13  -1   32.08    3.47
  -1  13   1   29.95    3.14
  -1 -13   1   26.46    3.71
  -1 -13   1   25.40    3.24
   1 -13  -1   27.71    3.26
  -1 -13   1   38.32    3.74
  -1  13   1   26.84    3.02
   1  13  -1   23.64    2.98
  -1  13   0 1081.40   39.14
   1  13   0 1088.08   39.63
  -1 -13   0 1127.59   39.64
  -1 -13   0 1154.00   40.47
  -1 -13   0 1174.08   39.72
   1 -13   0 1128.14   39.69
   1  13   0 1113.30   39.52
  -1  13   0 1116.26   39.18
  -1 -13   0 1202.40   40.10
  -1  13  -1  396.70   15.54
   1  13   1  402.58   16.14
  -1 -13  -1  411.68   15.97
  -1 -13  -1  401.23   15.97
   1 -13   1  409.65   16.57
  -1 -13  -1  401.74   16.34
   1 -13   1  398.97   15.95
   1  13   1  409.65   15.89
  -1  13  -1  399.99   15.70
  -1 -13  -2 1129.94   40.68
   1  13   2 1140.23   40.36
  -1  13  -2 1092.86   39.89
   1 -13   2 1163.96   40.15
   1  13   2 1126.28   40.02
  -1 -13  -2 1189.21   40.09
   1 -13   2 1162.88   40.74
  -1 -13  -2 1145.98   40.13
  -1 -13  -3  597.46   21.18
  -1 -13  -3  593.48   21.30
  -1 -13  -3  676.98   23.43
  -1 -13  -3  655.05   23.40
  -1 -13  -3  614.69   20.98
   1  13   3  655.87   23.79
  -1 -13  -3  620.00   24.09
   1 -13   3  717.31   24.29
   1  13   3  621.19   23.23
  -1  13  -3  649.12   23.42
   1 -13   3  662.96   23.42
   1 -13   3  643.54   20.99
   1 -13   4 1252.92   41.64
  -1 -13  -4 1265.87   43.80
  -1 -13  -4 1251.32   43.64
  -1 -13  -4 1223.28   41.93
   1 -13   4 1325.50   44.49
   1  13   4 1286.43   44.28
  -1  13  -4 1266.57   43.96
   1 -13   4 1348.44   44.07
  -1 -13  -4 1201.59   42.16
   1 -13   5  181.25    7.00
   1  13   5  181.59    7.34
   1  13   5  165.82    6.84
   1 -13   5  175.07    7.30
  -1 -13  -5  192.72    8.91
  -1 -13  -5  174.59    8.59
  -1 -13  -5  176.27    7.42
   1  13   5  210.77    9.61
   1 -13   5  190.20    9.24
  -1  13  -5  194.61    9.09
  -1  13  -5  180.98    7.54
  -1 -13  -5  180.86    7.74
   1 -13   6  438.74   15.35
   1  13   6  391.90   14.60
   1 -13   6  428.90   14.81
   1  13   6  415.49   15.29
  -1 -13  -6  409.60   16.31
  -1 -13  -6  396.46   14.81
  -1 -13  -6  422.15   16.60
  -1  13  -6  397.09   14.84
   1 -13   6  455.23   17.26
   1  13   6  423.25   17.11
  -1  13  -6  436.19   17.04
  -1  13  -6  398.64   15.44
  -1 -13  -6  403.45   15.64
   1 -13   7   13.99    2.73
   1 -13   7   16.91    2.34
   1  13   7    8.75    2.49
   1  13   7   12.17    2.10
  -1 -13  -7   14.80    3.14
  -1 -13  -7   13.43    3.28
  -1 -13  -7    8.26    2.19
   1 -13   7   12.64    2.94
   1 -13   7    8.09    3.36
   1  13   7   11.11    3.41
  -1  13  -7    8.70    3.45
  -1 -13  -7   10.80    2.88
   1  13   8   61.79    3.97
   1 -13   8   69.78    4.76
   1  13   8   72.09    4.76
   1 -13   8   73.07    4.21
  -1  13  -8   64.42    4.30
  -1 -13  -8   66.68    4.23
   1 -13   8   71.54    5.34
  -1 -13  -8   67.37    5.27
  -1 -13  -8   69.23    5.18
   1  13   8   79.33    6.13
   1 -13   8   69.89    5.71
  -1  13  -8   78.07    5.97
  -1 -13  -8   74.84    5.41
  -1  13  -8   59.21    4.89
  -1  13  -9   10.90    2.86
   1 -13   9   15.11    3.60
  -1 -13  -9    8.58    2.89
  -1 -13  -9   13.12    3.66
  -1 -13  -9   17.84    3.51
   1  13   9   11.08    4.00
   1 -13   9   13.49    3.80
  -1 -13  -9   18.13    3.81
  -1  13  -9   14.51    3.57
  -1  13  -9   11.66    4.01
   1  13   9   10.94    2.57
   1 -13   9   10.94    2.69
   1 -13   9   14.35    3.41
   1  13   9   17.34    3.31
   1 -13  10    0.58    3.17
   1  13  10    3.16    3.14
   1 -13  10    3.51    3.43
  -1 -13 -10    1.55    2.98
  -1  13 -10    2.41    2.81
  -1 -13 -10    2.48    3.45
   1 -13  10    1.80    3.70
   1  13  10    1.32    4.01
   1 -13  10    3.44    2.78
  -1 -13 -10    3.88    3.82
  -1  13 -10    6.89    3.65
  -1  13 -10    5.19    4.08
   1 -13  11   -1.30    3.46
   1  13  11    0.64    3.76
   1 -13  11    4.87    3.99
  -1 -13 -11   -3.51    4.03
  -1 -13 -11   -0.39    4.22
  -1  13 -11    0.85    4.01
   1 -13  11    5.39    3.09
   1 -13  12  119.69    7.97
   1 -13  12  113.65    6.92
   1  13  12  124.16    8.11
  -1 -13 -12  109.45    7.43
   1 -13  12  115.12    8.14
  -1  13 -12  133.81    9.08
  -1 -13 -12  117.95    8.54
  -1 -13 -12  129.32    8.48
   1 -13  13   15.15    4.80
  -1 -13 -13   16.32    5.42
  -1  13 -13   10.57    5.15
   1 -13  13   13.67    3.88
   1 -13  13   20.88    4.96
  -1 -13 -14  322.05   16.71
   1 -13  14  335.00   15.89
  -1  13 -14  362.48   16.79
   1 -13  14  316.16   14.34
   1 -13  14  341.14   16.02
   1 -13  15   48.92    6.95
   1 -13  15   52.21    5.95
  -1 -13 -15   56.95    7.96
  -1  13 -15   55.80    7.80
  -1 -13 -16  134.39   11.58
   1 -13  16  161.58    9.64
   1 -13  16  154.43   11.07
  -1  13 -16  165.28   11.72
   1 -13  17   92.68    9.48
   1 -13  17   78.90    7.81
  -1  13 -17   81.35    9.59
  -1 -13 -17   94.17   10.33
  -1 -14  18   -6.81    5.50
   1 -14 -18   -5.29    7.49
  -1 -14  17  268.66   15.04
   1 -14 -17  256.20   15.69
  -1 -14  17  262.30   12.97
  -1 -14  16   29.41    6.77
   1 -14 -16   17.79    7.09
  -1 -14  16   27.73    6.49
  -1 -14  16   30.92    5.21
  -1 -14  15  292.86   15.10
   1 -14 -15  269.27   15.13
  -1 -14  15  285.60   13.02
  -1 -14  15  280.17   14.41
  -1 -14  14    6.15    5.31
   1 -14 -14    6.82    5.18
  -1 -14  14    0.55    3.84
  -1 -14  14    2.43    4.42
  -1 -14  13  113.18    7.89
   1 -14 -13  114.74    8.66
  -1 -14  13  116.06    8.60
   1  14 -13  103.01    8.39
  -1 -14  13  101.38    6.71
  -1 -14  12    2.50    3.02
  -1 -14  12    2.93    4.15
  -1 -14  12    5.33    3.98
  -1 -14  12    0.87    3.88
   1  14 -12    1.87    4.64
   1 -14 -12   14.49    4.72
  -1 -14  11    6.72    2.94
  -1 -14  11   11.08    4.21
   1 -14 -11   14.28    3.97
  -1 -14  11    9.55    3.61
  -1 -14  11   13.73    4.65
   1  14 -11   14.17    4.88
   1 -14 -11    8.30    3.76
  -1 -14  10    7.95    2.88
  -1 -14  10    5.23    3.68
   1 -14 -10    5.50    3.33
  -1  14  10    5.43    4.28
  -1 -14  10    6.81    4.24
   1 -14 -10    4.81    3.70
   1  14 -10    7.57    4.36
  -1 -14  10    3.44    3.02
  -1 -14   9   47.04    3.55
  -1 -14   9   53.92    5.30
   1 -14  -9   48.97    4.62
  -1 -14   9   44.95    4.19
  -1  14   9   53.91    5.50
  -1 -14   9   50.27    5.39
   1  14  -9   41.95    5.24
   1 -14  -9   45.72    4.59
  -1 -14   8    4.37    2.03
  -1 -14   8    4.68    3.30
   1 -14  -8    8.76    3.16
  -1 -14   8    7.69    2.53
  -1 -14   8    5.98    3.52
  -1  14   8    5.04    3.53
   1  14  -8    2.68    3.56
   1 -14  -8   10.86    3.03
  -1 -14   7  450.76   17.11
  -1 -14   7  468.50   16.63
   1 -14  -7  458.68   17.65
   1 -14  -7  500.54   18.41
  -1 -14   7  456.23   18.77
  -1 -14   7  498.67   19.54
  -1  14   7  476.94   19.07
   1  14  -7  492.61   19.38
   1 -14  -7  451.22   17.57
   1 -14  -6   95.93    5.33
   1 -14  -6  103.54    6.17
   1 -14  -6  109.82    5.87
  -1 -14   6   98.03    6.79
  -1  14   6  109.50    6.87
   1  14  -6  114.25    7.00
  -1 -14   6   98.93    4.97
  -1 -14   6  110.66    4.64
   1 -14  -5 1340.02   43.76
   1 -14  -5 1323.19   44.25
   1 -14  -5 1208.15   42.58
  -1 -14   5 1344.03   45.30
  -1  14   5 1304.69   44.60
   1  14  -5 1280.85   44.97
  -1 -14   5 1399.93   45.08
  -1 -14   5 1229.43   42.21
  -1 -14   5 1227.68   41.98
  -1 -14   4   26.87    1.63
  -1 -14   4   23.45    1.55
   1 -14  -4   27.75    3.22
   1 -14  -4   30.85    3.60
  -1 -14   4   22.39    1.89
   1 -14  -4   25.69    1.93
  -1 -14   4   21.69    3.51
   1  14  -4   20.61    3.42
   1 -14  -4   26.70    1.87
  -1  14   4   26.36    3.55
  -1 -14   4   30.83    4.23
  -1 -14   3 1349.45   45.62
   1 -14  -3 1258.18   45.19
  -1  14   3 1267.73   44.55
   1 -14  -3 1334.16   44.60
   1  14  -3 1267.29   44.96
  -1 -14   3 1321.10   45.10
  -1  14   3 1182.00   44.02
   1 -14  -2   71.78    5.52
  -1  14   2   77.21    5.27
   1  14  -2   71.63    5.32
   1 -14  -2   92.76    5.54
  -1 -14   2   84.82    5.94
   1  14  -2   75.74    5.48
  -1 -14   2   82.18    5.67
  -1  14   2   85.84    5.18
   1  14  -1  628.13   24.03
  -1  14   1  648.12   23.65
  -1 -14   1  675.55   24.14
  -1 -14   1  618.32   24.72
  -1 -14   1  659.27   24.41
   1  14  -1  628.04   23.91
   1 -14  -1  637.89   24.26
  -1  14   1  638.01   23.47
   1  14   0  159.15    8.37
  -1  14   0  180.85    8.21
  -1 -14   0  170.13    8.49
  -1 -14   0  168.56    8.37
   1  14   0  168.87    8.44
  -1 -14   0  162.26    8.69
   1 -14   0  187.92    8.82
  -1  14   0  162.27    8.02
  -1  14  -1  221.05    9.75
   1  14   1  227.13   10.35
   1 -14   1  220.13   10.83
  -1 -14  -1  226.58   10.17
  -1 -14  -1  205.18    9.99
   1 -14   1  231.29   10.32
   1  14   1  215.10   10.02
  -1 -14  -1  214.41   10.55
  -1  14  -1  214.94    9.89
  -1 -14  -2  100.38    6.66
   1  14   2  101.40    6.47
   1  14   2  103.43    6.28
  -1  14  -2   98.36    6.03
   1 -14   2  115.49    6.50
  -1 -14  -2  112.11    6.27
   1 -14   2  109.41    6.95
  -1 -14  -2   97.76    6.21
  -1 -14  -3   23.03    1.61
  -1 -14  -3   23.66    1.69
  -1 -14  -3   22.12    3.41
  -1 -14  -3   22.66    3.23
  -1 -14  -3   20.64    1.41
   1 -14   3   26.84    3.93
   1  14   3   18.69    3.43
  -1 -14  -3   25.50    3.85
   1 -14   3   21.71    3.33
  -1  14  -3   21.07    3.42
   1  14   3   20.11    3.27
   1 -14   3   23.43    1.40
  -1 -14  -4    2.54    2.71
  -1 -14  -4    1.85    2.56
  -1 -14  -4   -0.11    1.59
   1  14   4    2.60    3.17
   1 -14   4    0.34    2.68
   1 -14   4    2.89    2.71
  -1  14  -4    1.49    2.80
   1 -14   4    0.74    1.20
   1 -14   5  230.03    8.70
  -1 -14  -5  242.41   10.67
  -1 -14  -5  252.23   10.90
   1  14   5  241.96   11.43
   1 -14   5  253.12   11.45
  -1  14  -5  238.18   11.14
  -1 -14  -5  217.15    9.32
  -1 -14  -6   14.83    3.51
  -1 -14  -6   21.98    3.49
  -1 -14  -6   22.83    2.97
   1  14   6   27.90    4.39
   1 -14   6   24.49    3.93
  -1  14  -6   27.58    4.22
   1 -14   6   23.05    2.60
   1 -14   6   22.57    2.26
   1 -14   7  396.45   15.07
   1 -14   7  400.02   14.54
  -1 -14  -7  398.62   16.07
   1 -14   7  378.99   16.15
  -1 -14  -7  376.56   16.12
   1 -14   7  430.53   17.14
   1  14   7  397.20   17.08
  -1  14  -7  415.42   17.06
  -1 -14  -7  394.42   15.58
   1 -14   8   17.72    2.62
   1 -14   8   20.17    3.17
  -1 -14  -8   23.61    3.76
  -1 -14  -8   20.37    4.02
   1 -14   8   30.49    4.59
   1  14   8   22.54    4.35
   1 -14   8   23.41    3.97
  -1  14  -8   21.84    4.11
  -1 -14  -8   21.96    3.60
   1 -14   9  754.75   28.55
   1 -14   9  792.90   27.86
   1 -14   9  843.35   30.25
   1  14   9  825.64   30.78
  -1 -14  -9  786.84   29.37
   1 -14   9  792.61   29.28
  -1  14  -9  804.01   30.30
  -1 -14  -9  761.74   29.16
   1  14  10   49.72    6.41
   1 -14  10   40.81    5.35
  -1 -14 -10   36.47    4.92
  -1 -14 -10   41.05    5.11
  -1  14 -10   46.81    5.77
   1 -14  10   40.08    4.68
   1 -14  10   38.68    3.93
   1 -14  11  438.12   17.79
   1 -14  11  423.03   16.71
  -1 -14 -11  419.13   17.91
   1 -14  11  461.69   18.88
   1  14  11  452.19   19.66
  -1  14 -11  429.22   18.93
  -1 -14 -11  407.25   18.35
   1 -14  12   13.32    4.33
   1 -14  12   32.70    5.44
   1  14  12   20.19    5.77
  -1 -14 -12   14.32    4.39
  -1 -14 -12   24.61    5.50
  -1  14 -12   16.03    5.16
  -1 -14 -12   12.67    4.76
   1 -14  12   20.48    3.96
   1 -14  13   71.10    7.44
   1  14  13   77.61    8.17
  -1  14 -13   77.54    7.59
  -1 -14 -13   94.53    7.89
   1 -14  13   86.73    7.14
   1 -14  13   82.06    6.08
   1 -14  14   11.72    5.31
  -1  14 -14    7.40    5.41
  -1 -14 -14    9.33    5.62
   1 -14  14   10.10    5.15
   1 -14  14    0.59    4.35
  -1  14 -15    8.96    6.48
  -1 -14 -15   10.13    6.33
   1 -14  15    3.19    5.45
   1 -14  15    2.90    4.48
  -1  14 -16    3.55    6.56
  -1 -14 -16    4.25    6.73
   1 -14  16    0.98    6.00
   1 -14  16    4.86    4.84
  -1 -14 -17   27.37    8.34
   1 -14  17   32.44    6.10
  -1 -15  17    0.56    6.61
   1  15 -16   -4.19    7.03
  -1 -15  16    8.59    6.50
   1  15 -15   51.80    7.98
  -1 -15  15   49.16    7.26
   1 -15 -15   31.80    7.02
  -1 -15  14   25.27    6.06
   1 -15 -14   19.11    5.76
   1  15 -14   23.85    6.02
  -1 -15  14   19.77    4.40
  -1 -15  13  184.92   10.99
   1 -15 -13  164.59   10.33
   1  15 -13  170.58   11.08
  -1 -15  13  168.45    8.61
  -1 -15  13  165.15    9.80
  -1 -15  12  186.39    8.91
  -1 -15  12  177.64    9.89
  -1 -15  12  207.29   11.59
  -1  15  12  224.79   12.14
  -1 -15  12  175.81   10.33
   1  15 -12  179.21   11.29
   1 -15 -12  186.61   10.64
  -1 -15  11  319.39   12.87
  -1 -15  11  322.48   13.90
   1 -15 -11  310.28   13.92
  -1 -15  11  314.41   14.67
  -1  15  11  337.09   15.60
  -1 -15  11  320.60   15.41
   1  15 -11  320.66   15.60
   1 -15 -11  321.73   14.55
  -1 -15  10  267.18   11.02
  -1 -15  10  259.56   11.90
   1 -15 -10  282.77   12.46
  -1 -15  10  278.30   13.01
  -1  15  10  285.88   13.79
  -1 -15  10  299.33   14.13
   1  15 -10  276.74   13.81
   1 -15 -10  260.59   12.49
  -1 -15   9  306.67   12.79
  -1 -15   9  300.84   12.01
   1 -15  -9  324.47   13.64
  -1 -15   9  299.48   14.11
  -1  15   9  332.26   14.76
  -1 -15   9  330.18   14.97
   1  15  -9  311.85   14.87
   1 -15  -9  320.76   13.45
  -1 -15   8  135.71    6.29
  -1 -15   8  148.35    6.97
   1 -15  -8  148.38    8.02
  -1 -15   8  136.23    8.32
  -1 -15   8  164.46    9.17
  -1  15   8  151.76    8.80
   1  15  -8  152.81    8.93
   1 -15  -8  133.54    7.30
  -1 -15   7  359.45   13.55
  -1 -15   7  372.46   14.10
   1 -15  -7  412.35   15.69
   1 -15  -7  368.33   14.85
  -1 -15   7  348.22   15.91
  -1  15   7  398.34   16.39
  -1 -15   7  415.29   16.84
   1  15  -7  381.41   16.56
   1 -15  -7  378.76   14.59
   1 -15  -6   46.58    3.59
   1 -15  -6   52.71    4.37
   1 -15  -6   54.26    4.78
  -1  15   6   63.16    5.41
  -1 -15   6   53.58    5.37
   1  15  -6   50.07    5.21
  -1 -15   6   50.61    3.20
  -1 -15   6   54.93    2.94
   1 -15  -5   77.19    5.46
   1 -15  -5   84.34    5.22
   1 -15  -5   81.81    3.95
  -1  15   5   87.95    6.05
  -1 -15   5   75.83    6.17
  -1 -15   5   85.25    5.97
   1  15  -5   66.33    5.86
  -1 -15   5   71.71    3.33
  -1 -15   5   71.61    3.46
   1 -15  -4    2.24    2.72
   1 -15  -4    7.47    1.10
  -1  15   4    7.79    3.06
  -1 -15   4    7.20    3.59
   1  15  -4    8.15    3.30
  -1 -15   4    9.60    3.41
  -1 -15   4    6.99    0.95
   1 -15  -3  242.70   11.97
  -1  15   3  249.04   11.49
   1 -15  -3  256.93   11.38
  -1 -15   3  275.24   12.47
  -1 -15   3  260.52   11.89
   1  15  -3  268.51   11.96
  -1  15   3  254.65   11.09
  -1  15   2  162.56    8.37
   1 -15  -2  159.06    8.82
   1  15  -2  168.67    8.68
  -1 -15   2  163.26    9.26
   1 -15  -2  176.37    8.56
   1  15  -2  164.43    8.63
  -1  15   2  153.58    7.92
  -1 -15   2  175.55    8.86
   1  15  -1  607.77   22.59
  -1  15   1  583.86   22.02
  -1 -15   1  576.42   23.23
  -1 -15   1  593.17   22.38
   1 -15  -1  565.08   22.58
  -1 -15   1  598.68   22.80
  -1  15   1  564.68   21.79
   1  15  -1  591.85   22.37
  -1  15   0  152.56    8.17
   1  15   0  168.38    8.71
  -1 -15   0  177.94    8.73
  -1  15   0  156.77    8.18
   1  15   0  177.14    8.67
   1 -15   0  182.57    9.02
  -1 -15   0  178.76    9.24
   1  15   1  475.57   18.93
  -1  15  -1  470.97   18.29
   1 -15   1  473.84   19.62
  -1 -15  -1  491.97   18.81
  -1 -15  -1  496.69   18.89
   1  15   1  451.91   18.56
   1 -15   1  468.71   18.86
  -1 -15  -1  484.56   19.42
  -1  15  -1  463.82   18.44
   1  15   2  515.99   20.39
  -1 -15  -2  524.08   20.96
  -1 -15  -2  509.60   20.08
   1 -15   2  512.93   20.97
  -1 -15  -2  502.95   19.99
   1  15   2  511.11   20.02
  -1  15  -2  503.53   19.95
   1 -15   2  554.25   20.42
  -1 -15  -3  352.82   16.07
   1  15   3  373.74   15.67
  -1  15  -3  372.90   15.33
   1 -15   3  400.70   15.61
   1  15   3  351.63   15.11
  -1 -15  -3  363.62   15.05
  -1 -15  -3  357.14   15.24
   1 -15   3  374.62   16.12
  -1 -15  -4  440.34   17.42
  -1 -15  -4  445.98   17.19
  -1 -15  -4  401.00   14.99
   1  15   4  442.60   17.88
   1 -15   4  442.35   18.17
   1 -15   4  476.60   17.68
  -1  15  -4  449.45   17.62
   1 -15   4  422.05   14.60
  -1 -15  -5  411.09   16.53
  -1 -15  -5  394.97   16.71
  -1 -15  -5  389.70   14.95
   1  15   5  405.67   17.34
   1 -15   5  428.08   17.57
  -1  15  -5  433.51   17.23
   1 -15   5  441.55   17.18
   1 -15   5  411.56   14.38
  -1 -15  -6    7.64    3.13
  -1 -15  -6   11.50    3.37
  -1 -15  -6    5.42    2.37
   1  15   6    4.96    3.38
   1 -15   6    8.63    3.65
  -1  15  -6    5.00    3.54
   1 -15   6    9.30    1.96
   1 -15   7  191.75    7.90
   1 -15   7  196.40    8.40
  -1 -15  -7  182.02    9.42
  -1 -15  -7  192.01    9.81
   1 -15   7  178.57    9.56
   1  15   7  209.23   10.84
   1 -15   7  209.04   10.63
  -1  15  -7  195.87   10.42
  -1 -15  -7  189.94    8.86
   1 -15   8    3.69    2.79
   1 -15   8    6.09    2.35
  -1 -15  -8    6.10    3.57
  -1 -15  -8    6.69    3.45
   1 -15   8    3.53    3.29
   1  15   8    4.23    3.80
   1 -15   8    7.40    3.94
  -1  15  -8    0.80    3.85
  -1 -15  -8    5.72    3.15
   1 -15   9    6.47    2.74
   1 -15   9    2.63    3.04
  -1 -15  -9    7.88    3.75
   1 -15   9    8.77    3.91
   1 -15   9   12.41    4.02
   1  15   9    6.71    4.25
  -1  15  -9    2.94    3.98
  -1 -15  -9    9.30    3.63
  -1 -15 -10   14.80    4.29
   1 -15  10   28.58    5.10
   1  15  10   24.23    5.73
  -1 -15 -10   16.35    4.30
  -1  15 -10   19.91    5.09
   1 -15  10   12.82    3.00
   1 -15  10   16.93    3.63
   1 -15  11  104.03    7.38
   1 -15  11  116.23    6.74
   1 -15  11  129.60    8.81
   1  15  11  116.40    9.01
  -1 -15 -11  127.98    8.13
  -1  15 -11  134.39    9.21
  -1 -15 -11  115.06    8.34
   1 -15  12   38.23    6.03
   1  15  12   33.68    6.39
  -1  15 -12   38.54    6.25
  -1 -15 -12   43.73    6.29
   1 -15  12   35.12    5.22
   1 -15  12   31.76    4.20
   1 -15  13  250.36   13.42
   1  15  13  246.55   14.19
  -1 -15 -13  244.40   13.42
  -1  15 -13  263.75   14.08
   1 -15  13  247.48   11.56
   1 -15  14  137.67    9.83
   1  15  14  127.19   10.96
  -1 -15 -14  122.00    9.94
  -1  15 -14  113.39   10.04
   1 -15  14  133.48    8.13
  -1  15 -15  223.01   13.88
   1  15  15  216.95   14.29
  -1  15 -16  112.33   10.57
   1  15  16  109.17   10.92
   1  16 -16  240.71   14.95
  -1  16  16  244.85   15.71
  -1 -16  16  279.07   15.21
   1  16 -15   -1.18    5.64
  -1  16  15    6.75    6.89
  -1 -16  15    4.31    6.19
   1  16 -14  197.46   12.39
  -1  16  14  186.94   12.59
  -1 -16  14  182.80   12.05
   1  16 -13   13.94    6.42
  -1  16  13    1.09    5.40
  -1 -16  13   14.06    5.77
   1  16 -12  116.03    9.27
  -1 -16  12  128.38    9.36
  -1  16  12  116.67    9.17
   1  16 -11    4.87    4.96
  -1 -16  11    5.91    4.62
  -1 -16  11    7.53    5.08
  -1  16  11    5.77    4.88
   1 -16 -10    2.49    3.44
   1  16 -10    3.27    4.62
  -1 -16  10    3.89    4.01
  -1  16  10    6.76    4.75
  -1 -16  10    2.74    4.43
   1 -16  -9    4.00    3.90
   1  16  -9    2.68    4.38
  -1 -16   9   -1.53    3.78
  -1  16   9    1.70    4.13
  -1 -16   9    2.22    4.42
   1 -16  -8  206.51   10.09
   1  16  -8  200.46   10.99
  -1 -16   8  189.92   10.43
  -1  16   8  194.14   10.77
  -1 -16   8  199.39   11.16
   1  16  -7    6.59    4.01
   1 -16  -7   14.86    3.87
  -1  16   7    4.13    4.06
  -1 -16   7   12.23    4.04
   1  16  -6  918.40   33.96
  -1 -16   6  958.94   33.92
   1 -16  -6  885.62   32.26
   1 -16  -6  881.57   32.84
  -1 -16   6  914.45   34.26
  -1  16   6  889.30   33.41
   1  16  -5    7.53    3.59
  -1 -16   5    6.18    3.60
   1 -16  -5    0.30    3.28
   1 -16  -5    3.29    2.92
  -1 -16   5    2.07    3.41
  -1  16   5    6.43    3.44
   1  16  -4  495.20   20.89
  -1 -16   4  521.96   20.97
   1 -16  -4  515.34   20.40
  -1  16   4  525.00   20.70
  -1 -16   4  572.02   21.91
   1  16  -3   -0.34    3.35
  -1  16   3    4.73    2.73
  -1 -16   3    3.55    3.42
   1 -16  -3   -5.14    3.08
  -1 -16   3    2.88    3.56
   1 -16  -3    1.92    3.29
  -1  16   3    4.61    3.05
  -1 -16   2  207.23   10.67
  -1  16   2  207.83    9.80
   1  16  -2  222.10   10.47
  -1 -16   2  218.75   11.32
   1  16  -2  213.19   10.40
  -1  16   2  207.26   10.11
   1 -16  -2  210.81   10.77
  -1  16   1   13.90    3.17
   1 -16  -1   11.02    3.45
  -1 -16   1   14.43    3.91
   1  16  -1   14.67    3.50
  -1 -16   1    8.03    4.12
   1  16  -1   15.64    3.63
  -1  16   1   11.74    3.28
   1 -16   0  576.85   22.03
  -1  16   0  549.38   21.14
  -1 -16   0  584.65   22.34
   1  16   0  539.17   21.45
  -1 -16   0  522.73   21.47
   1  16   0  562.23   21.80
  -1  16   0  555.23   21.19
  -1 -16  -1   14.18    3.90
   1  16   1    5.54    3.04
   1 -16   1    9.45    3.37
  -1  16  -1   11.50    3.25
  -1 -16  -1   16.16    3.34
  -1 -16  -1   15.17    3.35
   1  16   1   11.76    3.57
  -1  16  -1   11.90    3.27
   1  16   2   16.08    3.57
  -1  16  -2   20.00    3.62
  -1 -16  -2   13.90    3.93
   1 -16   2   21.36    4.02
  -1 -16  -2   21.97    3.70
  -1 -16  -2   18.46    3.76
   1  16   2   19.37    3.84
   1 -16   2   17.63    4.29
  -1  16  -3    8.03    3.35
   1  16   3    5.90    3.04
   1 -16   3   -0.34    3.20
  -1 -16  -3    8.69    3.22
  -1 -16  -3    0.65    3.11
   1  16   3    5.37    3.45
  -1 -16  -3   -1.66    3.47
   1 -16   3    8.95    3.70
  -1  16  -4  359.34   15.77
   1 -16   4  382.16   16.12
  -1 -16  -4  364.39   15.62
  -1 -16  -4  364.70   15.34
   1 -16   4  374.19   16.51
   1  16   4  384.46   16.30
   1 -16   5    2.43    3.36
  -1  16  -5    7.15    3.74
  -1 -16  -5    0.98    3.61
  -1 -16  -5    8.30    3.28
   1  16   5    3.49    3.71
   1 -16   5    1.23    3.48
  -1  16  -6  475.17   19.91
   1 -16   6  523.86   20.12
  -1 -16  -6  480.62   19.15
  -1 -16  -6  478.17   19.44
   1 -16   6  470.78   20.28
   1  16   6  478.14   20.23
  -1 -16  -7    9.73    4.03
  -1 -16  -7    2.39    3.34
  -1  16  -7   10.39    4.28
   1 -16   7    4.72    3.50
   1  16   7    5.95    4.11
   1 -16   7    1.65    3.89
  -1  16  -8  509.35   21.31
  -1 -16  -8  504.00   20.49
   1 -16   8  473.49   20.31
   1  16   8  539.42   21.74
   1 -16   8  528.12   21.39
  -1 -16  -9    4.51    3.75
  -1  16  -9   -1.77    4.48
   1 -16   9   10.37    4.06
   1 -16   9   -2.58    4.53
   1  16   9    2.82    4.70
  -1  16 -10  378.59   17.47
  -1 -16 -10  358.14   16.18
   1  16  10  358.10   17.54
   1 -16  10  400.10   17.48
  -1  16 -11   -0.49    5.21
  -1 -16 -11   -0.36    4.42
   1 -16  11    1.36    4.69
   1  16  11   11.00    5.33
  -1  16 -12  215.38   12.97
   1 -16  12  224.31   12.56
   1  16  12  226.48   13.41
  -1  16 -13    5.44    5.71
   1  16  13    5.26    6.33
   1 -16  13    7.75    5.65
  -1  16 -14    8.00    6.16
   1  16  14    8.02    6.71
   1 -16  14   12.94    6.15
  -1  16 -15    1.80    6.53
   1  16  15    2.60    6.91
  -1  16 -16   11.37    7.54
   1  16  16   -4.11    8.05
   1  17 -16   15.33    7.44
  -1  17  16   11.94    7.91
  -1 -17  16   15.08    6.94
   1  17 -15   -3.06    6.75
  -1 -17  15    6.21    6.67
  -1  17  15   -1.26    6.87
   1  17 -14   54.87    8.09
  -1  17  14   41.07    7.86
  -1 -17  14   49.02    7.21
   1  17 -13  134.93   10.53
  -1 -17  13  142.92   10.45
  -1  17  13  124.02   10.44
   1  17 -12   67.30    8.04
  -1  17  12   89.47    8.32
  -1 -17  12   72.11    8.09
   1  17 -11  248.46   14.13
  -1 -17  11  264.42   13.35
  -1  17  11  263.91   14.23
  -1 -17  11  284.03   14.32
   1 -17 -10  151.44    8.79
   1  17 -10  155.06   10.20
  -1 -17  10  128.20    9.03
  -1 -17  10  134.00    9.70
  -1  17  10  159.72   10.13
   1 -17  -9  304.71   14.01
   1  17  -9  332.81   15.74
  -1 -17   9  311.31   14.85
  -1  17   9  322.18   15.35
  -1 -17   9  318.31   15.55
   1 -17  -8  249.85   11.98
   1  17  -8  241.00   12.94
  -1 -17   8  246.11   12.45
  -1 -17   8  272.83   13.55
  -1  17   8  248.09   12.83
   1  17  -7  183.68   10.57
  -1 -17   7  204.41   10.76
   1 -17  -7  180.19    9.80
  -1 -17   7  198.26   11.11
  -1  17   7  177.96   10.41
   1  17  -6  189.69   10.61
  -1 -17   6  198.01   10.67
   1 -17  -6  193.04    9.42
   1 -17  -6  194.97    9.93
  -1 -17   6  203.56   11.22
  -1  17   6  190.32   10.44
  -1 -17   5   46.75    5.40
   1  17  -5   51.49    5.67
   1 -17  -5   53.55    5.10
  -1 -17   5   44.94    5.64
  -1  17   5   44.72    5.31
   1  17  -4    2.67    3.44
  -1 -17   4    4.63    3.59
   1 -17  -4    1.94    3.35
  -1 -17   4   -0.90    3.88
  -1  17   4    6.54    3.49
   1  17  -3    9.52    3.57
  -1  17   3   10.43    3.26
  -1 -17   3   10.77    4.06
   1 -17  -3    9.08    3.43
   1 -17  -3    8.69    4.15
  -1 -17   3    6.71    4.19
  -1  17   3   10.22    3.52
   1  17  -2  100.25    7.16
  -1  17   2  104.19    6.82
  -1 -17   2  113.01    7.58
  -1 -17   2  133.67    8.49
  -1  17   2  106.42    7.00
   1 -17  -2  124.47    7.84
   1  17  -2  121.61    7.51
  -1 -17   1   56.44    5.83
   1  17  -1   67.34    5.56
  -1  17   1   68.88    5.29
   1  17  -1   66.02    5.69
  -1  17   1   64.59    5.44
   1 -17  -1   65.53    5.74
   1  17   0  118.33    7.40
   1 -17   0  122.04    7.67
  -1 -17   0  120.82    7.95
  -1  17   0  111.98    7.07
  -1 -17   0  124.08    7.61
   1  17   0  114.36    7.48
  -1  17   0  123.09    7.22
  -1  17  -1  217.56   10.47
   1 -17   1  219.97   10.99
   1  17   1  211.09   10.59
  -1 -17  -1  217.28   10.72
   1  17   1  201.14   10.66
  -1 -17  -1  209.21   11.22
  -1  17  -1  219.47   10.35
   1  17   2   61.61    5.33
  -1 -17  -2   54.40    5.82
  -1  17  -2   51.35    5.05
   1 -17   2   65.33    5.87
  -1 -17  -2   54.00    5.31
  -1 -17  -2   56.06    5.29
   1 -17   2   68.09    6.25
   1  17   2   57.12    5.57
  -1  17  -3  522.51   20.48
   1 -17   3  497.43   20.63
   1  17   3  479.92   20.10
  -1 -17  -3  525.42   20.54
  -1 -17  -3  530.37   20.34
   1 -17   3  506.07   21.48
   1  17   3  506.44   20.77
  -1 -17  -3  491.55   21.23
  -1  17  -4  154.15    8.79
   1 -17   4  134.46    8.36
   1 -17   4  147.70    9.19
  -1 -17  -4  139.34    8.10
  -1 -17  -4  133.87    8.14
   1  17   4  149.93    8.96
  -1  17  -5  332.98   14.92
   1 -17   5  335.22   14.96
  -1 -17  -5  319.32   14.50
  -1 -17  -5  314.95   14.13
   1 -17   5  349.50   15.85
   1  17   5  332.39   15.25
  -1  17  -6   66.64    6.43
   1 -17   6   78.73    6.62
  -1 -17  -6   74.05    6.37
  -1 -17  -6   72.41    5.92
   1  17   6   73.00    6.65
   1 -17   6   69.38    6.78
  -1  17  -7   42.06    5.38
   1 -17   7   53.29    5.97
  -1 -17  -7   43.99    5.38
  -1 -17  -7   50.78    5.15
   1  17   7   49.34    6.25
   1 -17   7   40.09    5.61
  -1 -17  -8    7.55    4.32
  -1  17  -8   11.98    4.63
   1 -17   8    3.28    3.78
   1  17   8   11.28    4.97
   1 -17   8    6.79    4.50
  -1  17  -9    5.60    4.73
  -1 -17  -9   -1.10    4.13
   1 -17   9    4.18    4.63
   1  17   9   -0.49    4.99
  -1  17 -10   36.10    6.07
  -1 -17 -10   38.24    5.70
   1  17  10   32.62    6.29
   1 -17  10   39.18    6.02
  -1  17 -11   33.25    6.47
  -1 -17 -11   15.84    4.97
   1 -17  11   31.81    6.33
   1  17  11   20.15    5.98
  -1  17 -12  177.83   11.56
   1 -17  12  162.50   10.96
   1  17  12  158.99   11.74
  -1  17 -13  116.82   10.04
   1 -17  13  114.12    9.51
   1  17  13  135.92   10.86
  -1  17 -14  167.30   12.36
   1  17  14  180.89   13.00
  -1  17 -15  128.44   10.97
   1  17  15  130.21   11.68
   1  18 -15  164.07   12.43
  -1 -18  15  178.75   12.54
  -1  18  15  164.47   12.86
   1  18 -14   11.54    6.86
  -1 -18  14   -0.58    6.36
  -1  18  14   18.93    7.28
   1  18 -13  116.07   10.14
  -1 -18  13  101.66    9.75
  -1  18  13  141.29   10.65
   1  18 -12    0.56    5.75
  -1 -18  12    6.01    5.84
  -1  18  12  -10.42    6.01
   1  18 -11   17.64    5.72
  -1  18  11   28.05    6.29
  -1 -18  11   27.12    6.26
   1 -18 -10    1.75    4.39
   1  18 -10   -2.06    5.66
  -1 -18  10   -0.43    4.88
  -1 -18  10   -0.52    4.60
  -1  18  10   -0.49    5.28
   1 -18  -9   96.22    7.09
   1  18  -9  100.70    8.31
  -1 -18   9   96.44    7.64
  -1  18   9   88.68    8.06
  -1 -18   9   85.32    8.23
   1 -18  -8    0.35    4.07
  -1 -18   8    0.91    4.79
   1  18  -8   -1.91    4.86
  -1 -18   8    5.49    4.69
  -1  18   8    2.22    4.67
  -1 -18   8    1.00    4.74
   1  18  -7  335.83   16.38
  -1 -18   7  390.78   16.65
   1 -18  -7  332.20   15.23
  -1  18   7  344.76   16.11
  -1 -18   7  353.94   16.82
   1  18  -6    7.90    4.35
  -1 -18   6   13.75    4.84
   1 -18  -6    5.16    4.06
  -1 -18   6    6.87    4.72
  -1  18   6   10.46    4.28
   1  18  -5  546.51   22.96
  -1 -18   5  575.37   23.22
   1 -18  -5  537.53   22.18
  -1 -18   5  620.56   24.18
  -1  18   5  569.03   22.85
   1  18  -4   44.01    5.53
  -1 -18   4   46.94    5.41
   1 -18  -4   42.46    5.30
  -1  18   4   44.33    5.27
  -1 -18   4   31.51    5.87
  -1  18   3  677.23   25.90
  -1 -18   3  690.10   27.18
   1  18  -3  676.84   26.82
  -1 -18   3  722.21   28.08
   1 -18  -3  700.64   27.49
  -1  18   3  691.66   26.52
  -1  18   2   41.34    4.72
  -1 -18   2   50.96    5.73
   1 -18  -2   47.21    5.78
   1  18  -2   50.68    5.46
  -1  18   2   58.59    5.38
   1  18  -2   46.69    5.29
  -1 -18   2   53.35    6.44
  -1 -18   1  326.13   15.39
  -1  18   1  331.24   14.31
   1  18  -1  340.99   14.94
   1  18  -1  317.55   14.91
  -1  18   1  329.61   14.58
   1 -18  -1  363.66   15.66
  -1 -18   0   44.42    5.57
   1  18   0   49.65    5.49
  -1  18   0   45.58    5.00
   1 -18   0   53.68    5.91
  -1 -18   0   52.97    5.44
  -1  18   0   55.26    5.32
   1  18   0   49.70    5.41
  -1  18  -1  222.15   11.03
   1 -18   1  224.16   11.69
   1  18   1  215.51   11.22
  -1 -18  -1  225.65   11.48
  -1  18  -1  236.64   11.27
  -1 -18  -1  232.85   12.21
   1  18   1  249.04   11.85
   1 -18   2   16.52    4.24
   1  18   2   17.86    4.15
  -1  18  -2   13.37    4.04
  -1 -18  -2   16.50    4.69
  -1 -18  -2   14.74    4.12
   1  18   2   17.67    4.59
   1 -18   3   22.41    4.32
   1  18   3   19.32    4.39
  -1  18  -3   18.39    4.43
  -1 -18  -3   21.80    4.33
  -1 -18  -3   24.44    4.54
   1  18   3   25.56    4.67
   1 -18   3   26.36    4.94
  -1 -18  -3   32.71    5.52
   1 -18   4    7.52    4.10
  -1  18  -4    8.38    4.10
  -1 -18  -4    1.67    3.42
  -1 -18  -4    4.44    3.95
   1 -18   4    8.09    4.26
   1  18   4   13.02    4.35
  -1  18  -5  285.34   13.86
   1 -18   5  293.96   13.94
   1 -18   5  289.32   14.61
  -1 -18  -5  277.52   13.48
  -1 -18  -5  290.07   13.19
   1  18   5  302.51   14.35
   1 -18   6    0.41    4.36
  -1  18  -6    4.20    4.31
  -1 -18  -6    1.49    4.12
  -1 -18  -6    1.96    3.83
   1 -18   6    0.48    4.48
   1  18   6    1.37    4.50
  -1  18  -7  375.42   17.35
   1 -18   7  407.62   17.37
  -1 -18  -7  361.22   16.53
   1 -18   7  391.63   17.78
   1  18   7  356.41   17.34
  -1 -18  -8   26.16    5.31
   1 -18   8   18.10    5.30
  -1  18  -8   22.31    5.60
   1 -18   8   16.29    4.80
   1 -18   8   14.73    5.40
   1  18   8   16.31    5.43
  -1  18  -9  398.65   18.30
  -1 -18  -9  363.39   16.92
   1 -18   9  408.38   18.43
   1  18   9  399.99   18.52
  -1  18 -10    2.55    4.93
  -1 -18 -10   12.07    4.96
   1 -18  10   11.08    5.50
   1  18  10   15.64    6.01
  -1  18 -11  279.51   14.59
  -1 -18 -11  238.53   12.73
   1  18  11  240.69   14.34
   1 -18  11  258.97   14.17
  -1  18 -12   -1.12    5.95
   1 -18  12    5.27    5.94
   1  18  12   -6.56    6.40
  -1  18 -13  134.88   11.20
   1  18  13  135.31   11.40
   1 -18  13  134.79   10.44
  -1  18 -14   -1.84    6.52
   1  18  14   -2.62    7.53
  -1  18 -15    8.33    7.64
   1  18  15   17.18    8.13
   1  19 -14  134.50   11.39
  -1  19  14  140.61   11.63
  -1 -19  14  138.22   11.49
   1  19 -13   28.99    7.36
  -1 -19  13   34.81    7.50
  -1  19  13   35.35    7.86
   1  19 -12  213.57   13.33
  -1 -19  12  207.86   13.31
  -1  19  12  220.16   13.45
   1  19 -11   66.46    7.89
  -1  19  11   47.60    7.53
  -1 -19  11   51.72    7.69
   1  19 -10  201.59   12.52
  -1 -19  10  194.56   11.84
  -1 -19  10  239.51   13.02
  -1  19  10  209.02   12.62
   1 -19  -9   70.87    6.77
  -1 -19   9   91.11    8.21
   1  19  -9   79.06    8.06
  -1 -19   9   71.46    7.28
  -1  19   9   74.95    7.82
  -1 -19   9   69.39    8.19
   1 -19  -8  171.45   10.18
   1  19  -8  171.68   11.30
  -1 -19   8  206.24   11.54
  -1 -19   8  179.25   10.93
  -1 -19   8  203.63   11.93
  -1  19   8  177.33   10.97
   1  19  -7   99.09    8.38
  -1 -19   7  101.60    8.26
   1 -19  -7   99.26    7.25
  -1  19   7   93.21    8.01
  -1 -19   7  101.25    8.83
  -1 -19   6  166.82   10.13
   1  19  -6  141.77    9.73
   1 -19  -6  148.85    9.14
  -1 -19   6  186.05   11.21
  -1  19   6  166.64    9.93
  -1 -19   5   13.09    4.93
   1  19  -5   13.28    5.04
   1 -19  -5    8.80    4.42
  -1 -19   5   15.71    5.59
  -1  19   5   10.56    4.52
   1  19  -4   -0.43    4.57
  -1 -19   4   -0.89    4.29
  -1  19   4    3.11    3.88
  -1 -19   4   -2.62    4.80
   1  19  -3   22.08    4.65
  -1 -19   3   17.00    4.94
  -1  19   3   16.37    4.11
  -1  19   3   18.31    4.64
   1 -19  -3   14.68    5.06
  -1 -19   3   18.40    5.40
  -1 -19   2  312.40   14.94
  -1  19   2  303.14   13.64
   1  19  -2  293.02   14.39
  -1 -19   2  326.40   15.80
   1 -19  -2  281.65   14.74
  -1  19   2  306.68   14.01
   1  19  -2  321.13   14.60
  -1 -19   1  271.51   13.73
  -1  19   1  275.09   12.62
   1  19  -1  265.71   12.95
  -1  19   1  262.27   12.70
   1  19  -1  281.92   13.41
   1 -19  -1  269.05   13.82
  -1  19   0  449.11   18.90
   1 -19   0  469.40   19.91
  -1 -19   0  492.16   20.44
   1  19   0  453.03   19.31
   1  19   0  462.80   19.61
   1 -19   1  181.05   10.47
  -1  19  -1  195.41   10.05
   1  19   1  165.26    9.86
  -1 -19  -1  176.50   10.12
   1  19   1  182.70   10.40
  -1 -19  -1  193.30   11.14
  -1  19  -2  546.46   21.37
   1 -19   2  519.31   21.83
   1  19   2  486.01   21.08
  -1 -19  -2  510.30   21.39
  -1 -19  -2  526.51   22.52
   1  19   2  560.04   22.00
   1  19   3  139.03    8.92
   1 -19   3  163.18    9.46
  -1  19  -3  150.89    9.10
   1 -19   3  155.94   10.21
  -1 -19  -3  155.63    9.12
  -1 -19  -3  141.82    9.13
   1  19   3  159.04    9.74
  -1 -19  -3  154.51   10.25
  -1  19  -4  471.30   20.16
   1 -19   4  480.62   20.27
  -1 -19  -4  474.78   19.62
  -1 -19  -4  449.77   19.87
   1 -19   4  508.03   21.54
   1  19   4  494.64   20.67
  -1  19  -5  133.78    9.15
   1 -19   5  146.09    9.20
  -1 -19  -5  129.95    8.62
   1 -19   5  128.65    9.85
  -1 -19  -5  132.06    8.36
   1  19   5  124.04    9.10
  -1  19  -6  255.67   13.51
   1 -19   6  296.18   14.07
  -1 -19  -6  256.01   13.12
   1 -19   6  274.01   14.56
  -1 -19  -6  267.14   12.73
   1  19   6  281.41   14.25
  -1  19  -7   83.46    7.72
   1 -19   7   94.83    8.33
  -1 -19  -7   90.05    7.35
   1 -19   7  110.66    9.01
   1  19   7   97.87    8.56
   1 -19   8   58.62    7.02
  -1  19  -8   42.38    6.76
  -1 -19  -8   49.17    6.25
   1  19   8   53.04    7.17
   1 -19   8   58.98    7.58
   1 -19   9   -2.42    5.41
  -1  19  -9   -0.51    5.33
  -1 -19  -9    1.21    4.84
   1  19   9   -1.09    5.70
   1 -19   9   10.10    5.84
  -1  19 -10   32.56    6.75
  -1 -19 -10   32.62    5.70
   1 -19  10   38.44    7.11
   1  19  10   29.50    6.94
  -1  19 -11   34.63    7.19
   1  19  11   30.71    7.15
   1 -19  11   25.69    6.85
  -1  19 -12  212.41   13.91
   1 -19  12  221.89   13.75
   1  19  12  229.66   14.32
  -1  19 -13   43.79    7.67
   1  19  13   60.19    8.68
  -1  19 -14  191.94   13.65
   1  19  14  183.97   13.82
   1  20 -14  149.56   12.48
  -1 -20  14  159.06   12.60
  -1  20  14  170.11   12.91
   1  20 -13   17.56    7.39
  -1  20  13   14.85    7.20
  -1 -20  13   18.11    7.34
   1  20 -12   82.19    9.41
  -1  20  12   79.78    9.22
  -1 -20  12   89.46    9.66
   1  20 -11    1.17    6.48
  -1 -20  11    1.69    6.13
  -1  20  11    1.13    6.10
  -1 -20  11    6.61    6.22
   1  20 -10    1.69    5.74
  -1 -20  10    4.88    6.16
  -1 -20  10    0.59    5.98
  -1  20  10   -4.31    6.04
   1 -20  -9   15.55    5.02
  -1 -20   9   12.07    5.93
   1  20  -9   11.43    6.01
  -1 -20   9    4.26    5.22
  -1  20   9    3.59    5.63
  -1 -20   9   15.17    6.38
   1 -20  -8  172.22   10.22
  -1 -20   8  189.23   11.37
   1  20  -8  158.18   11.07
  -1 -20   8  158.83   10.63
  -1 -20   8  198.18   12.30
  -1  20   8  169.97   11.07
  -1 -20   7   31.84    5.76
   1  20  -7   23.73    5.89
   1 -20  -7   32.18    5.72
  -1  20   7   27.23    5.71
  -1 -20   7   20.03    6.35
   1  20  -6  408.54   19.42
  -1 -20   6  458.55   19.85
   1 -20  -6  390.68   18.43
  -1 -20   6  484.03   20.90
  -1  20   6  453.97   19.47
   1  20  -5   10.26    5.22
  -1 -20   5   14.48    5.42
   1 -20  -5   16.73    4.88
  -1  20   5   18.46    5.22
  -1 -20   5   21.37    6.07
  -1 -20   4  448.89   19.34
   1  20  -4  404.86   18.60
  -1 -20   4  428.60   19.93
  -1  20   4  405.07   18.32
  -1 -20   3   58.24    6.86
   1  20  -3   64.19    6.65
  -1  20   3   61.98    5.88
   1 -20  -3   57.00    6.87
  -1 -20   3   72.77    7.64
   1  20  -2  326.17   15.30
  -1  20   2  302.62   14.31
  -1 -20   2  318.47   15.81
   1  20  -2  343.34   15.37
   1 -20  -2  324.46   15.88
   1 -20  -1   37.02    6.05
   1  20  -1   38.71    5.64
  -1  20   1   37.62    5.22
  -1 -20   1   40.64    6.19
   1  20  -1   48.25    6.17
   1  20   0  320.00   15.38
  -1  20   0  329.43   15.05
   1  20   0  354.50   16.11
  -1 -20   0  348.70   16.49
   1 -20   0  358.08   16.47
  -1  20  -1   11.79    4.46
   1 -20   1    1.38    4.41
   1  20   1    3.96    4.32
  -1 -20  -1    6.63    4.80
   1  20   1    6.44    4.64
  -1 -20  -2   25.74    5.73
  -1  20  -2   45.18    5.49
   1 -20   2   31.44    5.70
   1  20   2   27.90    5.19
  -1 -20  -2   38.24    5.42
   1  20   2   36.10    5.59
   1 -20   3    0.46    4.86
   1  20   3    5.89    4.12
  -1  20  -3    3.61    4.50
  -1 -20  -3    2.49    4.60
  -1 -20  -3    3.22    4.73
   1  20   3    0.45    4.63
  -1  20  -4  133.65    9.08
   1 -20   4  153.15    9.52
  -1 -20  -4  136.52    9.09
   1 -20   4  121.91    9.87
  -1 -20  -4  133.80    8.78
   1  20   4  135.10    9.44
  -1  20  -5   59.24    6.54
   1 -20   5   52.49    6.49
  -1 -20  -5   41.21    5.72
  -1 -20  -5   35.94    5.42
   1 -20   5   40.62    6.84
   1  20   5   52.44    6.72
   1 -20   6  442.82   19.34
  -1  20  -6  423.75   19.06
   1 -20   6  427.79   20.10
  -1 -20  -6  407.51   18.49
   1  20   6  427.19   19.57
  -1  20  -7   47.66    6.88
   1 -20   7   54.74    6.82
  -1 -20  -7   47.84    6.43
   1  20   7   57.71    7.48
   1 -20   7   58.13    7.27
   1 -20   8  345.81   16.64
  -1  20  -8  323.31   16.50
   1 -20   8  350.67   17.33
  -1 -20  -8  305.82   15.34
   1  20   8  336.63   17.00
  -1  20  -9   64.43    8.11
   1 -20   9   58.84    7.65
  -1 -20  -9   52.98    6.47
   1  20   9   76.59    8.35
   1 -20   9   59.45    8.34
  -1  20 -10  206.74   13.40
   1 -20  10  228.95   13.32
  -1 -20 -10  199.55   11.83
   1  20  10  209.64   13.54
   1 -20  10  213.46   13.50
  -1  20 -11    9.29    6.81
   1  20  11   14.20    7.06
   1 -20  11   24.01    7.11
  -1  20 -12   87.71    9.62
   1  20  12   71.90    9.64
   1 -20  12   98.73   10.06
  -1  20 -13   42.84    8.45
   1  20  13   26.76    8.12
   1  21 -13   66.97    9.27
  -1 -21  13   57.17    9.67
   1  21 -12    7.56    7.28
  -1 -21  12   14.00    7.55
  -1 -21  12   25.87    7.73
  -1  21  12    7.37    7.06
   1  21 -11  164.47   12.60
  -1 -21  11  204.05   13.02
  -1 -21  11  192.38   13.31
  -1  21  11  204.32   13.12
   1  21 -10   18.86    6.69
  -1 -21  10   27.28    7.39
  -1 -21  10   23.81    7.57
   1 -21  -9  223.45   12.28
  -1 -21   9  252.25   14.14
   1  21  -9  227.84   13.74
  -1 -21   9  218.22   12.91
  -1 -21   9  226.17   14.42
   1 -21  -8   40.90    6.23
  -1 -21   8   40.49    7.15
   1  21  -8   31.27    6.94
  -1 -21   8   42.17    6.63
  -1 -21   8   26.52    7.06
  -1 -21   7  264.84   14.03
   1  21  -7  214.63   13.36
   1 -21  -7  225.53   12.55
  -1 -21   7  263.34   14.63
  -1 -21   6   14.05    5.83
   1  21  -6   17.23    5.89
   1 -21  -6   27.90    5.52
  -1 -21   6   22.43    6.76
   1  21  -5   79.55    7.96
  -1 -21   5   81.54    7.97
  -1 -21   5   84.45    8.41
   1  21  -4    9.85    5.40
  -1 -21   4    4.11    5.47
  -1 -21   4    4.82    5.41
   1  21  -3   21.30    5.44
  -1 -21   3   21.55    5.91
  -1  21   3   19.12    4.94
  -1  21   2   20.41    4.70
   1  21  -2   30.43    5.65
  -1 -21   2   31.09    6.14
   1 -21  -2   29.97    6.01
  -1 -21   1  239.78   13.34
  -1  21   1  209.99   11.47
   1  21  -1  227.84   12.29
   1  21  -1  252.03   12.76
   1 -21  -1  244.97   13.36
   1 -21   0   18.12    5.71
  -1 -21   0   31.54    6.34
   1  21   0   17.27    5.19
  -1  21   0   23.83    4.96
   1  21   0   22.98    5.50
  -1  21  -1  355.18   16.13
   1  21   1  334.19   16.16
   1 -21   1  364.30   17.10
   1  21   1  363.55   16.86
  -1 -21  -1  367.84   17.71
  -1  21  -2   97.31    7.66
   1 -21   2  111.25    8.72
   1  21   2  104.76    7.80
  -1 -21  -2   84.01    7.83
  -1 -21  -2   89.45    8.54
   1  21   2   86.18    7.81
   1 -21   3  355.74   16.90
  -1  21  -3  308.01   15.79
  -1 -21  -3  356.49   16.34
   1  21   3  370.23   16.87
   1 -21   4   54.19    6.91
  -1  21  -4   51.28    6.53
  -1 -21  -4   58.63    6.51
   1 -21   4   58.05    8.06
   1  21   4   51.20    7.06
   1 -21   5  236.32   13.22
  -1  21  -5  243.71   13.27
  -1 -21  -5  243.69   13.05
   1 -21   5  254.99   14.45
   1  21   5  253.40   13.86
  -1  21  -6   -0.97    5.27
   1 -21   6    8.51    5.49
  -1 -21  -6   18.02    5.61
   1 -21   6    7.13    5.73
   1  21   6   10.05    5.77
  -1  21  -7  117.76    9.60
   1 -21   7  118.33    9.57
  -1 -21  -7  123.10    9.14
   1 -21   7  121.25   10.27
   1  21   7  132.85   10.00
  -1  21  -8    0.53    5.42
   1 -21   8    2.61    5.63
  -1 -21  -8   -0.89    5.38
   1 -21   8   -8.41    6.51
   1  21   8   -1.71    5.83
   1 -21   9    6.92    6.01
  -1  21  -9   -2.77    6.01
  -1 -21  -9   -0.89    5.39
   1 -21   9    7.92    6.75
   1  21   9    0.59    6.22
   1 -21  10   -3.31    6.45
  -1  21 -10    4.06    6.39
  -1 -21 -10   -0.45    5.26
   1 -21  10   -0.61    6.79
   1  21  10   17.29    7.62
   1 -21  11   86.05    9.38
  -1  21 -11   90.57    9.73
   1  21  11  110.20   10.67
   1 -21  11   91.19   10.05
  -1  21 -12    7.52    7.22
   1 -21  12    5.92    7.14
   1  21  12   29.36    8.25
   1 -21  12    1.89    7.11
  -1 -22  12   40.41    8.84
   1  22 -12   49.69    8.86
  -1 -22  12   55.28    9.19
   1  22 -11    5.07    6.69
  -1 -22  11   -0.61    7.21
  -1 -22  11   22.25    7.80
   1  22 -10   12.27    6.98
  -1 -22  10   28.05    7.11
  -1 -22  10   30.80    8.16
  -1 -22   9    2.92    6.49
   1  22  -9    2.96    6.46
   1 -22  -9    7.73    5.43
  -1 -22   9    7.27    7.20
   1 -22  -8   49.46    6.86
   1  22  -8   42.72    7.46
  -1 -22   8   36.42    7.36
  -1 -22   8   39.10    6.91
  -1 -22   8   54.43    8.73
  -1 -22   7   86.61    8.99
   1  22  -7   73.44    8.88
  -1 -22   7   81.36    9.31
  -1 -22   6   78.71    8.68
   1  22  -6   64.59    7.89
  -1 -22   6   85.48    9.12
  -1 -22   5  268.99   14.80
   1  22  -5  233.14   13.90
  -1 -22   5  288.61   15.82
  -1 -22   4   72.43    7.97
   1  22  -4   74.66    7.84
  -1 -22   4  101.60    9.63
  -1  22   3  271.15   13.74
   1  22  -3  271.53   14.54
  -1 -22   3  332.11   15.84
  -1  22   2   53.85    6.17
  -1 -22   2   76.76    8.11
   1  22  -2   59.43    7.29
   1 -22  -2   54.28    7.53
  -1  22   1  177.89   10.33
   1  22  -1  176.82   10.85
  -1 -22   1  190.97   11.82
   1 -22  -1  168.10   11.64
   1  22   0   79.46    7.52
   1 -22   0   75.21    8.19
  -1  22   0   84.43    7.21
  -1 -22   0   80.92    8.43
  -1  22  -1   63.72    6.57
   1  22   1   52.81    6.66
  -1 -22  -1   52.87    7.50
   1 -22   1   50.88    7.12
   1  22   2   17.01    5.32
  -1  22  -2   22.49    5.38
   1 -22   2    6.83    5.41
  -1 -22  -2   10.68    5.80
   1  22   2   16.55    5.84
  -1  22  -3   -3.09    5.24
   1 -22   3   -5.73    5.48
  -1 -22  -3   -6.01    5.25
   1  22   3    3.51    5.41
  -1  22  -4   13.84    5.28
   1 -22   4   25.03    6.20
  -1 -22  -4   18.91    6.09
   1  22   4   12.92    6.01
  -1  22  -5  130.91    9.99
   1 -22   5  153.67   10.32
   1 -22   5  131.96   11.14
  -1 -22  -5  149.15   10.04
   1  22   5  145.42   10.59
  -1  22  -6   82.17    8.38
   1 -22   6   91.03    8.70
  -1 -22  -6   83.45    8.11
   1 -22   6   91.08    9.38
   1  22   6   89.18    8.81
   1 -22   7  256.57   14.27
  -1  22  -7  218.03   13.51
   1 -22   7  249.13   14.93
  -1 -22  -7  219.99   13.01
   1  22   7  241.29   14.30
   1 -22   8   68.68    8.62
  -1  22  -8   73.42    8.46
  -1 -22  -8   73.30    7.90
   1 -22   8   82.45    9.09
   1  22   8   74.99    9.15
  -1  22  -9  194.69   13.39
   1 -22   9  232.77   13.84
  -1 -22  -9  197.55   12.26
   1 -22   9  224.16   14.40
   1  22   9  214.47   13.86
  -1  22 -10   35.43    8.09
   1 -22  10   45.60    8.15
   1 -22  10   65.57    9.10
   1  22  10   49.39    8.50
   1 -22  11  170.26   11.93
  -1  22 -11  148.88   12.12
   1 -22  11  137.82   12.05
   1  22  11  133.60   11.86
  -1 -23  11    5.79    7.59
   1  23 -11   19.04    8.06
  -1 -23  11   22.93    8.74
   1  23 -10  201.96   14.10
  -1 -23  10  213.16   14.05
  -1 -23  10  189.24   14.34
   1  23  -9   17.17    7.26
  -1 -23   9   24.02    7.66
  -1 -23   9   25.88    7.93
  -1 -23   8  305.47   17.23
   1  23  -8  254.69   15.79
  -1 -23   8  314.72   16.69
  -1 -23   8  273.76   15.33
   1  23  -7    3.99    5.83
  -1 -23   7   -1.79    6.59
  -1 -23   7   -0.69    7.05
  -1 -23   6  207.55   13.41
   1  23  -6  195.30   12.86
  -1 -23   6  217.96   14.31
   1  23  -5    4.25    5.67
  -1 -23   5   -7.02    5.93
  -1 -23   5    7.61    7.11
  -1 -23   4    6.43    6.21
   1  23  -4    4.11    5.60
  -1 -23   3    0.59    6.15
   1  23  -3   -3.50    5.66
  -1 -23   2  129.39   10.92
  -1  23   2  136.61    9.16
   1  23  -2  135.44   10.00
   1 -23  -2  135.96   10.79
  -1  23   1   20.18    5.25
   1  23  -1   10.43    5.43
  -1 -23   1   10.16    6.43
   1 -23  -1   12.87    6.11
  -1  23   0  383.12   17.54
   1  23   0  381.19   18.11
  -1 -23   0  397.80   19.52
   1 -23   0  413.97   19.61
  -1 -23  -1    0.62    6.15
   1  23   1    3.69    5.11
   1 -23   1    4.52    5.34
  -1  23  -1    3.02    5.01
  -1  23  -2  334.61   16.30
   1  23   2  323.35   16.30
   1 -23   2  357.29   17.72
  -1 -23  -2  373.05   18.33
  -1  23  -3   40.17    6.53
   1 -23   3   35.60    7.28
  -1  23  -4  204.59   12.37
   1 -23   4  242.98   13.80
  -1 -23  -4  201.56   12.35
  -1  23  -5   10.05    5.80
   1 -23   5   13.94    6.00
  -1 -23  -5   14.99    5.89
  -1  23  -6  131.61   10.45
   1 -23   6  143.92   11.01
  -1 -23  -6  114.00    9.70
   1 -23   6  142.86   11.69
  -1  23  -7   -6.57    6.23
   1 -23   7   -2.85    6.43
  -1 -23  -7    5.80    6.25
   1 -23   7   -3.40    7.52
  -1  23  -8   29.77    7.05
   1 -23   8   33.65    7.80
  -1 -23  -8   21.30    6.69
   1  23   8   27.91    7.88
   1 -23   8   42.77    8.28
  -1  23  -9    3.59    6.75
   1 -23   9   -2.95    6.85
  -1 -23  -9   -3.40    6.25
   1  23   9   -1.92    7.07
   1 -23   9    4.10    7.22
   1 -23  10   16.94    7.46
  -1  23 -10   18.01    7.32
   1  23  10   21.26    8.05
   1 -23  10   20.69    8.38
  -1 -24   9   31.09    8.26
   1  24  -9   33.57    7.89
  -1 -24   9   34.74    8.97
  -1 -24   8   26.17    8.26
   1  24  -8   14.10    7.30
  -1 -24   8   30.23    8.54
  -1 -24   7   57.94    8.60
   1  24  -7   63.35    8.73
  -1 -24   7   59.43    8.40
  -1 -24   7   58.23    9.76
   1  24  -6  169.74   12.38
  -1 -24   6  191.80   13.31
  -1 -24   6  204.18   14.01
   1  24  -5  112.31    9.68
  -1 -24   5  114.33   10.82
  -1 -24   4  220.01   14.20
   1  24  -4  217.73   13.35
  -1 -24   3  111.23   10.41
   1  24  -3  107.71    9.46
  -1 -24   2  204.85   13.69
   1  24  -2  175.03   11.88
   1 -24  -2  202.68   13.19
   1  24  -1   91.86    8.73
  -1  24   1   77.36    8.09
  -1 -24   1  108.37   10.15
   1 -24  -1   94.31    9.84
  -1 -24   0   39.85    8.27
  -1  24   0   42.82    6.46
   1 -24   0   51.90    8.25
   1  24   0   34.33    6.61
   1  24   1    8.22    5.66
  -1  24  -1   15.33    5.72
  -1 -24  -1   24.84    7.05
   1 -24   1   17.48    7.08
   1  24   2    2.87    5.40
  -1  24  -2    5.60    5.52
   1 -24   2    2.98    6.44
  -1 -24  -2   -4.64    7.39
  -1  24  -3    6.27    5.86
   1 -24   3    1.19    6.59
  -1  24  -4   25.56    6.37
   1 -24   4   26.01    7.47
  -1 -24  -5   79.47    8.59
   1 -24   5   78.73    9.26
  -1  24  -5   92.94    8.93
  -1 -24  -6   82.32    8.75
  -1  24  -6   88.28    9.14
   1 -24   6   97.96    9.75
  -1 -24  -7  102.94    9.36
   1 -24   7  117.09   11.39
   1 -24   7  101.58   10.54
  -1  24  -7   97.68    9.97
   1 -24   8  123.28   12.24
  -1 -24  -8  120.45   10.01
   1 -24   8  143.99   11.46
  -1  24  -8  109.25   10.53
  -1 -25   7   85.41   11.18
   1  25  -7   86.37    9.95
  -1 -25   7  110.23   10.71
  -1 -25   7   90.89    9.62
   1  25  -6    1.18    6.68
  -1 -25   6    1.98    7.11
   1  25  -5    2.30    6.44
  -1 -25   5   11.84    7.63
   1  25  -4   -2.24    6.19
  -1 -25   4   -4.59    7.17
   1  25  -3    4.34    6.13
  -1 -25   3   15.19    7.54
  -1 -25   2    3.33    7.13
   1  25  -2    7.94    6.32
   1 -25  -1   87.10    9.80
  -1 -25   1   56.28    9.17
   1  25  -1   77.01    8.34
  -1 -25   0    2.72    6.90
   1 -25   0    7.76    7.25
   1  25   0    2.56    5.55
   1 -25   1  181.05   13.12
  -1 -25  -1  180.68   13.48
   1  25   1  178.33   11.72
  -1  25  -2    0.49    5.65
   1 -25   2    3.16    6.92
   1 -25   3  231.16   14.91
  -1  25  -3  239.57   13.75
  -1  25  -4   13.54    6.45
   1 -25   4    3.14    6.80
  -1  25  -5  192.35   13.02
   1 -25   5  218.53   14.32
  -1  25  -6   -5.06    7.02
   1 -25   6    6.31    6.94
  -1 -25  -7   14.18    7.01
  -1  25  -7   39.31    7.93
   1 -25   7   26.12    8.00
   1  26  -5  126.72   11.02
  -1 -26   5  109.23   11.34
  -1 -26   4  141.65   12.35
   1  26  -4  100.90   10.34
   1  26  -3   85.87    9.21
  -1 -26   3   70.98    9.95
  -1 -26   2   96.94   10.76
   1  26  -2   99.74    9.77
  -1 -26   1   49.05    8.63
   1  26  -1   30.37    7.46
   1 -26  -1   47.59    8.80
   1 -26   0   64.35    9.54
   1  26   0   38.39    7.33
  -1 -26   0   47.56    9.09
   1  26   1   -7.34    6.42
   1 -26   1    4.06    7.44
  -1 -26  -1    6.54    8.40
   1 -26   2   14.06    7.31
   1 -26   3   -3.32    7.93
   1 -26   4   18.58    8.10
  -2   0  21   -0.74    6.92
   2   0 -21    4.10    7.33
  -2   0  21   -4.32    6.04
  -2   0  20  284.62   17.24
   2   0 -20  285.64   17.68
  -2   0  20  301.69   15.14
  -2   0  19   -1.30    6.36
   2   0 -19   -7.97    6.95
  -2   0  19   -0.42    4.79
  -2   0  18  281.28   15.42
   2   0 -18  268.31   15.87
  -2   0  18  265.05   13.32
  -2   0  17    2.81    5.10
   2   0 -17   -2.51    5.64
  -2   0  17   -3.65    3.97
  -2   0  16   42.96    6.65
  -2   0  16   56.76    5.46
   2   0 -16   53.56    7.15
  -2   0  15   -2.86    4.29
  -2   0  15   -0.31    3.50
   2   0 -15   -5.36    4.63
  -2   0  14    5.22    3.96
  -2   0  14    2.83    2.88
   2   0 -14    4.92    4.34
  -2   0  13   -0.79    3.58
  -2   0  13   -3.12    2.97
   2   0 -13   -1.79    3.45
  -2   0  12  171.89    9.20
  -2   0  12  170.06    8.15
   2   0 -12  158.68    9.44
  -2   0  11   -0.32    2.56
  -2   0  11    0.22    2.08
   2   0 -11   -1.10    2.76
  -2   0  10 1117.58   38.04
  -2   0  10 1051.45   36.93
   2   0 -10 1039.99   38.33
  -2   0   9    2.78    2.11
  -2   0   9    1.74    1.59
  -2   0   8 5157.03  167.77
  -2   0   8 5016.85  166.97
  -2   0   7    1.72    1.61
  -2   0   7   -0.68    1.30
  -2   0   6 3180.26  104.30
  -2   0   6 3122.68  103.83
  -2   0   5   -0.14    1.30
  -2   0   5   -0.29    1.64
  -2   0   5    0.75    1.14
  -2   0   4  614.95   20.69
  -2   0   4  575.63   20.74
  -2   0   3    1.46    1.29
  -2   0   3    0.98    0.94
   2   0  -3    1.60    0.62
   2   0  -2 1118.30   35.95
   2   0  -2 1067.80   36.20
  -2   0   2 1054.43   36.04
   2   0  -2 1086.40   35.70
   2   0  -2 1068.28   35.67
  -2   0   2 1108.97   36.15
   2   0  -1    1.32    0.66
  -2   0   1    0.74    0.65
   2   0  -1    0.99    0.57
  -2   0   1    1.18    0.68
   2   0  -1    0.53    0.40
   2   0  -1    0.77    0.72
  -2   0   0  324.52   11.20
   2   0   0  341.96   11.26
  -2   0   0  328.21   11.58
  -2   0   0  330.66   11.27
  -2   0  -1    0.67    0.88
   2   0   1    0.08    0.92
   2   0   1    0.14    0.60
  -2   0  -2  143.41    5.60
   2   0   2  136.19    5.16
   2   0   2  132.66    5.41
   2   0   3    0.91    1.16
  -2   0  -3    0.46    1.03
   2   0   3    0.49    1.26
   2   0   3    0.91    0.90
  -2   0  -4 3280.67  109.60
   2   0   4 3323.86  109.86
   2   0   4 3496.95  110.42
  -2   0  -4 3376.40  110.35
   2   0   4 3311.84  110.02
   2   0   5    0.17    1.51
  -2   0  -5   -0.49    1.17
   2   0   5    0.78    1.10
   2   0   5    0.60    1.59
  -2   0  -5    2.72    1.62
   2   0   6 4927.49  161.53
  -2   0  -6 4840.71  160.33
   2   0   6 5021.67  160.76
   2   0   6 4796.12  160.72
  -2   0  -6 4912.65  161.22
   2   0   7   -1.15    1.91
  -2   0  -7   -0.43    1.37
   2   0   7   -1.20    1.49
  -2   0  -7    0.55    1.57
   2   0   8 1278.23   42.83
   2   0   8 1294.60   43.82
  -2   0  -8 1219.92   42.18
  -2   0  -9    1.89    1.81
   2   0   9    2.70    1.86
  -2   0  -9   -0.33    2.48
   2   0   9    1.48    2.62
  -2   0 -10    2.36    2.11
   2   0  10    1.73    2.09
  -2   0 -10   -1.48    2.84
   2   0  10    3.63    2.84
  -2   0 -11    1.83    2.67
   2   0  11    1.92    2.41
  -2   0 -11    1.23    3.06
   2   0  11    0.37    2.84
  -2   0 -12   65.29    4.99
   2   0  12   56.04    4.87
  -2   0 -12   64.65    6.31
   2   0  12   64.78    6.09
  -2   0 -13   -1.27    3.47
   2   0  13    3.47    2.86
  -2   0 -13   -1.49    4.12
   2   0  13   -0.44    3.99
  -2   0 -14  106.41    7.35
   2   0  14  108.47    8.43
   2   0  14  103.52    6.90
  -2   0 -14  120.55    9.15
  -2   0 -15   -2.26    4.42
   2   0  15    1.37    3.69
  -2   0 -15   -1.18    5.25
   2   0  15   -2.08    5.28
  -2   0 -16  177.35   10.40
   2   0  16  195.45   11.88
   2   0  16  187.70   10.21
  -2   0 -16  159.62   11.89
  -2   0 -17   -2.64    5.06
   2   0  17    0.80    4.64
  -2   0 -17   -7.53    6.70
   2   0  17   -1.21    5.72
  -2   0 -18  307.48   16.21
   2   0  18  330.32   18.27
   2   0  18  365.20   16.18
  -2   0 -18  311.09   18.72
  -2   0 -19    3.04    6.12
   2   0  19   -2.06    7.02
  -2   0 -19   10.17    7.05
   2   0  19   -4.15    5.64
  -2   1  21   14.00    7.74
   2   1 -21    4.91    7.67
   2  -1 -21    6.58    7.90
  -2  -1  21   10.10    6.41
  -2   1  21   16.76    6.37
  -2   1  20    0.70    7.10
   2  -1 -20   10.06    7.63
   2   1 -20   -2.31    7.50
  -2   1  20    6.29    5.69
  -2  -1  20   -3.61    5.74
  -2   1  19    8.45    6.43
   2  -1 -19    5.08    6.49
   2   1 -19   -2.17    6.66
  -2   1  19    5.88    5.06
  -2  -1  19    8.01    5.53
  -2   1  18   47.13    7.22
   2   1 -18   47.84    8.01
   2  -1 -18   50.83    8.03
  -2   1  18   56.24    6.19
  -2  -1  18   49.79    6.04
  -2   1  17  186.24   11.70
  -2  -1  17  185.21    9.98
  -2   1  17  178.30    9.94
   2   1 -17  161.55   12.22
   2  -1 -17  185.17   12.55
  -2   1  16  266.41   14.07
  -2  -1  16  251.02   12.81
  -2   1  16  288.47   12.87
  -2  -1  16  274.21   12.63
   2  -1 -16  258.94   14.72
   2   1 -16  267.28   14.68
  -2   1  15  343.92   15.57
  -2   1  15  293.26   13.45
  -2  -1  15  326.65   14.09
   2  -1 -15  331.04   16.10
   2   1 -15  293.30   15.70
  -2   1  14  333.28   14.94
  -2  -1  14  319.31   13.68
  -2   1  14  308.82   13.24
   2  -1 -14  297.94   15.30
   2   1 -14  305.98   15.17
  -2   1  13  782.31   28.29
  -2  -1  13  729.86   26.77
  -2   1  13  716.48   26.43
   2   1 -13  670.03   28.33
   2  -1 -13  728.51   28.50
  -2  -1  12  568.51   23.95
  -2   1  12  654.75   24.46
  -2  -1  12  615.40   23.15
  -2   1  12  630.06   22.92
   2   1 -12  629.16   24.81
   2  -1 -12  659.45   24.89
  -2   1  11  630.24   23.88
  -2  -1  11  546.59   23.43
  -2  -1  11  640.57   22.90
  -2   1  11  630.22   22.60
   2  -1 -11  629.16   24.30
   2   1 -11  654.71   24.29
  -2  -1  10  177.60    9.16
  -2   1  10  191.92    9.36
  -2   1  10  193.99    8.36
  -2  -1  10  197.03    8.64
   2  -1 -10  202.71    9.76
   2   1 -10  198.87    9.63
  -2   1   9  177.99    8.77
  -2  -1   9  186.82    8.84
  -2  -1   9  194.41    8.31
  -2   1   9  192.17    8.03
   2  -1  -9  192.09    6.99
  -2  -1   8    3.09    1.95
  -2   1   8    3.09    1.90
  -2  -1   8    1.32    1.56
  -2   1   8    3.24    1.57
   2  -1  -8    3.21    0.93
  -2  -1   7   41.41    3.12
  -2   1   7   46.98    3.24
  -2  -1   7   40.31    2.89
   2  -1  -7   42.47    1.96
  -2  -1   6  569.21    8.92
  -2  -1   6  543.76    9.56
  -2   1   6  549.26    9.61
   2  -1  -6  551.99   10.07
   2   1  -6  569.59    9.14
  -2  -1   5  355.95    7.37
   2  -1  -5  333.84    7.56
   2   1  -5   39.82    5.41
  -2   1   5  344.55    7.79
  -2  -1   5  324.44    7.69
   2  -1  -5  327.94    8.03
   2   1  -5   46.81    5.55
  -2   1   5  332.87    7.95
  -2   1   5  345.70    7.06
   2  -1  -4  596.11   11.83
  -2   1   4  641.18   11.82
   2   1  -4   81.05    9.43
   2   1  -4   90.42    9.40
  -2  -1   4  576.32   11.37
   2  -1  -4  609.63   11.34
  -2   1   4  658.12   11.64
   2   1  -4  681.15   10.43
   2   1  -3 1537.71   16.74
  -2  -1   3 1463.84   16.67
   2   1  -3  154.07   15.28
  -2  -1   3 1340.67   17.72
  -2   1   3 1476.23   17.98
   2  -1  -3 1355.90   17.58
  -2   1   3   51.38   15.09
  -2  -1   3 1366.03   18.08
   2   1  -3 1492.73   15.90
   2   1  -3 1448.22   17.75
   2   1  -3 1450.87   17.17
   2  -1  -3 1453.93   18.22
  -2   1   3 1458.05   18.26
   2   1  -3  134.57   15.29
  -2  -1   2 2041.30   31.00
   2   1  -2 2268.57   32.01
   2   1  -2 2145.65   32.32
   2  -1  -2 1993.29   32.16
  -2  -1   2 2015.28   32.04
   2  -1  -2 2002.97   32.10
  -2   1   2  137.62   30.33
   2   1  -2  294.67   30.48
   2  -1  -2 1995.69   31.78
  -2  -1   2 1962.65   31.85
   2   1  -2  298.24   30.44
  -2   1   2 2103.80   31.96
   2   1  -2 2152.62   31.64
  -2  -1   2 1913.29   31.00
  -2   1   2 2166.61   32.19
   2   1  -2 2192.56   31.06
  -2   1   1  203.13   39.33
  -2  -1   1 4109.75   41.10
   2   1  -1 4430.35   41.42
   2  -1  -1 4109.01   41.26
  -2   1   1 4565.04   41.46
   2   1  -1  490.88   39.48
   2  -1  -1 4290.02   41.33
   2   1  -1 4655.00   41.47
  -2  -1   1 4623.31   41.61
   2   1  -1 4577.68   41.31
   2   1  -1 4560.40   41.14
  -2  -1   0 1836.82   11.29
  -2  -1   0 1856.00   10.59
   2   1   0 1811.19    9.41
   2   1   0 1846.03   10.84
   2  -1   0 1617.86    9.70
  -2   1   0 1787.33    9.99
  -2  -1   0 1655.96    9.44
   2  -1   0 1819.30    9.80
   2   1   0 1864.60    9.88
   2   1   1  346.13    3.58
   2  -1   1  339.65    3.55
  -2  -1  -1  307.85    3.88
  -2  -1  -1  297.59    3.22
  -2  -1  -1  356.66    4.62
   2   1   1  321.70    4.26
   2   1   2 1142.36    7.19
   2   1   2 1106.81    8.53
   2  -1   2 1045.05    8.27
   2  -1   2 1048.81    7.00
  -2  -1  -2 1040.13    8.12
  -2  -1  -2 1127.35    8.92
  -2   1  -3  785.02    4.61
  -2  -1  -3  764.88    6.70
  -2  -1  -3  744.20    7.81
  -2  -1  -3  755.27    4.96
   2   1   3  796.35    8.29
   2  -1   3  740.85    8.06
   2  -1   3  767.94    6.70
   2   1   3  813.57    6.82
  -2  -1  -3  806.86    8.20
   2   1   3  755.80    7.39
   2  -1   3  760.97    7.91
  -2  -1  -4 2084.18   36.08
  -2   1  -4 2211.50   35.24
  -2  -1  -4 1939.61   36.62
  -2   1  -4 2196.67   35.98
  -2  -1  -4 2170.99   35.16
   2  -1   4 2088.68   37.00
   2  -1   4 2270.82   36.17
   2   1   4 2240.15   36.11
   2   1   4 2226.13   37.24
   2   1   4 2180.10   36.36
  -2  -1  -4 2167.84   36.92
   2  -1   4 2163.18   36.61
  -2   1  -5   14.08    1.40
  -2  -1  -5    9.62    1.48
   2   1   5    8.11    1.76
   2  -1   5   10.15    1.90
  -2   1  -5    9.67    1.60
  -2  -1  -5   11.50    1.29
   2   1   5    6.97    1.41
   2  -1   5    8.91    1.39
   2  -1   5    8.81    1.81
  -2  -1  -5   11.81    1.79
   2   1   5   10.71    1.70
  -2   1  -6  222.33    8.06
   2   1   6  230.07    9.15
   2  -1   6  211.27    9.03
  -2  -1  -6  213.99    7.86
  -2   1  -6  214.05    8.24
   2   1   6  215.22    8.42
   2  -1   6  197.90    8.33
   2   1   6  208.91    8.43
   2  -1   6  209.43    8.50
  -2  -1  -6  213.28    8.79
  -2   1  -7  514.11   18.58
   2  -1   7  528.86   19.83
   2   1   7  557.98   19.97
  -2  -1  -7  524.71   18.35
  -2   1  -7  522.01   18.70
   2   1   7  548.51   19.05
   2  -1   7  533.13   19.04
  -2  -1  -7  548.59   19.49
  -2   1  -8  273.11   10.16
  -2  -1  -8  225.02   10.36
   2  -1   8  247.29   11.23
   2   1   8  261.59   11.34
  -2  -1  -8  251.81    9.74
   2  -1   8  283.64   10.54
   2   1   8  285.09   10.54
  -2  -1  -8  279.63   10.89
  -2  -1  -8  263.87   11.71
  -2  -1  -9  408.36   17.25
  -2   1  -9  488.05   17.60
   2   1   9  504.37   17.46
   2  -1   9  490.38   17.39
  -2   1  -9  475.77   18.77
  -2  -1  -9  477.76   18.88
  -2  -1  -9  469.46   17.65
   2   1   9  447.93   18.34
   2  -1   9  425.22   18.21
  -2   1 -10  200.64    8.82
  -2  -1 -10  180.51    8.61
   2  -1  10  193.95    8.58
   2   1  10  187.91    8.57
  -2  -1 -10  195.77   10.02
  -2   1 -10  192.03    9.86
   2   1  10  204.30    9.81
   2  -1  10  168.27    9.25
  -2   1 -11  352.12   13.73
  -2  -1 -11  289.90   13.42
   2  -1  11  338.27   13.53
   2   1  11  343.45   13.53
  -2  -1 -11  341.77   15.07
  -2   1 -11  311.49   14.89
   2  -1  11  312.93   14.53
   2   1  11  350.87   14.88
  -2   1 -12  144.01    7.73
   2  -1  12  135.14    7.44
   2   1  12  141.02    7.54
  -2  -1 -12  139.67    9.01
  -2   1 -12  135.69    9.03
   2   1  12  133.82    8.58
  -2   1 -13  461.11   18.40
   2  -1  13  439.99   18.09
   2   1  13  458.72   18.23
  -2   1 -13  473.47   20.29
  -2  -1 -13  438.40   20.03
   2   1  13  478.88   19.87
  -2   1 -14  196.67   10.42
  -2   1 -14  194.07   12.02
  -2  -1 -14  192.46   11.80
   2  -1  14  213.52   10.38
   2   1  14  214.61   10.20
   2   1  14  206.19   11.70
  -2   1 -15   86.58    6.99
   2   1  15   86.53    6.67
   2  -1  15   73.85    6.23
   2   1  15  101.89    8.23
  -2  -1 -15   83.67    8.29
  -2   1 -15   78.52    7.97
  -2   1 -16    8.96    4.91
   2  -1  16   11.52    4.68
   2   1  16   10.38    4.39
  -2  -1 -16   12.11    6.08
  -2   1 -16    8.88    6.05
   2   1  16    5.05    5.02
  -2   1 -17   -1.76    5.21
   2   1  17    0.40    4.75
   2  -1  17    0.40    5.03
  -2  -1 -17   -2.06    6.53
  -2   1 -17   -6.14    6.32
   2   1  17    6.63    6.02
  -2   1 -18    5.67    5.49
   2   1  18   13.76    5.35
   2  -1  18   13.82    5.38
  -2   1 -18    9.51    6.81
  -2  -1 -18    2.94    7.07
   2   1  18   16.75    6.96
  -2   1 -19   18.20    6.08
   2   1  19    5.49    7.45
  -2   1 -19   30.43    8.36
  -2  -1 -19   21.95    8.07
   2  -1  19    6.47    5.92
   2   1  19    9.66    6.14
  -2  -2  21  263.06   17.34
  -2   2  21  247.12   16.65
   2   2 -21  265.33   17.67
  -2   2  21  273.50   14.72
  -2   2  20   13.19    7.48
   2   2 -20    9.98    7.62
  -2   2  20    8.06    5.69
  -2   2  19  245.37   15.51
   2   2 -19  258.47   16.06
  -2   2  19  263.43   13.48
  -2   2  18   23.54    6.04
   2   2 -18   22.17    6.42
  -2   2  18   12.07    4.55
  -2   2  17  133.28   10.18
  -2   2  17  138.76    8.56
   2   2 -17  124.85   10.30
  -2   2  16    1.55    4.70
  -2  -2  16    4.82    4.01
  -2   2  16    5.37    3.98
   2   2 -16    1.16    5.30
  -2   2  15   92.18    7.89
  -2  -2  15  100.23    7.00
   2   2 -15   84.68    8.08
  -2   2  14   41.24    5.58
  -2  -2  14   35.93    4.65
  -2   2  14   33.28    4.07
   2   2 -14   49.37    5.83
  -2   2  13    2.76    3.54
  -2  -2  13    3.51    3.11
  -2   2  13   -0.70    2.73
   2   2 -13    1.78    3.61
  -2   2  12   10.72    3.50
  -2   2  12   10.86    2.68
  -2  -2  12    9.32    2.60
   2   2 -12    7.28    3.29
  -2   2  11  340.14   13.70
  -2  -2  11  296.89   12.67
  -2   2  11  306.79   12.24
   2  -2 -11  304.55   11.23
   2   2 -11  315.79   13.96
  -2   2  10   97.28    5.85
  -2   2  10   89.71    4.92
  -2  -2  10   95.84    5.46
   2   2 -10   92.14    6.06
   2  -2 -10   87.40    4.05
  -2   2   9 2633.76   87.32
  -2  -2   9 2564.48   86.66
  -2   2   9 2584.17   86.22
   2   2  -9 2645.74   87.72
   2  -2  -9 2581.30   85.34
  -2   2   8  180.04    7.90
  -2  -2   8  162.11    7.35
   2  -2  -8  166.48    6.30
  -2   2   7 3273.26  108.14
  -2  -2   7 3256.09  107.74
   2   2  -7 3229.85  108.41
  -2   2   6  279.87   10.43
  -2  -2   6  255.84   10.08
   2   2  -6  256.46   10.59
  -2  -2   5  365.96   13.09
  -2   2   5  370.98   13.31
   2   2  -5  349.34   13.15
  -2   2   5  370.05   13.42
   2   2  -5  356.49   13.45
  -2   2   5  355.30   12.85
  -2  -2   5  363.57   13.21
  -2  -2   4  103.88    4.63
   2   2  -4  110.84    4.08
   2   2  -4  111.92    4.39
  -2  -2   4  103.15    4.67
   2  -2  -4  103.29    3.83
  -2   2   4  105.09    4.89
   2   2  -4  116.30    4.62
   2   2  -4  117.15    4.96
  -2   2   4  100.06    4.69
   2   2  -4  112.58    4.70
  -2   2   3 1644.82   53.22
   2   2  -3 1575.98   53.11
   2  -2  -3 1631.24   52.47
  -2  -2   3 1578.78   53.13
   2   2  -3 1702.72   52.99
  -2  -2   3 1565.25   52.70
  -2  -2   3 1406.87   52.88
   2   2  -3 1565.48   53.23
  -2   2   3 1626.20   52.51
   2   2  -3 1646.15   52.70
  -2   2   3 1616.68   53.33
   2   2  -3 1571.42   53.13
  -2   2   3 1641.27   53.33
   2   2  -3 1622.68   53.33
   2   2  -2   39.92    2.13
  -2   2   2   40.29    2.15
   2   2  -2   42.62    1.96
   2   2  -2   45.44    2.35
  -2  -2   2   42.98    2.16
   2   2  -2   46.93    2.24
   2   2  -2   45.87    2.35
  -2   2   2   38.88    2.25
   2   2  -2   39.91    2.23
   2   2  -2   42.56    2.19
  -2   2   2   40.90    2.35
  -2   2   1   52.16    2.15
   2   2  -1   51.64    2.60
  -2   2   1   62.87    2.52
   2   2  -1   58.54    2.46
   2   2  -1   60.87    2.45
  -2  -2   1   47.90    2.47
   2   2  -1   57.61    2.58
  -2   2   1   57.39    2.39
  -2  -2   0    0.72    0.68
  -2   2   0    0.68    0.63
   2   2   0    1.34    0.60
  -2   2   0    1.26    0.63
   2   2   0    1.63    0.80
   2   2   0    0.99    0.60
   2   2   0    1.17    0.67
  -2  -2   0    0.84    0.72
   2   2   0    1.37    0.77
   2   2   0    2.87    0.57
  -2   2   0    0.72    0.57
   2   2   1  788.48   26.10
   2   2   1  744.04   26.39
   2   2   1  773.15   26.32
   2  -2   1  777.02   25.91
  -2   2  -1  809.71   26.06
  -2   2  -1  776.56   26.25
   2   2   1  800.25   26.09
  -2  -2  -1  786.75   26.44
   2   2   2   21.56    1.60
  -2   2  -2   17.08    1.56
   2   2   2   18.90    1.28
  -2   2  -2   18.49    1.30
  -2  -2  -2   21.89    1.64
  -2   2  -3 2585.06   85.46
  -2   2  -3 2630.18   85.00
  -2   2  -3 2588.20   85.78
   2   2   3 2539.13   85.85
  -2   2  -3 2541.38   85.34
   2   2   3 2624.52   85.45
  -2  -2  -3 2641.57   85.84
  -2  -2  -4   23.28    1.21
  -2   2  -4   24.53    2.03
  -2   2  -4   20.12    1.73
  -2   2  -4   26.32    1.54
  -2   2  -4   21.38    2.14
   2   2   4   18.70    1.59
   2   2   4   20.20    2.07
  -2   2  -4   18.09    1.65
   2  -2   4   20.60    2.12
  -2  -2  -4   27.13    2.05
  -2  -2  -5 3041.98  101.31
  -2   2  -5 3070.71  102.08
  -2   2  -5 3103.04  102.12
  -2   2  -5 3082.03  101.63
   2   2   5 3235.41  102.76
   2   2   5 3185.23  102.07
  -2  -2  -5 3186.56  102.49
   2  -2   5 2998.33  102.31
  -2  -2  -6   12.65    1.27
  -2   2  -6   10.55    1.89
  -2   2  -6   11.70    1.59
   2   2   6    8.00    1.59
   2  -2   6    9.56    2.00
  -2  -2  -6    9.55    1.92
   2   2   6   11.91    2.12
  -2   2  -7 1330.01   44.65
   2   2   7 1343.20   45.10
  -2  -2  -7 1333.56   45.53
   2   2   7 1316.67   45.95
  -2   2  -8   67.07    3.76
  -2   2  -8   65.32    4.03
   2   2   8   61.51    3.89
  -2  -2  -8   71.62    4.34
  -2   2  -8   70.53    4.95
   2   2   8   59.93    4.56
  -2   2  -9  295.90   11.60
   2   2   9  289.68   11.40
  -2   2  -9  261.11   12.49
  -2  -2  -9  280.78   11.74
   2   2   9  283.48   12.40
  -2   2 -10   16.00    2.68
   2   2  10   17.15    2.69
  -2   2 -10   15.83    3.43
  -2  -2 -10   16.38    2.96
   2   2  10   13.82    3.38
  -2   2 -11   28.49    3.72
   2   2  11   22.10    3.20
  -2   2 -11   26.12    4.12
  -2  -2 -11   28.93    3.58
   2   2  11   25.90    4.12
  -2   2 -12   21.91    3.69
   2   2  12   32.03    3.73
  -2   2 -12   23.83    4.50
   2   2  12   20.87    4.29
  -2   2 -13   36.99    4.48
   2   2  13   41.72    4.57
  -2   2 -13   37.00    5.52
   2   2  13   37.33    5.41
  -2   2 -14    0.35    3.52
   2   2  14    3.45    3.67
  -2   2 -14   -5.38    5.28
   2   2  14    3.83    4.41
  -2   2 -15  260.89   12.53
   2   2  15  260.33   12.18
   2   2  15  256.94   13.93
  -2   2 -15  211.18   13.59
  -2   2 -16    2.03    4.39
   2   2  16    2.95    4.16
  -2   2 -16    5.06    5.39
   2   2  16    2.80    5.45
  -2   2 -17  374.06   17.52
   2   2  17  365.60   19.05
   2   2  17  408.30   17.32
  -2   2 -17  375.86   19.64
  -2   2 -18   -1.42    5.55
   2   2  18   11.13    5.45
  -2   2 -18   17.52    7.58
   2   2  18    7.08    6.25
  -2   2 -19  192.77   12.69
  -2   2 -19  233.32   15.64
   2   2  19  221.00   12.71
   2   2  19  215.83   14.56
  -2  -3  21    5.15    7.56
  -2   3  21   13.20    8.21
   2  -3 -21   11.54    8.51
   2   3 -21   -0.81    7.56
  -2   3  21   -2.85    6.29
  -2  -3  21   -1.44    6.16
  -2  -3  20   -0.69    7.42
  -2   3  20   -4.15    7.61
   2   3 -20   11.45    7.47
   2  -3 -20   -1.55    8.20
  -2  -3  20   -3.16    6.14
  -2   3  20   -5.35    5.94
  -2  -3  19    3.24    6.94
  -2   3  19    5.83    6.66
   2   3 -19    0.72    6.75
   2  -3 -19   18.96    7.80
  -2   3  19    3.33    5.05
  -2  -3  19    5.06    5.59
  -2   3  18   46.97    7.48
  -2  -3  18   35.60    7.14
   2   3 -18   36.83    7.42
   2  -3 -18   34.73    7.76
  -2   3  18   33.37    5.51
  -2  -3  18   37.73    5.84
  -2   3  17   93.88    8.69
  -2  -3  17   92.94    8.68
  -2  -3  17   84.81    6.92
  -2   3  17   84.72    6.94
   2   3 -17   93.97    9.22
   2  -3 -17  100.64    9.34
  -2   3  16  266.55   13.54
  -2  -3  16  257.75   13.55
   2   3 -16  227.60   13.82
   2  -3 -16  227.45   13.96
  -2  -3  16  222.53   11.56
  -2   3  16  236.47   11.76
  -2  -3  16  256.07   12.48
  -2   3  15   60.69    6.74
  -2  -3  15   59.84    6.46
   2   3 -15   64.22    6.90
   2  -3 -15   64.83    7.20
  -2  -3  15   53.79    5.73
  -2  -3  14 1158.34   40.62
  -2   3  14 1131.44   40.55
   2  -3 -14  992.26   40.60
   2   3 -14 1109.69   41.05
  -2  -3  14 1062.09   39.27
  -2   3  13   16.93    3.97
  -2  -3  13   13.01    4.12
   2   3 -13   14.66    4.18
  -2  -3  13   19.26    3.65
  -2   3  13   18.62    3.17
  -2  -3  12  870.30   32.56
  -2   3  12  888.26   32.62
   2   3 -12  875.26   33.05
  -2   3  12  860.64   30.91
  -2  -3  12  906.14   31.94
  -2   3  11  271.93   11.64
  -2  -3  11  237.82   11.23
   2  -3 -11  228.59    9.25
   2   3 -11  262.45   11.94
  -2   3  11  245.99   10.06
  -2  -3  11  238.03   10.71
  -2  -3  10  313.14   12.79
  -2   3  10  307.89   12.76
   2  -3 -10  299.92   10.84
   2   3 -10  305.79   13.11
  -2  -3  10  282.55   10.10
  -2   3  10  300.28   11.52
  -2  -3  10  300.41   12.28
  -2   3   9  175.72    7.92
  -2  -3   9  147.45    7.62
   2  -3  -9  135.85    7.79
   2  -3  -9  166.28    6.29
  -2  -3   9  152.35    5.64
   2   3  -9  148.12    7.89
  -2  -3   9  157.38    7.45
  -2   3   9  160.80    6.87
  -2   3   8    3.08    1.89
  -2  -3   8    4.18    2.14
  -2  -3   8    5.34    0.90
   2  -3  -8    5.39    2.34
  -2  -3   8    5.94    1.93
  -2   3   7  119.57    5.79
  -2  -3   7  115.35    5.75
   2  -3  -7  106.95    5.89
   2   3  -7  116.81    5.97
  -2  -3   7  120.11    5.71
  -2  -3   6  338.59   12.52
  -2   3   6  330.13   12.62
  -2  -3   6  333.63   12.61
   2   3  -6  333.32   12.84
   2  -3  -6  296.88   12.69
  -2  -3   6  350.50   12.51
   2   3  -5  786.70   26.71
  -2   3   5  779.55   26.23
  -2  -3   5  763.57   26.69
  -2  -3   5  768.62   26.24
   2  -3  -5  770.17   25.76
   2  -3  -5  726.26   26.82
   2   3  -5  809.65   26.64
  -2  -3   5  802.03   26.84
   2   3  -5  761.89   26.90
  -2   3   5  751.08   26.76
   2   3  -5  759.81   26.56
  -2   3   5  771.45   26.70
  -2  -3   5  743.23   26.63
   2  -3  -5  746.28   26.55
   2   3  -5  782.81   25.93
   2   3  -5  811.95   26.31
  -2  -3   5  786.26   26.66
   2  -3  -4 1089.19   37.37
  -2  -3   4 1059.33   37.41
  -2   3   4 1124.11   37.51
   2   3  -4 1122.12   37.39
   2   3  -4 1171.66   37.28
   2   3  -4 1131.82   36.95
  -2  -3   4 1151.46   37.52
  -2  -3   4 1141.69   37.14
   2  -3  -4 1115.17   36.73
  -2   3   4 1146.22   37.12
  -2  -3   4 1127.84   37.62
   2   3  -4 1024.41   37.39
   2   3  -4 1122.03   37.65
  -2  -3   4 1105.23   37.59
  -2   3   4 1124.40   37.59
   2  -3  -4  997.77   37.58
  -2  -3   3  122.33    5.32
  -2   3   3  140.96    5.44
   2  -3  -3  132.02    5.37
   2   3  -3  126.79    5.31
  -2   3   3  140.11    4.96
   2   3  -3  140.06    5.15
   2   3  -3  145.36    5.45
   2  -3  -3  139.31    4.93
  -2  -3   3  143.28    5.50
  -2  -3   3  131.92    5.14
  -2   3   3  146.72    5.66
  -2  -3   3  116.82    5.46
   2   3  -3  139.00    5.54
   2  -3  -3  130.82    5.53
  -2   3   3  141.21    5.58
  -2  -3   3  127.37    5.56
   2   3  -3  136.49    5.53
   2  -3  -2 2241.23   76.41
   2   3  -2 2338.56   76.42
  -2   3   2 2294.62   76.49
  -2  -3   2 2145.90   76.43
   2   3  -2 2520.25   76.46
   2   3  -2 2487.67   76.70
   2   3  -2 2397.47   76.52
  -2   3   2 2428.00   76.21
  -2  -3   2 2224.24   76.51
   2  -3  -2 2147.19   76.58
   2  -3  -2 2187.59   76.54
   2   3  -2 2316.73   76.56
  -2   3   2 2318.46   76.54
   2   3  -2 2313.91   76.68
   2   3  -2 2411.69   76.87
  -2  -3   2 2264.20   76.61
   2   3  -2 2435.95   76.75
  -2   3   2 2394.12   76.59
  -2  -3   2 2324.09   76.57
  -2  -3   1 1014.33   32.36
  -2  -3   1  968.64   31.89
   2  -3  -1  932.70   31.83
   2   3  -1  977.78   31.84
  -2   3   1  971.97   31.90
   2   3  -1  989.22   31.92
   2  -3  -1  908.72   31.85
   2  -3  -1  961.82   31.81
   2   3  -1 1004.96   32.32
  -2   3   1  955.87   31.74
   2   3  -1  963.42   32.24
  -2  -3   1  930.30   31.77
  -2   3   1  958.67   31.78
  -2  -3   0  648.75   21.95
  -2   3   0  649.88   22.10
  -2  -3   0  659.59   21.96
   2   3   0  675.99   21.96
  -2   3   0  675.64   21.98
   2  -3   0  637.72   21.92
   2   3   0  681.87   22.51
   2   3   0  661.56   22.13
   2   3   0  693.20   22.24
   2   3   0  700.14   22.48
   2  -3   0  665.84   21.91
   2  -3   0  634.17   21.93
  -2   3   0  660.29   21.90
  -2  -3   0  625.77   21.88
   2   3   0  672.04   21.95
  -2   3  -1  387.91   14.11
   2   3   1  419.81   14.66
   2  -3   1  428.98   14.22
  -2  -3  -1  421.72   13.88
   2   3   1  426.30   14.38
   2   3   1  428.94   14.54
   2  -3   1  406.14   14.12
  -2   3  -1  424.45   14.10
  -2   3  -1  424.05   14.33
  -2  -3  -1  424.63   14.09
   2   3   1  420.99   14.14
  -2  -3  -1  395.21   14.28
   2  -3   2 1025.45   33.66
   2   3   2 1025.99   34.20
  -2  -3  -2 1004.17   33.63
   2  -3   2  969.27   33.67
  -2   3  -2 1033.89   33.97
   2  -3   2  984.91   33.96
  -2   3  -2 1020.09   33.65
   2   3   2 1000.92   33.68
  -2  -3  -2 1012.29   33.99
   2   3   2 1055.92   34.02
  -2   3  -2 1034.92   33.73
   2  -3   3  470.16   15.89
  -2   3  -3  504.17   16.27
  -2  -3  -3  449.56   16.19
  -2  -3  -3  466.30   16.55
  -2   3  -3  483.72   16.56
   2  -3   3  441.46   16.17
   2  -3   3  472.73   16.61
  -2  -3  -3  477.37   16.13
   2   3   3  455.96   16.57
  -2   3  -3  477.74   16.12
   2   3   3  466.04   16.17
  -2  -3  -3  484.60   16.66
  -2   3  -4   35.93    2.50
   2  -3   4   27.94    1.68
  -2  -3  -4   25.24    1.99
  -2   3  -4   30.79    2.10
  -2   3  -4   28.51    2.39
  -2  -3  -4   32.28    2.46
   2  -3   4   36.48    2.52
   2   3   4   29.12    2.32
   2   3   4   31.14    1.98
  -2   3  -4   30.84    2.01
   2  -3   4   28.45    1.93
  -2  -3  -4   27.21    1.92
  -2  -3  -4   34.06    2.38
  -2   3  -5  147.01    6.26
  -2   3  -5  148.21    5.65
  -2   3  -5  150.69    6.08
  -2  -3  -5  143.20    6.06
   2   3   5  136.11    5.87
   2  -3   5  152.94    6.59
   2  -3   5  138.45    5.87
   2   3   5  147.78    6.53
  -2  -3  -5  143.59    6.33
   2  -3   5  138.08    6.38
  -2   3  -6  324.75   11.75
  -2   3  -6  345.75   12.26
  -2  -3  -6  315.55   12.19
   2   3   6  338.04   12.15
   2  -3   6  295.05   12.00
   2  -3   6  326.16   12.46
  -2  -3  -6  333.33   12.55
   2   3   6  346.62   12.92
   2  -3   6  330.15   12.83
  -2  -3  -7  782.39   28.36
  -2   3  -7  787.08   27.85
   2   3   7  872.70   28.39
  -2  -3  -7  736.80   29.20
  -2  -3  -7  845.01   28.78
   2   3   7  899.94   29.37
   2  -3   7  813.10   29.20
  -2  -3  -8  884.62   31.22
  -2   3  -8  904.92   31.27
  -2   3  -8  905.42   30.68
   2   3   8  907.96   31.10
  -2  -3  -8  814.71   32.17
  -2   3  -8  902.93   32.43
  -2  -3  -8  911.19   31.53
   2  -3   8  876.78   32.06
   2   3   8  927.92   32.15
  -2   3  -9  753.44   27.84
  -2  -3  -9  768.96   27.86
   2   3   9  775.33   27.69
  -2   3  -9  776.52   29.09
  -2  -3  -9  819.34   28.18
   2  -3   9  811.18   28.86
   2   3   9  796.03   28.85
  -2  -3 -10  339.59   13.93
  -2   3 -10  351.53   13.98
   2   3  10  349.46   13.71
  -2  -3 -10  358.51   14.16
  -2   3 -10  358.80   15.38
   2  -3  10  326.86   14.72
   2   3  10  344.48   14.80
  -2   3 -11  381.58   15.38
  -2  -3 -11  392.66   15.43
   2   3  11  398.85   15.28
  -2  -3 -11  315.91   16.34
  -2   3 -11  395.39   16.90
  -2  -3 -11  371.49   15.50
   2  -3  11  399.37   16.60
   2   3  11  401.20   16.52
  -2  -3 -12  664.68   24.87
  -2   3 -12  679.20   24.86
   2  -3  12  592.64   24.39
   2   3  12  658.26   24.47
  -2  -3 -12  713.83   24.97
  -2  -3 -12  625.35   26.38
  -2   3 -12  679.33   26.69
   2   3  12  683.69   26.12
   2  -3  12  675.26   26.11
  -2   3 -13  172.65    8.94
  -2  -3 -13  158.88    8.77
   2   3  13  177.28    8.68
   2  -3  13  153.39    8.39
  -2  -3 -13  148.52   10.00
  -2   3 -13  154.38   10.04
   2   3  13  148.59    9.63
   2  -3  13  172.89   10.01
  -2   3 -14  476.22   19.48
  -2  -3 -14  473.62   19.58
   2   3  14  509.16   19.32
   2  -3  14  493.60   21.08
   2   3  14  495.51   21.08
   2  -3  14  457.63   19.13
  -2  -3 -14  415.21   21.06
  -2   3 -14  500.09   21.51
  -2  -3 -15   70.38    6.50
  -2   3 -15   72.93    6.54
   2  -3  15   62.40    6.19
   2   3  15   66.94    5.95
  -2   3 -15   85.14    8.06
  -2  -3 -15   60.46    7.67
   2  -3  15   64.38    7.37
   2   3  15   72.43    7.79
  -2  -3 -16   20.48    5.19
  -2   3 -16   17.91    5.00
   2   3  16   31.99    5.10
   2  -3  16   19.40    4.94
  -2  -3 -16   10.25    6.65
  -2   3 -16   30.27    7.15
   2  -3  16   25.77    6.31
   2   3  16   16.20    6.01
  -2  -3 -17    7.53    5.57
  -2   3 -17   15.83    5.66
   2  -3  17   -1.61    5.34
   2   3  17    7.54    4.99
  -2   3 -17    8.15    6.42
  -2  -3 -17    6.90    6.78
   2  -3  17   10.83    6.46
   2   3  17    6.00    5.89
  -2   3 -18    8.95    5.65
  -2  -3 -18   22.29    6.25
   2   3  18   27.30    5.95
   2  -3  18   15.56    6.18
  -2   3 -18   28.39    7.81
  -2  -3 -18   11.09    7.83
   2   3  18   16.68    7.03
   2  -3  18   12.87    7.42
  -2   3 -19    2.52    6.24
  -2  -3 -19    3.55    5.99
   2  -3  19   -6.15    7.62
   2   3  19    0.68    6.66
  -2  -3 -19   -2.36    7.70
  -2   3 -19    6.20    7.21
   2  -3  19    6.93    5.87
   2   3  19   11.91    5.94
  -2  -4  21   49.13    9.58
  -2   4  21   39.45    9.17
   2  -4 -21   45.38    9.67
   2   4 -21   59.75   10.28
  -2  -4  21   37.02    7.36
  -2   4  21   40.67    7.30
  -2   4  20  188.40   13.68
  -2  -4  20  189.63   13.80
   2   4 -20  175.69   13.96
   2  -4 -20  161.74   13.83
  -2   4  20  178.14   11.46
  -2  -4  20  184.82   11.58
  -2  -4  19   26.61    7.90
  -2   4  19   18.72    6.64
   2   4 -19    9.27    7.10
   2  -4 -19   18.22    7.44
  -2  -4  19   11.79    5.66
  -2   4  19   19.89    5.78
  -2  -4  18  216.28   13.35
  -2   4  18  232.52   13.59
  -2  -4  18  194.04   11.16
  -2   4  18  193.40   11.03
   2  -4 -18  205.38   13.68
   2   4 -18  188.56   13.34
  -2  -4  17    3.91    5.59
  -2   4  17   -3.90    5.55
   2  -4 -17    2.54    5.54
   2   4 -17   -3.72    5.41
  -2   4  17    6.10    4.00
  -2  -4  17    6.94    4.55
  -2  -4  17    2.18    4.65
  -2   4  16   55.12    7.00
  -2  -4  16   40.27    6.22
   2  -4 -16   46.99    6.94
   2   4 -16   40.77    6.74
  -2   4  16   51.19    5.46
  -2  -4  16   53.45    5.60
  -2  -4  16   36.90    5.68
  -2   4  15    4.73    4.54
  -2  -4  15    3.32    4.42
   2  -4 -15   -0.54    4.80
   2   4 -15    9.51    4.91
  -2   4  15    3.68    3.43
  -2  -4  15    6.13    4.29
  -2  -4  14   20.84    4.78
  -2   4  14   24.70    5.20
   2  -4 -14   27.78    5.51
   2   4 -14   24.72    5.25
  -2  -4  14   27.09    4.66
  -2   4  13   29.88    4.68
  -2  -4  13   27.58    4.70
   2  -4 -13   37.16    5.32
   2   4 -13   35.87    5.07
  -2   4  13   27.57    3.37
  -2  -4  13   32.63    4.46
  -2   4  12  203.49   10.21
  -2  -4  12  197.41   10.20
   2   4 -12  194.02   10.42
   2  -4 -12  203.57   10.76
  -2   4  12  191.46    8.62
  -2  -4  12  193.25    9.61
  -2   4  11   20.79    3.56
  -2  -4  11   14.73    3.20
   2   4 -11   22.43    3.73
   2  -4 -11   18.89    3.70
   2  -4 -11   16.04    2.13
  -2  -4  11   17.05    1.50
  -2   4  11   17.79    2.64
  -2  -4  11   25.49    3.45
  -2   4  10  757.47   27.32
  -2  -4  10  745.19   27.29
  -2  -4  10  712.35   24.78
   2  -4 -10  758.63   25.53
   2  -4 -10  726.92   27.68
   2   4 -10  764.70   27.72
  -2   4  10  750.18   25.94
  -2  -4  10  751.57   26.90
  -2  -4   9  854.50   29.32
  -2   4   9  801.48   29.18
  -2  -4   9  798.97   27.16
   2   4  -9  806.54   29.52
   2  -4  -9  775.74   29.49
  -2  -4   9  836.70   29.00
  -2   4   8 2563.95   85.37
  -2  -4   8 2585.89   85.36
   2  -4  -8 2480.59   85.65
  -2  -4   8 2539.63   85.20
  -2  -4   7  897.39   31.67
  -2  -4   7  901.01   31.76
  -2   4   7  953.59   31.89
   2  -4  -7  918.65   32.19
   2   4  -7  887.33   32.04
  -2  -4   7  910.24   31.76
   2  -4  -6 1808.95   60.54
  -2  -4   6 1818.92   61.54
   2   4  -6 1884.88   61.53
   2  -4  -6 1812.38   61.82
   2   4  -6 1839.45   61.77
  -2   4   6 1850.49   61.57
  -2  -4   6 1840.57   61.53
   2   4  -6 1848.44   60.69
  -2  -4   6 1808.93   61.56
   2   4  -5  129.07    5.71
  -2   4   5  128.05    5.80
  -2  -4   5  128.99    5.78
   2  -4  -5  130.75    5.80
   2   4  -5  138.07    6.04
  -2   4   5  134.15    5.45
  -2  -4   5  140.32    5.53
  -2  -4   5  135.88    5.94
   2  -4  -5  130.05    5.10
   2   4  -5  132.77    5.90
  -2   4   5  130.49    6.01
  -2  -4   5  131.42    6.02
   2   4  -5  129.21    5.97
   2  -4  -5  127.17    6.01
  -2  -4   5  129.04    5.89
   2   4  -5  146.72    5.71
   2   4  -5  141.52    5.37
   2  -4  -4  285.26   10.49
  -2   4   4  279.65   10.53
  -2  -4   4  275.82   10.52
   2   4  -4  266.03   10.42
   2   4  -4  300.23   10.57
  -2  -4   4  268.02   10.65
   2  -4  -4  288.29    9.70
   2   4  -4  294.12   10.24
  -2  -4   4  289.14   10.22
  -2  -4   4  280.94   10.76
  -2   4   4  297.23   10.21
   2  -4  -4  295.39   10.03
   2   4  -4  296.22   10.77
  -2   4   4  288.60   10.69
   2  -4  -4  264.94   10.72
   2   4  -4  285.19   10.73
  -2  -4   4  281.59   10.67
   2  -4  -3  316.98   10.13
  -2  -4   3  333.30   10.20
   2   4  -3  320.88   10.12
  -2   4   3  318.76   10.17
  -2   4   3  329.21    9.86
   2   4  -3  353.46   10.13
  -2  -4   3  220.55   10.10
  -2   4   3  325.87    9.61
  -2  -4   3  290.79   10.32
  -2  -4   3  333.30   10.15
   2  -4  -3  342.01    9.86
   2   4  -3  337.84   10.41
  -2   4   3  323.10   10.35
  -2  -4   3  312.83   10.32
  -2  -4   3  324.71   10.43
   2  -4  -3  325.31    9.72
   2   4  -3  341.57   10.60
  -2  -4   3  317.48   10.30
   2  -4  -3  321.98   10.35
  -2   4   3  339.14   10.34
   2   4  -3  324.49   10.33
  -2  -4   2   58.31    2.76
   2   4  -2   62.51    2.80
   2  -4  -2   60.35    2.81
  -2   4   2   56.37    2.77
   2   4  -2   64.84    2.97
   2   4  -2   65.05    3.21
   2   4  -2   58.30    2.95
  -2   4   2   58.00    2.72
  -2   4   2   58.42    2.56
  -2  -4   2   62.83    3.12
   2   4  -2   58.77    2.84
  -2   4   2   64.95    2.94
   2   4  -2   63.46    2.99
   2  -4  -2   60.52    2.90
  -2  -4   2   57.27    2.83
   2  -4  -2   61.38    2.94
  -2  -4   2   58.12    3.19
  -2   4   2   58.79    2.98
  -2  -4   2   59.99    3.03
   2   4  -2   65.89    3.33
   2  -4  -2   63.70    2.47
   2   4  -2   60.05    3.17
  -2  -4   2   60.92    2.91
  -2   4   2   64.20    2.98
  -2  -4   1   40.38    1.96
  -2   4   1   43.94    1.96
   2   4  -1   42.64    2.25
  -2  -4   1   40.63    2.21
  -2   4   1   43.22    2.18
   2   4  -1   41.30    1.98
   2  -4  -1   45.84    2.05
  -2  -4   1   42.03    2.11
   2   4  -1   43.29    2.12
   2  -4  -1   43.71    2.09
  -2  -4   1   38.29    2.50
  -2   4   1   43.61    1.87
   2   4  -1   42.99    2.53
   2   4  -1   40.37    2.27
   2  -4  -1   45.94    2.24
  -2   4   1   43.45    2.16
  -2   4   1   44.54    1.86
   2   4  -1   43.94    2.52
   2  -4  -1   43.52    1.87
  -2   4   1   45.05    2.07
   2   4   0 1129.77   35.53
  -2  -4   0 1086.02   35.57
   2  -4   0 1024.08   35.38
  -2  -4   0 1073.60   35.43
  -2   4   0 1079.84   35.42
  -2   4   0 1034.64   35.49
   2  -4   0 1056.18   35.56
   2   4   0 1079.97   35.86
   2   4   0 1134.18   36.13
  -2  -4   0 1056.04   35.34
   2   4   0 1084.61   35.41
   2  -4   0 1045.73   35.40
  -2   4   0 1087.14   35.35
   2   4   0 1142.24   36.17
   2   4   0 1087.69   35.80
  -2   4   0 1049.69   35.75
   2   4   1  602.56   19.72
  -2  -4  -1  566.10   19.75
   2  -4   1  612.06   20.22
   2   4   1  622.40   20.61
   2   4   1  599.13   20.30
  -2   4  -1  601.98   20.06
   2   4   1  585.48   20.53
   2   4   1  594.54   20.41
  -2  -4  -1  574.25   19.80
  -2  -4  -1  565.44   20.02
   2  -4   1  605.57   19.89
   2   4   1  583.14   19.86
  -2   4  -1  590.20   20.05
  -2   4  -1  625.94   19.84
  -2  -4  -2  729.57    6.61
  -2   4  -2  744.68    6.68
   2   4   2  717.80    8.06
   2   4   2  789.50    9.13
   2   4   2  710.49    8.61
   2  -4   2  729.31    7.17
  -2  -4  -2  700.76    6.26
   2  -4   2  724.13    6.53
  -2   4  -2  715.61    6.32
   2   4   2  742.70    7.63
   2  -4   2  737.65    7.54
   2   4   2  720.91    6.53
  -2  -4  -2  723.09    7.54
  -2   4  -2  739.94    7.49
   2  -4   3  593.74   20.01
   2   4   3  592.75   20.60
   2   4   3  567.50   19.86
   2  -4   3  587.45   20.32
   2  -4   3  552.49   19.88
  -2  -4  -3  571.59   19.79
  -2   4  -3  587.40   19.80
   2   4   3  580.72   20.30
  -2  -4  -3  584.14   19.92
   2  -4   3  589.28   19.76
  -2   4  -3  620.53   19.97
  -2   4  -3  592.65   20.22
  -2  -4  -3  578.13   20.26
  -2   4  -4 2361.24   79.31
  -2  -4  -4 2415.04   79.33
   2  -4   4 2334.52   79.04
   2   4   4 2431.73   79.82
   2  -4   4 2399.99   79.29
   2  -4   4 2414.07   79.82
   2   4   4 2384.74   79.25
  -2  -4  -4 2483.12   79.87
  -2   4  -4 2478.84   79.71
  -2  -4  -4 2401.69   79.72
  -2  -4  -5  233.61    9.03
  -2   4  -5  243.91    9.06
   2  -4   5  236.53    8.65
   2  -4   5  235.51    8.96
   2   4   5  232.27    9.54
   2   4   5  228.58    8.89
   2  -4   5  236.60    9.56
  -2  -4  -5  239.61    9.47
  -2   4  -6 2159.45   71.24
  -2  -4  -6 2128.21   71.23
   2  -4   6 2168.12   71.17
   2   4   6 2117.57   71.11
  -2  -4  -6 2148.58   71.67
   2   4   6 2126.51   71.88
   2  -4   6 2117.55   71.89
  -2  -4  -7   90.19    4.89
   2   4   7   97.77    4.86
   2  -4   7   96.99    4.83
  -2  -4  -7  101.44    5.31
  -2  -4  -7  105.31    5.88
   2   4   7  102.32    5.59
   2  -4   7   93.74    5.43
  -2   4  -8  611.46   21.92
  -2  -4  -8  638.99   22.54
  -2   4  -8  621.95   22.47
   2   4   8  635.20   22.36
   2  -4   8  624.21   22.37
  -2  -4  -8  620.22   23.70
  -2   4  -8  628.45   23.62
  -2  -4  -8  647.83   22.85
   2  -4   8  610.51   23.27
   2   4   8  629.40   23.32
  -2  -4  -9    2.33    2.11
  -2   4  -9    4.20    2.20
   2  -4   9    0.97    2.08
   2   4   9    6.09    2.21
  -2  -4  -9    5.71    2.66
  -2  -4  -9    4.91    2.43
  -2   4  -9    5.90    2.71
   2   4   9    4.98    2.68
   2  -4   9    2.65    2.48
  -2  -4 -10    7.35    2.69
  -2   4 -10    6.59    2.54
   2   4  10    7.66    2.38
   2  -4  10    7.62    2.37
  -2  -4 -10    2.78    2.47
  -2   4 -10    2.93    3.02
  -2  -4 -10   12.37    3.31
   2   4  10    9.82    3.02
   2  -4  10    1.32    2.95
  -2  -4 -11   79.95    5.45
  -2   4 -11   93.68    5.81
   2   4  11   81.38    5.40
   2  -4  11   83.83    5.40
  -2  -4 -11   83.07    6.81
  -2  -4 -11   96.73    5.91
  -2   4 -11   81.54    6.64
   2  -4  11   91.48    6.68
   2   4  11   85.52    6.35
  -2   4 -12   98.44    6.32
  -2  -4 -12  109.78    6.68
   2   4  12   94.70    6.06
   2  -4  12  100.53    6.21
  -2  -4 -12   86.12    7.44
  -2   4 -12   97.57    7.60
  -2  -4 -12   84.10    6.11
   2   4  12  106.92    7.39
   2  -4  12   93.46    7.25
  -2   4 -13    5.06    3.55
  -2  -4 -13   -0.32    3.63
   2  -4  13    1.75    3.16
   2   4  13    1.14    3.26
  -2   4 -13    1.96    4.44
  -2  -4 -13    3.01    4.52
   2  -4  13   -4.39    4.36
   2   4  13    9.61    4.52
  -2   4 -14  192.16   10.06
  -2  -4 -14  174.44    9.94
   2  -4  14  198.93   11.33
   2   4  14  187.04    9.57
   2   4  14  175.61   11.11
   2  -4  14  196.45    9.87
  -2  -4 -14  190.35   11.90
  -2   4 -14  179.22   11.48
  -2  -4 -15    2.65    4.48
  -2   4 -15    0.38    4.44
   2   4  15   -2.37    3.77
   2  -4  15    5.52    4.19
  -2  -4 -15    8.32    5.55
  -2   4 -15    8.14    5.47
   2   4  15    2.06    5.06
   2  -4  15   13.99    5.63
  -2  -4 -16  259.99   13.94
  -2   4 -16  297.63   14.35
   2   4  16  326.38   14.14
   2  -4  16  322.59   16.10
   2   4  16  297.29   15.84
   2  -4  16  295.37   14.10
  -2  -4 -16  291.57   16.69
  -2   4 -16  282.23   16.15
  -2  -4 -17   42.54    6.27
  -2   4 -17   27.67    5.71
   2  -4  17   36.18    6.05
   2   4  17   40.03    5.98
  -2   4 -17   29.10    7.15
  -2  -4 -17   17.97    7.21
   2  -4  17   27.02    6.74
   2   4  17   31.08    7.05
  -2  -4 -18  281.13   15.02
  -2   4 -18  277.28   15.00
   2   4  18  293.32   16.58
   2   4  18  306.24   14.83
   2  -4  18  299.89   14.91
   2  -4  18  302.00   16.88
  -2   4 -18  261.18   16.79
  -2  -4 -18  259.82   17.13
  -2   4 -19   44.23    7.40
  -2  -4 -19   52.20    8.07
   2  -4  19   50.43    8.81
   2   4  19   55.69    8.99
  -2   4 -19   30.91    9.06
  -2  -4 -19   50.44    9.68
   2  -4  19   44.02    7.42
   2   4  19   39.17    7.08
  -2   5  20   -1.37    7.22
  -2  -5  20  -13.09    7.71
   2   5 -20  -11.36    7.55
   2  -5 -20   -8.56    8.71
  -2   5  20   -8.39    6.42
  -2  -5  20   -0.45    5.91
  -2  -5  19    1.94    7.27
  -2   5  19   15.47    6.91
   2   5 -19    5.68    6.64
   2  -5 -19   11.68    7.92
  -2  -5  19   31.96    5.89
  -2   5  19   14.00    5.86
  -2  -5  18   31.83    7.32
  -2   5  18   25.74    7.21
   2   5 -18   25.88    7.16
   2  -5 -18   49.12    7.92
  -2   5  18   36.90    5.77
  -2  -5  18   34.54    5.98
  -2   5  17  222.48   13.46
  -2  -5  17  247.74   13.85
  -2   5  17  238.13   11.76
  -2  -5  17  225.05   11.78
   2  -5 -17  229.08   14.15
   2   5 -17  223.93   13.86
  -2   5  16   55.95    7.05
  -2  -5  16   50.96    6.64
   2   5 -16   56.53    7.20
   2  -5 -16   64.03    7.54
  -2  -5  16   56.18    5.68
  -2   5  16   52.89    5.56
  -2  -5  16   56.75    6.42
  -2   5  15  438.78   19.61
  -2  -5  15  460.44   19.90
   2  -5 -15  453.98   20.40
   2   5 -15  432.21   20.05
  -2  -5  15  443.93   17.98
  -2   5  15  453.60   18.05
  -2  -5  15  433.59   18.90
  -2   5  14    4.75    3.55
  -2  -5  14    1.73    4.04
   2  -5 -14   -0.99    4.54
   2   5 -14    4.35    4.01
  -2  -5  14    4.14    3.88
  -2  -5  13  734.14   27.72
  -2   5  13  710.72   27.60
   2  -5 -13  693.41   28.10
   2   5 -13  697.44   28.00
  -2  -5  13  723.53   27.15
  -2  -5  12   68.56    5.57
  -2   5  12   73.41    5.79
   2   5 -12   59.20    5.75
   2  -5 -12   65.06    6.10
  -2   5  12   57.84    4.16
  -2  -5  12   59.24    5.39
  -2  -5  11  262.61   12.50
  -2   5  11  303.40   12.77
  -2  -5  11  275.08   10.16
   2  -5 -11  290.47   10.99
   2   5 -11  291.53   13.12
   2  -5 -11  287.08   13.18
  -2   5  11  278.78   11.15
  -2  -5  11  278.18   12.39
  -2   5  10  215.04    9.94
  -2  -5  10  197.73    9.65
   2   5 -10  194.90   10.00
  -2  -5  10  206.89    7.86
   2  -5 -10  235.50   10.60
  -2  -5  10  208.02    9.65
  -2  -5   9   58.53    4.47
  -2   5   9   63.83    4.54
   2  -5  -9   64.38    4.96
   2   5  -9   61.67    4.63
  -2  -5   9   60.41    4.51
  -2   5   8   39.69    3.61
  -2  -5   8   48.61    3.52
   2  -5  -8   37.56    3.75
   2   5  -8   37.00    3.29
  -2  -5   8   45.57    3.52
   2  -5  -7  408.24   15.26
  -2  -5   7  450.97   16.34
  -2  -5   7  425.34   16.25
  -2   5   7  426.11   16.25
   2   5  -7  461.67   16.69
   2   5  -7  451.04   16.32
   2  -5  -7  423.33   16.59
  -2  -5   7  471.88   16.52
  -2  -5   6  240.53    9.58
   2  -5  -6  229.46    8.65
   2   5  -6  235.96    9.65
   2  -5  -6  231.35    9.68
   2   5  -6  231.05    9.52
  -2  -5   6  229.05    9.39
  -2   5   6  242.37    9.49
   2   5  -6  232.15    8.81
  -2  -5   6  243.31    9.62
   2   5  -5 1495.51   51.29
  -2   5   5 1499.87   51.44
  -2  -5   5 1496.30   51.40
   2  -5  -5 1510.29   51.33
   2  -5  -5 1518.37   50.83
  -2   5   5 1576.86   50.96
  -2  -5   5 1539.22   51.76
  -2  -5   5 1530.00   50.99
   2   5  -5 1566.83   51.71
  -2  -5   5 1548.66   51.55
  -2   5   5 1544.06   51.55
   2  -5  -5 1504.88   51.69
   2   5  -5 1499.61   51.63
   2  -5  -5 1533.40   50.54
  -2  -5   5 1552.09   51.75
   2   5  -5 1593.28   51.06
   2   5  -4  545.15   19.23
   2  -5  -4  539.30   19.22
  -2  -5   4  535.88   19.28
  -2   5   4  549.79   19.32
  -2   5   4  542.05   19.05
  -2   5   4  558.34   18.92
  -2  -5   4  547.47   19.69
  -2  -5   4  561.88   18.97
   2   5  -4  576.47   19.49
   2  -5  -4  552.90   18.97
   2   5  -4  589.97   19.20
   2  -5  -4  555.82   18.64
  -2  -5   4  575.25   19.71
   2   5  -4  574.39   19.77
   2  -5  -4  534.55   19.53
  -2   5   4  548.78   19.40
  -2  -5   4  556.12   19.42
   2   5  -4  551.39   19.49
   2   5  -3 2605.79   85.50
   2  -5  -3 2497.67   85.51
  -2   5   3 2571.41   85.57
  -2  -5   3 2520.88   85.54
   2   5  -3 2774.54   85.70
  -2   5   3 2668.92   85.50
   2   5  -3 2601.60   85.83
   2   5  -3 2759.68   86.00
   2  -5  -3 2669.74   85.49
  -2   5   3 2581.36   85.27
  -2  -5   3 2547.37   85.70
  -2  -5   3 2396.85   85.69
  -2   5   3 2646.04   85.73
  -2   5   3 2615.23   85.89
   2  -5  -3 2642.33   85.28
   2   5  -3 2556.21   86.09
   2  -5  -3 2546.94   85.72
  -2   5   3 2669.36   85.69
   2   5  -3 2557.68   85.68
  -2  -5   3 2541.89   85.64
   2  -5  -2    3.96    1.05
  -2  -5   2    3.31    0.85
  -2   5   2    7.71    1.08
   2   5  -2    7.25    1.08
   2   5  -2    8.41    1.46
  -2   5   2    6.88    1.13
   2   5  -2    6.74    1.29
  -2   5   2    7.31    1.26
  -2  -5   2    2.57    1.15
   2   5  -2    5.27    1.51
   2  -5  -2    3.65    1.06
   2   5  -2    5.48    1.03
   2  -5  -2    4.49    1.04
  -2  -5   2    4.55    1.04
   2   5  -2    8.13    1.20
  -2  -5   2    3.15    1.08
  -2   5   2    6.26    1.08
   2   5  -2    6.27    1.47
  -2  -5   2    2.12    1.17
   2  -5  -2    2.14    1.24
   2   5  -2    7.11    1.39
  -2   5   2    7.46    1.42
   2  -5  -2    4.52    0.85
  -2   5   2    5.60    0.82
  -2   5   2    8.69    1.22
  -2  -5   1  988.33   33.58
  -2   5   1  989.60   33.58
   2   5  -1 1050.67   34.19
  -2   5   1 1056.06   33.94
  -2   5   1  948.41   34.13
  -2  -5   1 1017.54   34.00
   2   5  -1 1051.84   33.91
   2  -5  -1 1003.76   33.65
   2   5  -1 1000.88   33.49
   2   5  -1 1026.09   33.70
   2  -5  -1 1031.48   33.52
  -2   5   1 1053.02   33.67
  -2  -5   1 1038.19   33.65
   2   5  -1 1004.71   34.39
   2   5  -1  987.80   34.00
  -2   5   1  988.95   33.56
   2  -5  -1 1039.08   33.60
  -2   5   1 1002.37   33.58
   2   5  -1 1031.93   34.35
  -2  -5   1  956.89   34.15
  -2   5   1  996.59   33.81
   2  -5  -1 1016.74   33.94
  -2  -5   1  987.44   33.45
  -2   5   1 1035.51   33.45
   2  -5   0    4.45    1.20
   2   5   0    6.87    1.03
  -2  -5   0    5.46    0.90
  -2  -5   0    1.46    0.88
  -2   5   0    6.21    0.85
  -2  -5   0    4.41    0.82
   2   5   0    6.77    1.26
  -2   5   0    7.63    1.34
  -2   5   0    5.31    0.81
   2   5   0    4.85    1.20
   2  -5   0    6.01    0.77
   2   5   0    6.04    1.05
   2   5   0    3.32    1.30
   2  -5   0    5.11    1.00
  -2  -5   0   -0.99    0.72
  -2   5   0    7.25    1.00
  -2  -5   0    5.43    1.30
   2  -5   0    6.70    0.75
  -2  -5   0    5.07    0.71
  -2   5   0    7.02    0.75
   2   5   0    5.50    0.74
  -2   5  -1 2511.97   83.88
   2   5   1 2662.63   83.51
  -2  -5  -1 2199.37   84.13
  -2   5  -1 2651.22   83.52
  -2  -5  -1 2317.64   84.23
   2   5   1 2560.82   84.11
   2  -5   1 2607.52   84.11
   2  -5   1 2566.77   83.54
  -2   5  -1 2439.68   83.82
   2   5   1 2546.53   84.43
   2   5   1 2596.37   84.22
  -2  -5  -1 2610.03   84.28
   2  -5   1 2581.66   83.50
  -2  -5  -1 2489.65   83.67
  -2  -5  -1 2519.97   83.43
  -2   5  -1 2577.39   83.45
   2   5   1 2539.00   83.48
  -2   5  -1 2622.71   83.68
  -2  -5  -2   99.94    4.07
  -2   5  -2  104.89    4.10
   2   5   2   98.93    4.67
   2   5   2  103.02    3.73
   2  -5   2  105.23    4.45
   2   5   2   91.54    4.81
   2  -5   2  109.52    4.36
   2  -5   2  106.86    4.10
  -2  -5  -2  101.30    4.01
   2   5   2  103.71    4.33
  -2   5  -2  108.34    4.06
   2   5   2  104.12    4.06
  -2  -5  -2   91.24    4.66
   2   5   2  103.92    4.80
  -2   5  -2  105.55    4.35
  -2  -5  -2  100.88    4.38
   2  -5   3  521.32   19.09
   2  -5   3  564.51   19.26
  -2   5  -3  547.87   18.78
   2  -5   3  547.38   18.87
  -2  -5  -3  554.80   18.77
   2   5   3  537.41   18.84
   2   5   3  550.35   19.25
  -2  -5  -3  555.70   18.89
  -2   5  -3  563.32   18.90
  -2  -5  -3  564.34   19.25
  -2   5  -3  572.00   19.21
   2   5   4  516.53   18.76
   2   5   4  535.62   18.28
   2  -5   4  530.83   18.78
   2  -5   4  533.39   18.31
  -2  -5  -4  508.21   18.30
  -2   5  -4  527.82   18.34
   2  -5   4  537.40   18.26
  -2  -5  -4  517.91   18.69
  -2   5  -4  547.67   18.70
  -2   5  -5    0.71    1.28
  -2  -5  -5   -0.12    1.36
   2  -5   5   -0.30    1.11
   2  -5   5    1.92    1.15
   2   5   5    0.11    1.20
  -2  -5  -5   -1.34    1.45
   2  -5   5   -0.17    1.44
   2   5   5    0.17    1.49
   2  -5   6   27.49    2.29
  -2  -5  -6   35.74    2.69
  -2   5  -6   35.52    2.64
   2  -5   6   37.42    2.68
   2   5   6   39.49    3.17
   2   5   6   37.46    2.59
   2  -5   6   39.54    3.12
  -2  -5  -6   34.83    2.97
  -2  -5  -6   46.18    3.56
  -2  -5  -7  293.43   11.10
   2   5   7  276.41   10.78
   2  -5   7  288.76   10.93
   2  -5   7  270.40   11.54
  -2  -5  -7  272.24   11.89
  -2  -5  -7  275.48   11.36
   2   5   7  285.07   11.66
  -2   5  -8  463.20   17.32
  -2  -5  -8  463.00   17.34
   2   5   8  464.94   17.13
   2  -5   8  471.65   17.25
  -2  -5  -8  477.77   17.80
  -2  -5  -8  476.93   18.52
  -2   5  -8  444.10   18.29
   2  -5   8  470.32   18.16
   2   5   8  481.55   18.14
  -2  -5  -9  764.94   27.91
  -2   5  -9  812.91   28.02
   2  -5   9  793.52   27.81
   2   5   9  759.31   27.64
  -2  -5  -9  810.67   28.33
  -2   5  -9  744.87   29.03
  -2  -5  -9  780.64   29.25
   2  -5   9  799.70   28.91
   2   5   9  802.59   28.87
  -2  -5 -10   90.14    5.63
  -2   5 -10   94.01    5.65
   2   5  10  104.74    5.58
   2  -5  10  103.55    5.73
  -2   5 -10   94.12    6.71
  -2  -5 -10   94.72    6.82
  -2  -5 -10   99.75    5.93
   2  -5  10   95.51    6.38
   2   5  10   94.13    6.40
  -2  -5 -11 1003.72   35.46
  -2   5 -11  965.96   35.31
   2  -5  11 1009.90   35.23
   2   5  11  975.64   34.99
  -2  -5 -11 1021.60   35.67
  -2   5 -11  980.26   36.89
  -2  -5 -11  959.93   36.95
   2  -5  11 1009.82   36.53
   2   5  11 1025.57   36.52
  -2  -5 -12   20.05    3.83
  -2   5 -12   16.10    3.56
   2   5  12   32.36    3.81
   2  -5  12   22.34    3.69
  -2  -5 -12   28.61    4.07
  -2   5 -12   24.55    4.67
  -2  -5 -12   22.97    4.62
   2   5  12   21.86    4.45
   2  -5  12   21.61    4.21
  -2  -5 -13  597.18   23.51
  -2   5 -13  613.20   23.49
   2  -5  13  613.41   23.16
   2  -5  13  627.54   24.87
   2   5  13  624.16   23.16
   2   5  13  589.16   24.56
  -2   5 -13  598.74   25.05
  -2  -5 -13  598.66   25.31
  -2  -5 -14   20.59    4.57
  -2   5 -14   24.51    4.55
   2   5  14   13.94    4.13
   2  -5  14   23.52    4.42
  -2   5 -14   22.41    5.55
  -2  -5 -14   18.11    5.57
   2  -5  14   27.16    5.29
   2   5  14   27.95    5.47
  -2   5 -15  104.31    7.81
  -2  -5 -15   99.75    7.75
   2  -5  15  100.71    8.76
   2   5  15  110.37    8.87
   2   5  15  103.04    7.44
   2  -5  15  109.72    7.58
  -2  -5 -15   98.32    9.20
  -2   5 -15  130.49    9.97
  -2  -5 -16    7.81    5.22
  -2   5 -16   13.79    4.92
   2   5  16   12.04    4.70
   2  -5  16    4.86    4.87
  -2  -5 -16    7.73    6.52
  -2   5 -16   14.42    6.32
   2  -5  16   14.48    5.83
   2   5  16    8.86    5.99
  -2   5 -17   17.53    5.65
  -2  -5 -17    0.44    5.53
   2  -5  17    7.26    5.22
   2   5  17   14.58    5.26
  -2  -5 -17   11.77    6.36
  -2   5 -17   10.12    6.78
   2  -5  17   10.15    6.46
   2   5  17    7.73    6.77
  -2  -5 -18   23.75    6.62
  -2   5 -18    5.17    5.66
   2  -5  18   25.55    7.71
   2   5  18    5.72    6.44
  -2  -5 -18   12.61    7.64
  -2   5 -18   24.57    7.64
   2   5  18    5.08    5.53
   2  -5  18    9.09    5.59
   2  -5  19   21.71    8.04
   2   5  19   47.30    8.75
  -2  -5 -19   48.12    9.77
  -2   5 -19   34.63    8.79
   2   5  19   38.04    6.97
   2  -5  19   36.55    7.10
  -2  -6  20   74.72    9.63
  -2   6  20   75.73    9.95
   2   6 -20   58.23    8.07
   2  -6 -20   63.74   10.15
   2   6 -20   64.71    9.92
  -2   6  20   71.50    7.87
  -2  -6  20   66.99    8.02
  -2  -6  19  108.70   10.49
  -2   6  19   91.67    9.84
   2   6 -19   87.54   10.46
   2   6 -19  113.71    9.79
   2  -6 -19  113.09   11.28
  -2   6  19   87.70    8.27
  -2  -6  19  100.65    8.51
  -2  -6  18   40.15    7.63
  -2   6  18   29.84    7.30
   2   6 -18   33.62    7.71
   2  -6 -18   34.75    7.75
  -2  -6  18   53.66    6.49
  -2   6  18   24.05    5.53
  -2  -6  17  172.66   11.78
  -2   6  17  158.71   11.36
  -2   6  17  185.90   10.10
  -2  -6  17  180.20   10.15
   2   6 -17  160.10   12.07
   2  -6 -17  185.43   12.57
  -2   6  16   18.91    5.43
  -2  -6  16   32.84    6.03
   2   6 -16   16.47    5.92
   2  -6 -16   24.68    6.65
  -2   6  16   21.98    4.81
  -2  -6  16   25.98    4.63
  -2  -6  16   17.56    5.05
  -2   6  15   41.33    6.12
  -2  -6  15   49.97    6.32
   2  -6 -15   50.37    6.86
   2   6 -15   51.84    6.70
  -2   6  15   47.52    4.98
  -2  -6  15   50.76    5.19
  -2  -6  15   37.70    5.88
  -2  -6  14   -0.43    4.36
  -2   6  14    0.86    4.00
   2   6 -14    1.44    4.31
   2  -6 -14   -5.47    4.75
  -2  -6  14    0.40    3.88
  -2  -6  13   10.98    3.91
  -2   6  13    5.09    3.70
   2  -6 -13   12.71    4.42
   2   6 -13   14.92    4.11
  -2  -6  13   18.08    4.23
  -2  -6  12   14.88    3.76
  -2   6  12   16.26    3.78
   2  -6 -12    6.17    3.59
   2   6 -12   18.30    4.13
  -2  -6  12   15.38    3.68
  -2   6  12   13.87    2.59
  -2  -6  11  484.23   19.19
  -2   6  11  514.98   19.26
   2  -6 -11  502.95   17.71
   2   6 -11  477.32   19.51
   2  -6 -11  470.21   19.57
  -2  -6  11  451.52   16.86
  -2   6  11  486.42   17.60
  -2  -6  11  477.38   19.11
  -2   6  10  246.90   11.12
  -2  -6  10  256.76   11.31
   2   6 -10  240.99   11.49
   2   6 -10  242.10   10.96
   2  -6 -10  250.09   11.63
  -2  -6  10  261.63   11.40
   2  -6  -9 1114.58   37.83
  -2  -6   9 1092.30   38.88
  -2  -6   9 1115.45   39.13
  -2   6   9 1142.93   39.20
   2  -6  -9 1108.14   39.59
   2   6  -9 1100.56   39.48
   2   6  -9 1158.99   39.15
  -2  -6   9 1092.54   39.24
   2  -6  -8  225.60    8.73
   2  -6  -8  206.82    9.89
   2   6  -8  245.14    9.88
  -2  -6   8  224.89    9.72
  -2   6   8  216.14    9.57
  -2  -6   8  231.37    9.98
  -2  -6   7  546.24   19.98
  -2   6   7  561.12   20.03
   2  -6  -7  548.90   19.12
  -2  -6   7  525.95   20.01
   2   6  -7  543.43   20.15
   2   6  -7  552.19   20.27
   2  -6  -7  557.31   20.42
  -2  -6   7  554.16   20.32
  -2  -6   6   97.36    4.82
  -2   6   6   89.18    4.71
  -2  -6   6   90.70    4.97
   2  -6  -6   94.26    4.25
   2   6  -6  100.54    5.04
   2   6  -6   90.95    4.93
   2  -6  -6   94.00    5.06
  -2  -6   6   90.41    5.02
   2  -6  -6   92.29    3.90
  -2  -6   5  705.74   25.10
   2  -6  -5  720.96   25.10
  -2   6   5  714.27   25.14
   2   6  -5  710.49   25.01
   2  -6  -5  744.07   24.42
  -2  -6   5  729.89   25.67
  -2   6   5  745.14   24.69
  -2  -6   5  715.33   25.59
   2  -6  -5  724.22   24.76
  -2  -6   5  714.46   24.69
   2   6  -5  730.14   25.64
  -2   6   5  742.72   25.29
   2   6  -5  729.58   25.37
  -2  -6   5  714.42   25.23
   2  -6  -5  733.00   25.44
   2   6  -4   13.01    1.65
  -2   6   4   10.72    1.50
   2  -6  -4   11.95    1.67
  -2  -6   4   13.67    1.60
  -2   6   4   10.13    1.35
  -2  -6   4   15.36    1.51
  -2   6   4   12.37    1.76
  -2  -6   4   13.39    1.95
   2  -6  -4   13.07    1.22
   2   6  -4   12.67    1.84
   2  -6  -4   14.56    1.58
  -2  -6   4    9.93    1.72
  -2  -6   4   14.15    1.80
  -2   6   4   14.39    1.88
   2   6  -4   12.58    1.76
  -2   6   4   11.95    2.24
   2  -6  -4   10.60    1.52
   2   6  -4   11.61    1.81
   2  -6  -4   13.37    1.83
  -2  -6   4   13.10    1.83
  -2   6   4   10.44    1.76
   2   6  -3  580.12   20.67
   2  -6  -3  603.50   20.74
  -2   6   3  610.06   20.78
  -2  -6   3  581.86   20.72
  -2   6   3  628.42   20.92
   2   6  -3  645.63   21.09
   2  -6  -3  652.29   20.95
   2   6  -3  605.56   21.16
  -2  -6   3  596.83   21.10
  -2  -6   3  555.03   21.26
  -2   6   3  620.71   20.72
   2   6  -3  609.61   20.88
  -2   6   3  624.56   20.91
   2  -6  -3  592.66   20.92
  -2  -6   3  591.95   20.86
  -2  -6   3  578.31   21.42
  -2  -6   3  645.15   21.40
  -2   6   3  596.53   21.20
   2  -6  -3  626.69   20.64
   2   6  -3  640.19   21.56
  -2   6   3  600.49   20.87
  -2  -6   3  582.50   20.83
  -2  -6   2   42.07    1.68
  -2   6   2   42.79    1.70
   2   6  -2   44.17    2.35
  -2   6   2   40.41    1.94
   2   6  -2   40.25    2.20
  -2  -6   2   40.36    2.22
  -2   6   2   44.37    2.15
   2   6  -2   49.70    2.74
   2  -6  -2   41.21    1.80
  -2   6   2   41.81    1.77
   2   6  -2   41.52    1.72
  -2  -6   2   39.92    1.74
  -2   6   2   43.12    1.87
   2   6  -2   41.67    2.59
   2  -6  -2   44.04    2.33
  -2  -6   2   40.16    2.29
  -2   6   2   46.40    2.30
  -2  -6   2   -0.66    0.51
   2   6  -2   41.60    2.43
   2  -6  -2   42.57    1.79
  -2   6   2   39.89    1.65
  -2   6   2   42.36    1.89
  -2  -6   2   41.04    1.86
  -2   6   1   32.05    1.65
  -2  -6   1   29.45    1.60
   2   6  -1   28.44    2.31
   2   6  -1   28.34    2.01
  -2   6   1   27.95    2.37
  -2   6   1   29.85    2.06
  -2  -6   1   28.08    2.09
  -2   6   1   30.16    2.22
   2   6  -1   26.60    2.54
  -2   6   1   33.96    1.79
   2   6  -1   26.95    1.45
   2  -6  -1   28.76    1.67
   2   6  -1   28.06    1.73
  -2  -6   1   29.93    1.73
   2  -6  -1   31.03    1.52
  -2   6   1   32.93    1.79
   2   6  -1   25.12    2.28
   2   6  -1   28.58    2.13
  -2   6   1   26.87    1.76
   2  -6  -1   28.58    2.10
   2  -6  -1   28.02    1.80
  -2  -6   1   30.73    2.18
  -2   6   1   28.86    2.04
  -2  -6   1   31.37    2.23
   2   6  -1   24.75    2.24
  -2   6   1   31.02    1.47
  -2  -6   1   27.60    1.44
   2  -6   0  111.17    4.30
  -2  -6   0  112.58    5.05
   2   6   0  104.34    4.29
  -2  -6   0   95.62    4.34
   2  -6   0  108.41    4.85
  -2   6   0  108.23    3.98
  -2  -6   0  101.87    3.93
  -2   6   0   99.68    4.59
  -2   6   0  102.59    4.13
   2   6   0  106.17    4.94
   2   6   0  102.31    4.63
   2  -6   0  105.25    4.05
  -2   6   0  103.09    4.32
   2  -6   0  109.04    4.47
  -2  -6   0  115.21    4.89
  -2  -6   0  102.57    4.78
   2   6   0  101.91    3.90
  -2  -6   0  103.13    3.82
   2  -6   0  100.66    3.89
  -2   6   0  101.83    3.84
   2   6   1 1236.43   40.05
   2  -6   1 1185.71   40.68
  -2   6  -1 1184.52   39.86
  -2  -6  -1 1235.59   39.88
   2   6   1 1190.01   40.67
  -2  -6  -1 1168.29   40.95
   2   6   1 1277.75   41.04
   2  -6   1 1205.02   40.04
  -2   6  -1 1164.08   40.40
  -2   6  -1 1154.56   40.39
  -2  -6  -1 1233.89   40.79
  -2   6  -1 1184.14   39.81
   2  -6   1 1201.90   39.86
   2   6   1 1226.17   39.85
  -2   6  -1 1233.18   40.06
  -2  -6  -1 1216.64   39.80
  -2  -6  -1 1210.18   40.07
  -2   6  -2  640.40   20.92
  -2  -6  -2  606.00   20.88
   2   6   2  632.21   20.72
   2   6   2  625.09   21.70
  -2  -6  -2  610.53   21.17
  -2   6  -2  624.15   21.14
   2  -6   2  647.05   21.59
  -2  -6  -2  541.68   21.87
  -2   6  -2  622.26   21.29
   2   6   2  643.90   21.97
   2  -6   2  622.19   21.12
   2   6   2  601.18   21.12
  -2  -6  -2  609.54   20.79
   2   6   2  612.53   20.86
   2  -6   2  648.84   20.92
  -2   6  -2  598.54   20.81
  -2   6  -2  640.21   21.51
   2   6   3 2104.28   68.40
   2  -6   3 2072.31   69.46
   2   6   3 2149.04   70.10
  -2   6  -3 2069.46   69.25
  -2  -6  -3 2148.31   69.33
  -2  -6  -3 2080.47   68.85
   2  -6   3 2117.20   68.98
  -2   6  -3 2081.49   68.87
   2   6   3 2022.42   69.29
   2   6   3 2075.50   68.91
   2  -6   3 2024.50   69.31
  -2  -6  -3 2084.28   68.97
  -2   6  -3 2132.17   68.99
   2  -6   4 1022.53   34.30
  -2  -6  -4 1003.97   34.29
  -2   6  -4 1005.30   34.26
   2  -6   4  997.87   34.34
   2   6   4  991.69   33.82
   2  -6   4 1005.23   33.89
   2   6   4  980.10   34.31
  -2   6  -4 1005.55   33.93
  -2  -6  -4 1046.39   33.95
   2  -6   5 2435.01   79.63
   2   6   5 2367.02   79.56
   2  -6   5 2414.33   79.01
   2   6   5 2438.16   78.94
  -2   6  -5 2373.88   79.03
  -2  -6  -5 2379.66   79.03
   2  -6   5 2247.45   78.92
   2  -6   5 2463.84   79.37
   2  -6   6  618.69   21.97
  -2  -6  -6  644.62   22.24
  -2   6  -6  654.67   22.24
  -2  -6  -6  661.19   22.91
  -2  -6  -6  605.51   23.03
  -2   6  -6  608.06   22.98
   2  -6   6  625.99   22.79
   2   6   6  616.86   22.73
   2  -6   6  630.11   22.11
   2   6   6  645.80   22.08
  -2  -6  -7  846.92   29.30
   2  -6   7  843.63   28.96
  -2  -6  -7  792.10   30.22
  -2  -6  -7  833.48   29.82
   2  -6   7  874.44   29.22
   2  -6   7  834.55   29.98
   2   6   7  842.20   29.07
   2   6   7  843.78   29.98
  -2   6  -8  277.49   11.30
  -2  -6  -8  291.89   11.39
   2   6   8  286.12   12.06
   2   6   8  281.31   11.12
   2  -6   8  295.92   11.27
   2  -6   8  271.54   11.92
  -2  -6  -8  289.89   11.83
  -2   6  -8  275.42   12.28
  -2  -6  -8  273.34   12.34
  -2  -6  -9  110.53    6.24
  -2   6  -9  122.06    6.27
   2   6   9  125.03    6.02
   2  -6   9  121.81    7.06
   2  -6   9  120.53    6.13
  -2  -6  -9  121.86    7.38
  -2   6  -9  128.90    7.35
  -2  -6  -9  124.85    6.63
   2   6   9  115.80    6.75
  -2   6 -10   54.69    4.11
  -2  -6 -10   54.12    4.35
   2  -6  10   48.17    4.00
   2  -6  10   54.93    4.83
   2   6  10   54.71    4.07
  -2  -6 -10   51.62    5.14
  -2   6 -10   52.71    5.05
  -2  -6 -10   54.18    4.39
   2   6  10   45.39    4.64
  -2   6 -11   86.30    5.70
  -2  -6 -11   71.46    5.52
   2  -6  11   92.35    6.58
   2  -6  11   90.81    5.57
   2   6  11   86.13    5.50
   2   6  11   90.19    6.58
  -2  -6 -11   91.14    7.02
  -2  -6 -11   99.13    6.06
  -2   6 -11   87.18    6.75
  -2   6 -12    4.31    3.24
  -2  -6 -12    3.49    3.21
   2   6  12    7.72    3.11
   2  -6  12    7.18    3.11
  -2  -6 -12    3.71    3.22
  -2   6 -12    8.45    4.08
  -2  -6 -12    5.98    4.30
   2   6  12    5.93    3.73
   2  -6  12    7.18    4.06
  -2   6 -13   79.53    6.12
  -2  -6 -13   73.47    5.89
   2   6  13   74.24    5.59
   2  -6  13   72.42    6.87
   2   6  13   92.19    7.33
   2  -6  13   76.90    5.93
  -2   6 -13   87.26    7.43
  -2  -6 -13   77.15    7.56
  -2  -6 -14   50.97    5.41
  -2   6 -14   65.48    5.89
   2   6  14   58.29    5.55
   2  -6  14   64.42    5.73
  -2  -6 -14   53.34    7.11
  -2   6 -14   65.97    7.10
   2  -6  14   64.09    7.15
   2   6  14   60.83    6.86
  -2   6 -15  263.05   12.76
  -2  -6 -15  253.33   12.76
  -2   6 -15  239.30   14.19
  -2  -6 -15  247.76   14.73
   2   6  15  244.40   12.34
   2  -6  15  286.64   12.80
   2   6  15  244.71   13.82
   2  -6  15  271.87   14.11
  -2   6 -16   91.74    7.76
  -2  -6 -16   88.83    7.86
  -2   6 -16   72.47    9.04
  -2  -6 -16   98.03    9.57
   2   6  16   97.13    7.70
   2   6  16  102.48    9.07
   2  -6  16  110.37    9.45
   2  -6  16  101.81    7.82
  -2   6 -17  206.49   12.11
  -2  -6 -17  207.27   12.14
  -2  -6 -17  203.98   14.19
  -2   6 -17  196.93   13.87
   2  -6  17  203.79   11.67
   2   6  17  229.98   11.96
   2  -6  17  218.75   13.83
   2   6  17  227.07   13.78
  -2   6 -18  119.71    9.57
  -2  -6 -18  120.82    9.74
  -2   6 -18  125.17   11.46
  -2  -6 -18  112.01   11.40
   2  -6  18  120.32    9.11
   2  -6  18  121.79   10.91
   2   6  18  120.73   10.88
   2   6  18  117.61    9.04
   2   6  19   81.10   10.26
   2  -6  19   84.20   10.10
  -2  -6 -19   67.87   10.41
  -2   6 -19   55.91    9.99
   2   6  19   69.37    8.04
   2  -6  19   81.39    8.66
  -2  -7  20   17.69    8.08
  -2   7  20    7.44    7.61
   2   7 -20    8.75    6.93
   2  -7 -20    8.55    7.52
   2   7 -20   -8.21    8.31
  -2  -7  20    5.83    5.45
  -2   7  20    3.48    5.75
  -2  -7  19    6.40    6.99
  -2   7  19   21.00    7.28
   2  -7 -19   10.94    7.51
   2   7 -19    8.43    6.87
   2   7 -19    7.68    6.37
  -2  -7  19   -0.84    5.66
  -2   7  19    5.28    5.29
  -2  -7  18  121.93   10.51
  -2   7  18  116.27   10.29
   2   7 -18  104.95   10.21
   2  -7 -18  124.70   11.15
   2   7 -18  114.83    9.75
  -2   7  18  119.26    8.62
  -2  -7  18  125.35    8.87
  -2  -7  17    5.53    5.86
  -2   7  17   -1.65    5.44
   2   7 -17    4.27    6.08
   2  -7 -17    1.27    6.19
   2   7 -17    3.38    4.68
  -2  -7  17    0.36    4.57
  -2   7  17   10.89    4.55
  -2  -7  16  237.87   13.49
  -2   7  16  239.89   13.70
  -2  -7  16  265.75   12.34
  -2   7  16  258.67   12.09
   2  -7 -16  262.75   14.70
   2   7 -16  260.30   13.21
   2   7 -16  221.70   13.66
  -2  -7  15    0.47    4.65
  -2   7  15    2.81    4.70
   2   7 -15    2.09    4.43
   2  -7 -15   -2.71    4.84
   2   7 -15   -2.08    4.84
  -2  -7  15    3.10    3.63
  -2   7  15    8.11    3.90
  -2  -7  15    7.11    4.61
  -2  -7  14  788.45   29.53
  -2   7  14  735.06   29.15
   2  -7 -14  724.45   29.85
   2   7 -14  786.78   29.05
   2   7 -14  717.08   29.59
  -2   7  14  739.73   27.58
  -2  -7  14  765.57   27.73
  -2  -7  14  738.30   29.09
  -2   7  13    5.85    3.49
  -2  -7  13    5.09    3.81
   2   7 -13   13.33    3.77
   2  -7 -13    3.63    4.15
   2   7 -13    6.98    3.94
  -2  -7  13    7.02    4.05
  -2   7  12  573.61   22.75
  -2  -7  12  586.09   22.80
   2   7 -12  593.90   22.64
   2  -7 -12  570.41   23.29
   2   7 -12  562.77   23.12
  -2  -7  12  577.79   22.82
   2  -7 -11  169.41    7.59
  -2  -7  11  190.19    9.31
  -2   7  11  171.50    8.96
   2   7 -11  185.44    9.14
   2  -7 -11  191.75    9.78
   2   7 -11  155.83    9.02
  -2  -7  11  168.68    9.11
   2  -7 -10  270.76   10.61
  -2  -7  10  272.51   11.68
  -2   7  10  264.41   11.88
  -2  -7  10  274.49   11.92
   2  -7 -10  283.24   12.46
   2   7 -10  284.72   12.00
   2   7 -10  253.80   12.06
  -2  -7  10  270.33   12.16
  -2  -7   9   26.64    3.16
   2  -7  -9   31.43    2.60
  -2   7   9   34.67    3.58
  -2  -7   9   35.20    3.61
   2   7  -9   31.99    3.48
   2   7  -9   33.58    3.74
   2  -7  -9   26.46    3.66
  -2  -7   9   25.51    3.39
   2  -7  -8   17.11    2.08
  -2  -7   8   12.60    2.52
  -2   7   8   16.33    2.64
   2   7  -8   15.03    2.70
   2  -7  -8   10.30    2.69
  -2  -7   8   13.14    2.73
   2  -7  -7    8.06    1.62
   2  -7  -7    9.79    2.22
   2   7  -7    8.52    2.15
   2   7  -7    9.41    2.25
  -2   7   7    6.74    1.89
  -2  -7   7    8.39    2.11
   2  -7  -7    8.09    1.44
  -2  -7   7   10.61    2.45
  -2  -7   6  690.67   23.93
  -2   7   6  671.20   23.91
  -2  -7   6  667.35   24.32
   2  -7  -6  672.51   23.45
   2   7  -6  660.74   24.41
   2   7  -6  706.45   24.23
   2  -7  -6  669.63   24.22
  -2  -7   6  721.11   24.71
   2  -7  -6  671.16   23.09
   2  -7  -5   70.78    3.89
  -2  -7   5   80.64    3.95
  -2   7   5   69.39    3.84
   2   7  -5   72.75    3.85
  -2   7   5   75.18    3.55
   2  -7  -5   76.85    3.79
  -2  -7   5   74.53    4.31
  -2  -7   5   79.45    3.68
   2  -7  -5   78.45    3.46
  -2  -7   5   83.83    4.65
   2  -7  -5   70.12    3.76
   2   7  -5   78.25    4.43
  -2  -7   5   74.62    4.10
  -2   7   5   80.60    4.12
   2  -7  -5   78.28    4.19
   2   7  -5   84.53    4.21
[truncated: 1,897,395 more chars]
