# Supplementary material for: Interrogating the anti-Insertion of Alkynes into Gold(III)
Source: JACS Au. 2025 Feb 26;5(3):1439–47. doi: 10.1021/jacsau.5c00056 (PMC11938007; doi:10.1021/jacsau.5c00056)
Supplement: Supplementary file 3 — au5c00056_si_003.cif [file au5c00056_si_003.cif]

data_mar220906_339_dcm_et2o_hp
_audit_creation_date               2024-07-07
_audit_creation_method
;
Olex2 1.5
(compiled 2024.02.16 svn.r378c4104 for OlexSys, GUI svn.r6928)
;
_shelx_SHELXL_version_number       '2018/3'
_audit_contact_author_address      ?
_audit_contact_author_email        ?
_audit_contact_author_name         ''
_audit_contact_author_phone        ?
_publ_contact_author_id_orcid      ?
_publ_section_references
;
Dolomanov, O.V., Bourhis, L.J., Gildea, R.J, Howard, J.A.K. & Puschmann, H.
 (2009), J. Appl. Cryst. 42, 339-341.

Sheldrick, G.M. (2015). Acta Cryst. C71, 3-8.
;
_chemical_name_common              ?
_chemical_name_systematic          ?
_chemical_formula_moiety           'C31 H34 Au N P, C H2 Cl2, B F4'
_chemical_formula_sum              'C32 H36 Au B Cl2 F4 N P'
_chemical_formula_weight           820.26
_chemical_melting_point            ?
loop_
  _atom_type_symbol
  _atom_type_description
  _atom_type_scat_dispersion_real
  _atom_type_scat_dispersion_imag
  _atom_type_scat_source
 'C' 'C' 0.0033 0.0016 'International Tables Vol C Tables 4.2.6.8 and 6.1.1.4'
 'H' 'H' 0.0000 0.0000 'International Tables Vol C Tables 4.2.6.8 and 6.1.1.4'
 'Au' 'Au' -2.0133 8.8022
 'International Tables Vol C Tables 4.2.6.8 and 6.1.1.4'
 'B' 'B' 0.0013 0.0007 'International Tables Vol C Tables 4.2.6.8 and 6.1.1.4'
 'Cl' 'Cl' 0.1484 0.1585 'International Tables Vol C Tables 4.2.6.8 and 6.1.1.4'
 'F' 'F' 0.0171 0.0103 'International Tables Vol C Tables 4.2.6.8 and 6.1.1.4'
 'N' 'N' 0.0061 0.0033 'International Tables Vol C Tables 4.2.6.8 and 6.1.1.4'
 'P' 'P' 0.1023 0.0942 'International Tables Vol C Tables 4.2.6.8 and 6.1.1.4'

_shelx_space_group_comment
;
The symmetry employed for this shelxl refinement is uniquely defined
by the following loop, which should always be used as a source of
symmetry information in preference to the above space-group names.
They are only intended as comments.
;
_space_group_crystal_system        'monoclinic'
_space_group_IT_number             14
_space_group_name_H-M_alt          'P 1 21/c 1'
_space_group_name_Hall             '-P 2ybc'
loop_
  _space_group_symop_operation_xyz
 'x, y, z'
 '-x, y+1/2, -z+1/2'
 '-x, -y, -z'
 'x, -y-1/2, z-1/2'

_cell_length_a                     15.5233(11)
_cell_length_b                     13.0641(6)
_cell_length_c                     15.9995(6)
_cell_angle_alpha                  90
_cell_angle_beta                   97.876(4)
_cell_angle_gamma                  90
_cell_volume                       3214.1(3)
_cell_formula_units_Z              4
_cell_measurement_reflns_used      27833
_cell_measurement_temperature      159.99(10)
_cell_measurement_theta_max        33.7460
_cell_measurement_theta_min        2.3410
_shelx_estimated_absorpt_T_max     ?
_shelx_estimated_absorpt_T_min     ?
_exptl_absorpt_coefficient_mu      4.840
_exptl_absorpt_correction_T_max    1.000
_exptl_absorpt_correction_T_min    0.277
_exptl_absorpt_correction_type     gaussian
_exptl_absorpt_process_details
;
CrysAlisPro 1.171.42.57a (Rigaku Oxford Diffraction, 2022)
Numerical absorption correction based on gaussian integration over
a multifaceted crystal model
Empirical absorption correction using spherical harmonics,
implemented in SCALE3 ABSPACK scaling algorithm.
;
_exptl_absorpt_special_details     ?
_exptl_crystal_colour              yellow
_exptl_crystal_colour_primary      yellow
_exptl_crystal_density_diffrn      1.695
_exptl_crystal_density_meas        ?
_exptl_crystal_density_method      ?
_exptl_crystal_description         plate
_exptl_crystal_F_000               1616
loop_
  _exptl_crystal_face_index_h
  _exptl_crystal_face_index_k
  _exptl_crystal_face_index_l
  _exptl_crystal_face_perp_dist
 -1 0 0 0.0328
 1 0 0 0.0588
 2 -1 1 0.1179
 0 1 -1 0.1844
 1 2 -2 0.1824
 -1 -2 2 0.2004
 1 0 -2 0.0750
 -1 0 2 0.0720
 -3 -17 -8 0.1928
 -7 6 21 0.0918
 -7 -17 1 0.2002
 5 18 4 0.2215
 11 5 -20 0.0926
 -5 3 -21 0.0674
 9 0 19 0.0527
 11 3 17 0.0567
 -8 1 -20 0.0626
 -1 7 -21 0.0959
 18 -1 11 0.0466
 -13 5 -15 0.0804
 -19 -3 -7 0.0632

_exptl_crystal_size_max            0.46
_exptl_crystal_size_mid            0.15
_exptl_crystal_size_min            0.09
_exptl_transmission_factor_max     ?
_exptl_transmission_factor_min     ?
_diffrn_reflns_av_R_equivalents    0.0542
_diffrn_reflns_av_unetI/netI       0.0390
_diffrn_reflns_Laue_measured_fraction_full  1.000
_diffrn_reflns_Laue_measured_fraction_max  0.901
_diffrn_reflns_limit_h_max         22
_diffrn_reflns_limit_h_min         -24
_diffrn_reflns_limit_k_max         19
_diffrn_reflns_limit_k_min         -20
_diffrn_reflns_limit_l_max         25
_diffrn_reflns_limit_l_min         -23
_diffrn_reflns_number              85415
_diffrn_reflns_point_group_measured_fraction_full  1.000
_diffrn_reflns_point_group_measured_fraction_max  0.901
_diffrn_reflns_theta_full          25.242
_diffrn_reflns_theta_max           33.919
_diffrn_reflns_theta_min           2.046
_diffrn_ambient_temperature        160.15
_diffrn_detector_area_resol_mean   10.0000
_diffrn_detector_type              HyPix
_diffrn_measured_fraction_theta_full  1.000
_diffrn_measured_fraction_theta_max  0.901
_diffrn_measurement_details
;
List of Runs (angles in degrees, time in seconds):

  # Type    Start    End  Width  t~exp~   \w     \q     \k     \f   Frames
--------------------------------------------------------------------------
  1  \w    -58.00  23.00   0.50   28.06    --   13.03 -59.00 -28.00  162
  2  \w     -1.00  85.00   0.50   28.06    --   13.03  59.00 111.00  172
  3  \w    -28.00  -2.00   0.50   28.06    --  -12.10  77.00-120.00   52
  4  \w      2.00  35.00   0.50   28.06    --   13.03 -77.00-150.00   66
  5  \w    -14.00  12.00   0.50   28.06    --   13.03 -57.00-180.00   52
  6  \w      5.00  31.00   0.50   28.06    --   13.03  38.00  90.00   52
  7  \w    -50.00 -24.00   0.50   28.06    --  -12.10 -59.00 -28.00   52
  8  \w    -33.00  -6.00   0.50   28.06    --  -12.10  77.00-180.00   54
  9  \w    -34.00  -8.00   0.50   28.06    --  -12.10  77.00 -90.00   52
 10  \w    -32.00  -4.00   0.50   28.06    --  -12.10 -38.00 120.00   56
 11  \w    -32.00  -7.00   0.50   28.06    --  -12.10  77.00   0.00   50
 12  \w    -38.00  -1.00   0.50   28.06    --  -12.10 -38.00-150.00   74
 13  \w    -40.00 -15.00   0.50   28.06    --  -12.10 -38.00  60.00   50
 14  \w    -40.00  -1.00   0.50   28.06    --  -12.10 -38.00 150.00   78
 15  \w      8.00  37.00   0.50   28.06    --   13.03  38.00-120.00   58
 16  \w     13.00  38.00   0.50   28.06    --   13.03 -99.00 120.00   50
 17  \w     13.00  41.00   0.50   28.06    --   13.03 -99.00  90.00   56
 18  \w    -15.00  27.00   0.50   28.06    --   13.03 -57.00  30.00   84
 19  \w      3.00  28.00   0.50   28.06    --   13.03  19.00 -60.00   50
 20  \w    -61.00   5.00   0.50   28.06    --   13.03 -19.00 120.00  132
;
_diffrn_measurement_device         'four-circle diffractometer'
_diffrn_measurement_device_type    'XtaLAB Synergy, Dualflex, HyPix'
_diffrn_measurement_method         '\w scans'
_diffrn_radiation_type             MoK\a
_diffrn_radiation_wavelength       0.71073
_diffrn_source                     ?
_reflns_Friedel_coverage           0.000
_reflns_Friedel_fraction_full      .
_reflns_Friedel_fraction_max       .
_reflns_number_gt                  8694
_reflns_number_total               11759
_reflns_special_details
;
 Reflections were merged by SHELXL according to the crystal
 class for the calculation of statistics and refinement.
 
 _reflns_Friedel_fraction is defined as the number of unique
 Friedel pairs measured divided by the number that would be
 possible theoretically, ignoring centric projections and
 systematic absences.
;
_reflns_threshold_expression       'I > 2\s(I)'
_computing_cell_refinement         'CrysAlisPro 1.171.42.57a (Rigaku OD, 2022)'
_computing_data_collection         'CrysAlisPro 1.171.42.57a (Rigaku OD, 2022)'
_computing_data_reduction          'CrysAlisPro 1.171.42.57a (Rigaku OD, 2022)'
_computing_molecular_graphics      'Olex2 1.5 (Dolomanov et al., 2009)'
_computing_publication_material    'Olex2 1.5 (Dolomanov et al., 2009)'
_computing_structure_refinement    'SHELXL 2018/3 (Sheldrick, 2015)'
_computing_structure_solution      'SHELXT 2014/4 (Sheldrick, 2014)'
_refine_diff_density_max           2.874
_refine_diff_density_min           -0.913
_refine_diff_density_rms           0.127
_refine_ls_extinction_coef         .
_refine_ls_extinction_method       none
_refine_ls_goodness_of_fit_ref     1.021
_refine_ls_hydrogen_treatment      constr
_refine_ls_matrix_type             full
_refine_ls_number_parameters       385
_refine_ls_number_reflns           11759
_refine_ls_number_restraints       0
_refine_ls_R_factor_all            0.0731
_refine_ls_R_factor_gt             0.0476
_refine_ls_restrained_S_all        1.021
_refine_ls_shift/su_max            0.003
_refine_ls_shift/su_mean           0.000
_refine_ls_structure_factor_coef   Fsqd
_refine_ls_weighting_details      
 'w=1/[\s^2^(Fo^2^)+(0.0563P)^2^+4.2311P] where P=(Fo^2^+2Fc^2^)/3'
_refine_ls_weighting_scheme        calc
_refine_ls_wR_factor_gt            0.1090
_refine_ls_wR_factor_ref           0.1183
_refine_special_details            ?
_olex2_refinement_description
;
1.a Secondary CH2 refined with riding coordinates:
 C39(H39A,H39B)
1.b Aromatic/amide H refined with riding coordinates:
 C3(H3), C4(H4), C5(H5), C6(H6), C7(H7), C13(H13), C14(H14), C15(H15),
 C16(H16), C26(H26), C27(H27), C29(H29), C30(H30), C31(H31), C32(H32), C33(H33)
1.c Idealised Me refined as rotating group:
 C19(H19A,H19B,H19C), C20(H20A,H20B,H20C), C21(H21A,H21B,H21C), C23(H23A,H23B,
 H23C), C24(H24A,H24B,H24C), C25(H25A,H25B,H25C)
;
_atom_sites_solution_hydrogens     geom
_atom_sites_solution_primary       ?
_atom_sites_solution_secondary     ?
loop_
  _atom_site_label
  _atom_site_type_symbol
  _atom_site_fract_x
  _atom_site_fract_y
  _atom_site_fract_z
  _atom_site_U_iso_or_equiv
  _atom_site_adp_type
  _atom_site_occupancy
  _atom_site_site_symmetry_order
  _atom_site_calc_flag
  _atom_site_refinement_flags_posn
  _atom_site_refinement_flags_adp
  _atom_site_refinement_flags_occupancy
  _atom_site_disorder_assembly
  _atom_site_disorder_group
 Au1 Au 0.77187(2) 0.24306(2) 0.60251(2) 0.03790(6) Uani 1 1 d . . . . .
 P17 P 0.75822(7) 0.06901(8) 0.64278(6) 0.03711(19) Uani 1 1 d . . . . .
 N1 N 0.8423(2) 0.2557(2) 0.7204(2) 0.0374(7) Uani 1 1 d . . . . .
 C2 C 0.8727(3) 0.3497(3) 0.7422(3) 0.0410(8) Uani 1 1 d . . . . .
 C3 C 0.9194(3) 0.3669(3) 0.8221(3) 0.0460(9) Uani 1 1 d . . . . .
 H3 H 0.938203 0.433986 0.838548 0.055 Uiso 1 1 calc R U . . .
 C4 C 0.9380(3) 0.2864(4) 0.8764(3) 0.0459(9) Uani 1 1 d . . . . .
 H4 H 0.969801 0.297923 0.930622 0.055 Uiso 1 1 calc R U . . .
 C5 C 0.9300(3) 0.0996(3) 0.9028(2) 0.0468(9) Uani 1 1 d . . . . .
 H5 H 0.962367 0.107056 0.957332 0.056 Uiso 1 1 calc R U . . .
 C6 C 0.9034(3) 0.0048(3) 0.8749(2) 0.0485(9) Uani 1 1 d . . . . .
 H6 H 0.919103 -0.053369 0.909282 0.058 Uiso 1 1 calc R U . . .
 C7 C 0.8531(3) -0.0076(3) 0.7959(2) 0.0440(8) Uani 1 1 d . . . . .
 H7 H 0.834542 -0.074293 0.777689 0.053 Uiso 1 1 calc R U . . .
 C8 C 0.8298(2) 0.0753(3) 0.7439(2) 0.0388(8) Uani 1 1 d . . . . .
 C9 C 0.8605(2) 0.1730(3) 0.7720(2) 0.0372(7) Uani 1 1 d . . . . .
 C10 C 0.9102(2) 0.1864(3) 0.8522(2) 0.0398(8) Uani 1 1 d . . . . .
 C11 C 0.8524(3) 0.4274(3) 0.6757(3) 0.0428(8) Uani 1 1 d . . . . .
 C12 C 0.8028(3) 0.3959(3) 0.6000(3) 0.0453(9) Uani 1 1 d . . . . .
 C13 C 0.7806(3) 0.4675(3) 0.5363(3) 0.0505(10) Uani 1 1 d . . . . .
 H13 H 0.745756 0.447969 0.485309 0.061 Uiso 1 1 calc R U . . .
 C14 C 0.8101(3) 0.5692(4) 0.5480(3) 0.0586(12) Uani 1 1 d . . . . .
 H14 H 0.795624 0.617965 0.504369 0.070 Uiso 1 1 calc R U . . .
 C15 C 0.8596(3) 0.5984(4) 0.6220(4) 0.0602(12) Uani 1 1 d . . . . .
 H15 H 0.879121 0.667201 0.628955 0.072 Uiso 1 1 calc R U . . .
 C16 C 0.8814(3) 0.5283(3) 0.6864(3) 0.0536(10) Uani 1 1 d . . . . .
 H16 H 0.915723 0.548773 0.737442 0.064 Uiso 1 1 calc R U . . .
 C18 C 0.6484(3) 0.0357(4) 0.6700(3) 0.0489(9) Uani 1 1 d . . . . .
 C19 C 0.5797(3) 0.0481(4) 0.5932(3) 0.0611(12) Uani 1 1 d . . . . .
 H19A H 0.584042 0.116807 0.569482 0.092 Uiso 1 1 calc R U . . .
 H19B H 0.521818 0.038909 0.610022 0.092 Uiso 1 1 calc R U . . .
 H19C H 0.588975 -0.003220 0.550719 0.092 Uiso 1 1 calc R U . . .
 C20 C 0.6318(3) 0.1103(5) 0.7396(3) 0.0761(17) Uani 1 1 d . . . . .
 H20A H 0.673321 0.097160 0.790298 0.114 Uiso 1 1 calc R U . . .
 H20B H 0.572414 0.101030 0.752599 0.114 Uiso 1 1 calc R U . . .
 H20C H 0.638972 0.180697 0.720445 0.114 Uiso 1 1 calc R U . . .
 C21 C 0.6448(4) -0.0737(5) 0.7053(4) 0.0721(15) Uani 1 1 d . . . . .
 H21A H 0.654225 -0.123258 0.661502 0.108 Uiso 1 1 calc R U . . .
 H21B H 0.587705 -0.085563 0.723158 0.108 Uiso 1 1 calc R U . . .
 H21C H 0.690205 -0.081874 0.753849 0.108 Uiso 1 1 calc R U . . .
 C22 C 0.8053(3) -0.0228(3) 0.5728(2) 0.0426(8) Uani 1 1 d . . . . .
 C23 C 0.7412(3) -0.0384(4) 0.4911(3) 0.0653(14) Uani 1 1 d . . . . .
 H23A H 0.690962 -0.077989 0.503789 0.098 Uiso 1 1 calc R U . . .
 H23B H 0.770364 -0.075585 0.449713 0.098 Uiso 1 1 calc R U . . .
 H23C H 0.721623 0.028348 0.467899 0.098 Uiso 1 1 calc R U . . .
 C24 C 0.8884(3) 0.0301(3) 0.5525(3) 0.0518(10) Uani 1 1 d . . . . .
 H24A H 0.872942 0.093370 0.521135 0.078 Uiso 1 1 calc R U . . .
 H24B H 0.919411 -0.015687 0.518339 0.078 Uiso 1 1 calc R U . . .
 H24C H 0.925953 0.046356 0.605225 0.078 Uiso 1 1 calc R U . . .
 C25 C 0.8307(3) -0.1277(3) 0.6111(3) 0.0558(11) Uani 1 1 d . . . . .
 H25A H 0.876950 -0.119384 0.658821 0.084 Uiso 1 1 calc R U . . .
 H25B H 0.851425 -0.171485 0.568289 0.084 Uiso 1 1 calc R U . . .
 H25C H 0.779873 -0.159441 0.630741 0.084 Uiso 1 1 calc R U . . .
 C26 C 0.7139(3) 0.2397(3) 0.4819(3) 0.0496(10) Uani 1 1 d . . . . .
 H26 H 0.750595 0.216776 0.442837 0.059 Uiso 1 1 calc R U . . .
 C27 C 0.6339(3) 0.2638(3) 0.4471(3) 0.0528(11) Uani 1 1 d . . . . .
 H27 H 0.622698 0.254862 0.387665 0.063 Uiso 1 1 calc R U . . .
 C28 C 0.5605(3) 0.3016(4) 0.4860(3) 0.0501(10) Uani 1 1 d . . . . .
 C29 C 0.4771(4) 0.2913(5) 0.4407(4) 0.0706(14) Uani 1 1 d . . . . .
 H29 H 0.470454 0.261641 0.385969 0.085 Uiso 1 1 calc R U . . .
 C30 C 0.4043(4) 0.3238(6) 0.4744(4) 0.093(2) Uani 1 1 d . . . . .
 H30 H 0.348124 0.315018 0.443344 0.112 Uiso 1 1 calc R U . . .
 C31 C 0.4131(4) 0.3685(6) 0.5526(4) 0.092(2) Uani 1 1 d . . . . .
 H31 H 0.362818 0.389136 0.576077 0.111 Uiso 1 1 calc R U . . .
 C32 C 0.4935(4) 0.3835(6) 0.5968(4) 0.0844(19) Uani 1 1 d . . . . .
 H32 H 0.499435 0.417723 0.649716 0.101 Uiso 1 1 calc R U . . .
 C33 C 0.5663(3) 0.3490(5) 0.5647(3) 0.0707(15) Uani 1 1 d . . . . .
 H33 H 0.621837 0.357646 0.597049 0.085 Uiso 1 1 calc R U . . .
 Cl40 Cl 0.61998(12) 0.65661(18) 0.79235(13) 0.1070(6) Uani 1 1 d . . . . .
 Cl41 Cl 0.65901(13) 0.43994(16) 0.78249(10) 0.0963(5) Uani 1 1 d . . . . .
 C39 C 0.6876(5) 0.5687(7) 0.7579(5) 0.109(3) Uani 1 1 d . . . . .
 H39A H 0.747912 0.582673 0.784263 0.131 Uiso 1 1 calc R U . . .
 H39B H 0.685594 0.575438 0.696080 0.131 Uiso 1 1 calc R U . . .
 F35 F 0.8313(3) 0.7408(3) 0.3552(5) 0.138(3) Uani 1 1 d . . . . .
 F36 F 0.9089(2) 0.8856(2) 0.37831(18) 0.0664(7) Uani 1 1 d . . . . .
 F37 F 0.9506(6) 0.7381(3) 0.4406(3) 0.154(3) Uani 1 1 d . . . . .
 F38 F 0.9519(5) 0.7548(3) 0.3038(4) 0.124(2) Uani 1 1 d . . . . .
 B34 B 0.9137(4) 0.7805(4) 0.3695(3) 0.0497(11) Uani 1 1 d . . . . .

loop_
  _atom_site_aniso_label
  _atom_site_aniso_U_11
  _atom_site_aniso_U_22
  _atom_site_aniso_U_33
  _atom_site_aniso_U_23
  _atom_site_aniso_U_13
  _atom_site_aniso_U_12
 Au1 0.03855(9) 0.04527(9) 0.02978(8) 0.00225(5) 0.00437(5) 0.00497(6)
 P17 0.0372(5) 0.0454(5) 0.0286(4) -0.0007(4) 0.0040(3) -0.0014(4)
 N1 0.0362(16) 0.0422(17) 0.0336(15) 0.0005(11) 0.0039(12) 0.0029(12)
 C2 0.0383(19) 0.0396(19) 0.046(2) -0.0015(15) 0.0086(16) 0.0018(15)
 C3 0.044(2) 0.043(2) 0.050(2) -0.0079(17) 0.0038(18) -0.0043(16)
 C4 0.042(2) 0.054(2) 0.040(2) -0.0084(18) -0.0005(16) 0.0000(18)
 C5 0.049(2) 0.058(2) 0.0322(18) 0.0013(16) -0.0005(16) 0.0023(18)
 C6 0.056(2) 0.052(2) 0.0355(19) 0.0097(17) 0.0013(17) 0.0023(19)
 C7 0.052(2) 0.045(2) 0.0339(18) 0.0025(15) 0.0027(16) -0.0024(17)
 C8 0.042(2) 0.0442(19) 0.0302(16) 0.0004(14) 0.0062(14) -0.0036(15)
 C9 0.0326(17) 0.0460(19) 0.0332(17) 0.0001(14) 0.0048(14) 0.0036(14)
 C10 0.0361(19) 0.050(2) 0.0328(17) -0.0020(15) 0.0043(14) -0.0026(15)
 C11 0.041(2) 0.0421(19) 0.047(2) 0.0044(16) 0.0111(17) 0.0051(15)
 C12 0.046(2) 0.045(2) 0.047(2) 0.0047(16) 0.0152(17) 0.0116(17)
 C13 0.049(2) 0.053(2) 0.051(2) 0.0103(19) 0.0121(19) 0.0096(18)
 C14 0.060(3) 0.048(2) 0.071(3) 0.018(2) 0.020(2) 0.017(2)
 C15 0.059(3) 0.044(2) 0.080(3) 0.009(2) 0.016(3) 0.005(2)
 C16 0.056(3) 0.044(2) 0.062(3) 0.0022(19) 0.011(2) -0.0010(18)
 C18 0.039(2) 0.070(3) 0.039(2) -0.0034(18) 0.0094(16) -0.0084(19)
 C19 0.039(2) 0.088(4) 0.055(3) 0.001(2) 0.0011(19) -0.005(2)
 C20 0.050(3) 0.115(5) 0.070(3) -0.040(3) 0.031(3) -0.015(3)
 C21 0.060(3) 0.088(4) 0.071(3) 0.012(3) 0.020(3) -0.019(3)
 C22 0.048(2) 0.047(2) 0.0334(18) -0.0024(15) 0.0067(16) 0.0038(16)
 C23 0.062(3) 0.090(4) 0.042(2) -0.020(2) -0.001(2) 0.018(3)
 C24 0.051(2) 0.054(2) 0.054(2) 0.0040(19) 0.019(2) 0.0015(19)
 C25 0.069(3) 0.048(2) 0.053(3) -0.0008(19) 0.015(2) 0.008(2)
 C26 0.058(3) 0.057(3) 0.0339(19) -0.0027(16) 0.0089(18) 0.0098(19)
 C27 0.060(3) 0.064(3) 0.0318(19) 0.0020(17) -0.0026(18) 0.011(2)
 C28 0.051(2) 0.057(3) 0.040(2) 0.0014(18) -0.0023(18) 0.0091(19)
 C29 0.062(3) 0.085(4) 0.058(3) -0.013(3) -0.012(2) 0.014(3)
 C30 0.053(3) 0.130(6) 0.089(4) -0.024(4) -0.014(3) 0.023(3)
 C31 0.054(3) 0.139(6) 0.083(4) -0.017(4) 0.004(3) 0.036(4)
 C32 0.064(3) 0.123(5) 0.064(3) -0.025(3) 0.004(3) 0.027(3)
 C33 0.051(3) 0.104(4) 0.054(3) -0.024(3) -0.002(2) 0.012(3)
 Cl40 0.0754(11) 0.1337(17) 0.1111(14) 0.0285(12) 0.0102(10) 0.0017(10)
 Cl41 0.1090(13) 0.1188(14) 0.0598(8) -0.0089(8) 0.0065(8) -0.0206(11)
 C39 0.083(5) 0.175(8) 0.075(4) 0.015(5) 0.035(4) -0.012(5)
 F35 0.075(3) 0.080(3) 0.256(8) -0.039(3) 0.012(4) -0.0035(18)
 F36 0.088(2) 0.0491(15) 0.0635(17) -0.0059(12) 0.0149(15) -0.0013(14)
 F37 0.287(9) 0.069(3) 0.077(3) 0.0030(18) -0.081(4) 0.018(3)
 F38 0.182(6) 0.102(3) 0.107(4) -0.002(2) 0.090(4) 0.040(3)
 B34 0.058(3) 0.050(2) 0.042(2) -0.001(2) 0.009(2) 0.006(2)

_geom_special_details
;
 All esds (except the esd in the dihedral angle between two l.s. planes)
 are estimated using the full covariance matrix.  The cell esds are taken
 into account individually in the estimation of esds in distances, angles
 and torsion angles; correlations between esds in cell parameters are only
 used when they are defined by crystal symmetry.  An approximate (isotropic)
 treatment of cell esds is used for estimating esds involving l.s. planes.
;
loop_
  _geom_bond_atom_site_label_1
  _geom_bond_atom_site_label_2
  _geom_bond_distance
  _geom_bond_site_symmetry_2
  _geom_bond_publ_flag
 Au1 P17 2.3806(10) . ?
 Au1 N1 2.053(4) . ?
 Au1 C12 2.055(4) . ?
 Au1 C26 2.014(5) . ?
 P17 C8 1.835(4) . ?
 P17 C18 1.867(4) . ?
 P17 C22 1.858(4) . ?
 N1 C2 1.344(5) . ?
 N1 C9 1.366(5) . ?
 C2 C3 1.398(6) . ?
 C2 C11 1.473(5) . ?
 C3 H3 0.9500 . ?
 C3 C4 1.369(6) . ?
 C4 H4 0.9500 . ?
 C4 C10 1.414(6) . ?
 C5 H5 0.9500 . ?
 C5 C6 1.361(6) . ?
 C5 C10 1.403(6) . ?
 C6 H6 0.9500 . ?
 C6 C7 1.402(5) . ?
 C7 H7 0.9500 . ?
 C7 C8 1.384(5) . ?
 C8 C9 1.414(5) . ?
 C9 C10 1.415(5) . ?
 C11 C12 1.405(6) . ?
 C11 C16 1.396(6) . ?
 C12 C13 1.391(6) . ?
 C13 H13 0.9500 . ?
 C13 C14 1.409(7) . ?
 C14 H14 0.9500 . ?
 C14 C15 1.373(7) . ?
 C15 H15 0.9500 . ?
 C15 C16 1.386(6) . ?
 C16 H16 0.9500 . ?
 C18 C19 1.521(6) . ?
 C18 C20 1.529(6) . ?
 C18 C21 1.540(7) . ?
 C19 H19A 0.9800 . ?
 C19 H19B 0.9800 . ?
 C19 H19C 0.9800 . ?
 C20 H20A 0.9800 . ?
 C20 H20B 0.9800 . ?
 C20 H20C 0.9800 . ?
 C21 H21A 0.9800 . ?
 C21 H21B 0.9800 . ?
 C21 H21C 0.9800 . ?
 C22 C23 1.544(6) . ?
 C22 C24 1.536(6) . ?
 C22 C25 1.531(6) . ?
 C23 H23A 0.9800 . ?
 C23 H23B 0.9800 . ?
 C23 H23C 0.9800 . ?
 C24 H24A 0.9800 . ?
 C24 H24B 0.9800 . ?
 C24 H24C 0.9800 . ?
 C25 H25A 0.9800 . ?
 C25 H25B 0.9800 . ?
 C25 H25C 0.9800 . ?
 C26 H26 0.9500 . ?
 C26 C27 1.329(7) . ?
 C27 H27 0.9500 . ?
 C27 C28 1.457(7) . ?
 C28 C29 1.400(7) . ?
 C28 C33 1.395(6) . ?
 C29 H29 0.9500 . ?
 C29 C30 1.385(8) . ?
 C30 H30 0.9500 . ?
 C30 C31 1.370(9) . ?
 C31 H31 0.9500 . ?
 C31 C32 1.362(8) . ?
 C32 H32 0.9500 . ?
 C32 C33 1.380(7) . ?
 C33 H33 0.9500 . ?
 Cl40 C39 1.698(8) . ?
 Cl41 C39 1.796(9) . ?
 C39 H39A 0.9900 . ?
 C39 H39B 0.9900 . ?
 F35 B34 1.369(8) . ?
 F36 B34 1.384(6) . ?
 F37 B34 1.324(7) . ?
 F38 B34 1.319(6) . ?

loop_
  _geom_angle_atom_site_label_1
  _geom_angle_atom_site_label_2
  _geom_angle_atom_site_label_3
  _geom_angle
  _geom_angle_site_symmetry_1
  _geom_angle_site_symmetry_3
  _geom_angle_publ_flag
 N1 Au1 P17 83.36(8) . . ?
 N1 Au1 C12 80.97(14) . . ?
 C12 Au1 P17 164.33(12) . . ?
 C26 Au1 P17 101.18(12) . . ?
 C26 Au1 N1 173.37(16) . . ?
 C26 Au1 C12 94.43(17) . . ?
 C8 P17 Au1 97.47(12) . . ?
 C8 P17 C18 105.49(18) . . ?
 C8 P17 C22 108.62(18) . . ?
 C18 P17 Au1 113.82(16) . . ?
 C22 P17 Au1 113.35(13) . . ?
 C22 P17 C18 115.9(2) . . ?
 C2 N1 Au1 115.8(3) . . ?
 C2 N1 C9 122.0(4) . . ?
 C9 N1 Au1 122.1(2) . . ?
 N1 C2 C3 120.2(4) . . ?
 N1 C2 C11 114.2(4) . . ?
 C3 C2 C11 125.6(4) . . ?
 C2 C3 H3 120.2 . . ?
 C4 C3 C2 119.7(4) . . ?
 C4 C3 H3 120.2 . . ?
 C3 C4 H4 119.8 . . ?
 C3 C4 C10 120.4(4) . . ?
 C10 C4 H4 119.8 . . ?
 C6 C5 H5 119.6 . . ?
 C6 C5 C10 120.9(4) . . ?
 C10 C5 H5 119.6 . . ?
 C5 C6 H6 119.7 . . ?
 C5 C6 C7 120.5(4) . . ?
 C7 C6 H6 119.7 . . ?
 C6 C7 H7 119.4 . . ?
 C8 C7 C6 121.2(4) . . ?
 C8 C7 H7 119.4 . . ?
 C7 C8 P17 124.9(3) . . ?
 C7 C8 C9 117.8(3) . . ?
 C9 C8 P17 117.2(3) . . ?
 N1 C9 C8 119.3(3) . . ?
 N1 C9 C10 119.5(3) . . ?
 C8 C9 C10 121.2(3) . . ?
 C4 C10 C9 118.0(4) . . ?
 C5 C10 C4 123.7(4) . . ?
 C5 C10 C9 118.2(4) . . ?
 C12 C11 C2 117.3(4) . . ?
 C16 C11 C2 121.9(4) . . ?
 C16 C11 C12 120.8(4) . . ?
 C11 C12 Au1 111.7(3) . . ?
 C13 C12 Au1 129.2(4) . . ?
 C13 C12 C11 119.1(4) . . ?
 C12 C13 H13 120.2 . . ?
 C12 C13 C14 119.5(5) . . ?
 C14 C13 H13 120.2 . . ?
 C13 C14 H14 119.7 . . ?
 C15 C14 C13 120.7(4) . . ?
 C15 C14 H14 119.7 . . ?
 C14 C15 H15 119.7 . . ?
 C14 C15 C16 120.5(5) . . ?
 C16 C15 H15 119.7 . . ?
 C11 C16 H16 120.3 . . ?
 C15 C16 C11 119.4(5) . . ?
 C15 C16 H16 120.3 . . ?
 C19 C18 P17 110.4(3) . . ?
 C19 C18 C20 110.5(4) . . ?
 C19 C18 C21 109.8(4) . . ?
 C20 C18 P17 105.8(3) . . ?
 C20 C18 C21 107.8(4) . . ?
 C21 C18 P17 112.5(3) . . ?
 C18 C19 H19A 109.5 . . ?
 C18 C19 H19B 109.5 . . ?
 C18 C19 H19C 109.5 . . ?
 H19A C19 H19B 109.5 . . ?
 H19A C19 H19C 109.5 . . ?
 H19B C19 H19C 109.5 . . ?
 C18 C20 H20A 109.5 . . ?
 C18 C20 H20B 109.5 . . ?
 C18 C20 H20C 109.5 . . ?
 H20A C20 H20B 109.5 . . ?
 H20A C20 H20C 109.5 . . ?
 H20B C20 H20C 109.5 . . ?
 C18 C21 H21A 109.5 . . ?
 C18 C21 H21B 109.5 . . ?
 C18 C21 H21C 109.5 . . ?
 H21A C21 H21B 109.5 . . ?
 H21A C21 H21C 109.5 . . ?
 H21B C21 H21C 109.5 . . ?
 C23 C22 P17 109.5(3) . . ?
 C24 C22 P17 104.3(3) . . ?
 C24 C22 C23 110.1(4) . . ?
 C25 C22 P17 115.9(3) . . ?
 C25 C22 C23 108.7(4) . . ?
 C25 C22 C24 108.1(4) . . ?
 C22 C23 H23A 109.5 . . ?
 C22 C23 H23B 109.5 . . ?
 C22 C23 H23C 109.5 . . ?
 H23A C23 H23B 109.5 . . ?
 H23A C23 H23C 109.5 . . ?
 H23B C23 H23C 109.5 . . ?
 C22 C24 H24A 109.5 . . ?
 C22 C24 H24B 109.5 . . ?
 C22 C24 H24C 109.5 . . ?
 H24A C24 H24B 109.5 . . ?
 H24A C24 H24C 109.5 . . ?
 H24B C24 H24C 109.5 . . ?
 C22 C25 H25A 109.5 . . ?
 C22 C25 H25B 109.5 . . ?
 C22 C25 H25C 109.5 . . ?
 H25A C25 H25B 109.5 . . ?
 H25A C25 H25C 109.5 . . ?
 H25B C25 H25C 109.5 . . ?
 Au1 C26 H26 114.1 . . ?
 C27 C26 Au1 131.8(4) . . ?
 C27 C26 H26 114.1 . . ?
 C26 C27 H27 115.0 . . ?
 C26 C27 C28 130.0(4) . . ?
 C28 C27 H27 115.0 . . ?
 C29 C28 C27 117.9(4) . . ?
 C33 C28 C27 125.4(4) . . ?
 C33 C28 C29 116.8(4) . . ?
 C28 C29 H29 119.5 . . ?
 C30 C29 C28 121.0(5) . . ?
 C30 C29 H29 119.5 . . ?
 C29 C30 H30 119.9 . . ?
 C31 C30 C29 120.2(5) . . ?
 C31 C30 H30 119.9 . . ?
 C30 C31 H31 119.8 . . ?
 C32 C31 C30 120.3(5) . . ?
 C32 C31 H31 119.8 . . ?
 C31 C32 H32 120.1 . . ?
 C31 C32 C33 119.9(5) . . ?
 C33 C32 H32 120.1 . . ?
 C28 C33 H33 119.1 . . ?
 C32 C33 C28 121.8(5) . . ?
 C32 C33 H33 119.1 . . ?
 Cl40 C39 Cl41 112.4(4) . . ?
 Cl40 C39 H39A 109.1 . . ?
 Cl40 C39 H39B 109.1 . . ?
 Cl41 C39 H39A 109.1 . . ?
 Cl41 C39 H39B 109.1 . . ?
 H39A C39 H39B 107.9 . . ?
 F35 B34 F36 109.3(4) . . ?
 F37 B34 F35 105.7(6) . . ?
 F37 B34 F36 110.5(4) . . ?
 F38 B34 F35 106.4(6) . . ?
 F38 B34 F36 111.7(4) . . ?
 F38 B34 F37 112.9(6) . . ?

loop_
  _geom_torsion_atom_site_label_1
  _geom_torsion_atom_site_label_2
  _geom_torsion_atom_site_label_3
  _geom_torsion_atom_site_label_4
  _geom_torsion
  _geom_torsion_site_symmetry_1
  _geom_torsion_site_symmetry_2
  _geom_torsion_site_symmetry_3
  _geom_torsion_site_symmetry_4
  _geom_torsion_publ_flag
 Au1 P17 C8 C7 -175.3(3) . . . . ?
 Au1 P17 C8 C9 7.4(3) . . . . ?
 Au1 P17 C18 C19 63.5(4) . . . . ?
 Au1 P17 C18 C20 -56.0(4) . . . . ?
 Au1 P17 C18 C21 -173.5(3) . . . . ?
 Au1 P17 C22 C23 -79.1(3) . . . . ?
 Au1 P17 C22 C24 38.8(3) . . . . ?
 Au1 P17 C22 C25 157.5(3) . . . . ?
 Au1 N1 C2 C3 178.3(3) . . . . ?
 Au1 N1 C2 C11 -2.0(4) . . . . ?
 Au1 N1 C9 C8 -0.2(5) . . . . ?
 Au1 N1 C9 C10 179.3(3) . . . . ?
 Au1 C12 C13 C14 -179.3(3) . . . . ?
 Au1 C26 C27 C28 0.3(8) . . . . ?
 P17 C8 C9 N1 -5.7(5) . . . . ?
 P17 C8 C9 C10 174.8(3) . . . . ?
 N1 C2 C3 C4 3.3(6) . . . . ?
 N1 C2 C11 C12 1.8(5) . . . . ?
 N1 C2 C11 C16 -177.8(4) . . . . ?
 N1 C9 C10 C4 1.0(5) . . . . ?
 N1 C9 C10 C5 -178.2(4) . . . . ?
 C2 N1 C9 C8 -177.2(3) . . . . ?
 C2 N1 C9 C10 2.3(6) . . . . ?
 C2 C3 C4 C10 -0.1(6) . . . . ?
 C2 C11 C12 Au1 -0.6(4) . . . . ?
 C2 C11 C12 C13 178.6(4) . . . . ?
 C2 C11 C16 C15 -179.4(4) . . . . ?
 C3 C2 C11 C12 -178.6(4) . . . . ?
 C3 C2 C11 C16 1.9(6) . . . . ?
 C3 C4 C10 C5 177.1(4) . . . . ?
 C3 C4 C10 C9 -2.0(6) . . . . ?
 C5 C6 C7 C8 0.7(6) . . . . ?
 C6 C5 C10 C4 -178.0(4) . . . . ?
 C6 C5 C10 C9 1.1(6) . . . . ?
 C6 C7 C8 P17 -175.6(3) . . . . ?
 C6 C7 C8 C9 1.7(6) . . . . ?
 C7 C8 C9 N1 176.8(3) . . . . ?
 C7 C8 C9 C10 -2.7(5) . . . . ?
 C8 P17 C18 C19 169.1(3) . . . . ?
 C8 P17 C18 C20 49.6(4) . . . . ?
 C8 P17 C18 C21 -67.8(4) . . . . ?
 C8 P17 C22 C23 173.8(3) . . . . ?
 C8 P17 C22 C24 -68.4(3) . . . . ?
 C8 P17 C22 C25 50.3(4) . . . . ?
 C8 C9 C10 C4 -179.5(3) . . . . ?
 C8 C9 C10 C5 1.4(5) . . . . ?
 C9 N1 C2 C3 -4.5(6) . . . . ?
 C9 N1 C2 C11 175.2(3) . . . . ?
 C10 C5 C6 C7 -2.1(7) . . . . ?
 C11 C2 C3 C4 -176.3(4) . . . . ?
 C11 C12 C13 C14 1.7(6) . . . . ?
 C12 C11 C16 C15 1.1(6) . . . . ?
 C12 C13 C14 C15 -0.8(7) . . . . ?
 C13 C14 C15 C16 0.0(7) . . . . ?
 C14 C15 C16 C11 -0.1(7) . . . . ?
 C16 C11 C12 Au1 178.9(3) . . . . ?
 C16 C11 C12 C13 -1.9(6) . . . . ?
 C18 P17 C8 C7 67.3(4) . . . . ?
 C18 P17 C8 C9 -110.0(3) . . . . ?
 C18 P17 C22 C23 55.3(4) . . . . ?
 C18 P17 C22 C24 173.1(3) . . . . ?
 C18 P17 C22 C25 -68.2(4) . . . . ?
 C22 P17 C8 C7 -57.6(4) . . . . ?
 C22 P17 C8 C9 125.1(3) . . . . ?
 C22 P17 C18 C19 -70.7(4) . . . . ?
 C22 P17 C18 C20 169.8(3) . . . . ?
 C22 P17 C18 C21 52.4(4) . . . . ?
 C26 C27 C28 C29 -160.7(6) . . . . ?
 C26 C27 C28 C33 20.2(9) . . . . ?
 C27 C28 C29 C30 178.7(6) . . . . ?
 C27 C28 C33 C32 179.5(6) . . . . ?
 C28 C29 C30 C31 1.2(12) . . . . ?
 C29 C28 C33 C32 0.4(9) . . . . ?
 C29 C30 C31 C32 1.5(13) . . . . ?
 C30 C31 C32 C33 -3.2(12) . . . . ?
 C31 C32 C33 C28 2.3(11) . . . . ?
 C33 C28 C29 C30 -2.1(9) . . . . ?

_shelx_res_file
;
TITL mar220906_339_dcm_et2o_hp_auto_a.res in P2(1)/c
    mar220906_339_dcm_et2o_hp.res
    created by SHELXL-2018/3 at 22:41:37 on 07-Jul-2024
REM Old TITL MAR220906_339_DCM_Et2O_HP_auto in P2(1)/c
REM SHELXT solution in P2(1)/c
REM R1 0.125, Rweak 0.004, Alpha 0.040, Orientation as input
REM Formula found by SHELXT: C35 B3 N5 F3 P2
CELL 0.71073 15.5233 13.0641 15.9995 90 97.876 90
ZERR 4 0.0011 0.0006 0.0006 0 0.004 0
LATT 1
SYMM -X,0.5+Y,0.5-Z
SFAC C H Au B Cl F N P
UNIT 128 144 4 4 8 16 4 4

L.S. 10
PLAN  20
TEMP -113
CONF
BOND $H
list 4
fmap 2
acta
MORE -1
REM <olex2.extras>
REM <HklSrc "%.\\mar220906_339_dcm_et2o_hp.hkl">
REM </olex2.extras>

WGHT    0.056300    4.231100
FVAR       0.15257
AU1   3    0.771873    0.243058    0.602513    11.00000    0.03855    0.04527 =
         0.02978    0.00225    0.00437    0.00497
P17   8    0.758217    0.069012    0.642782    11.00000    0.03721    0.04537 =
         0.02859   -0.00073    0.00396   -0.00140
N1    7    0.842310    0.255724    0.720378    11.00000    0.03623    0.04219 =
         0.03360    0.00046    0.00391    0.00288
C2    1    0.872675    0.349715    0.742202    11.00000    0.03828    0.03956 =
         0.04594   -0.00152    0.00856    0.00177
C3    1    0.919427    0.366859    0.822066    11.00000    0.04374    0.04341 =
         0.05007   -0.00791    0.00381   -0.00432
AFIX  43
H3    2    0.938203    0.433986    0.838548    11.00000   -1.20000
AFIX   0
C4    1    0.937994    0.286435    0.876362    11.00000    0.04198    0.05356 =
         0.04037   -0.00837   -0.00049    0.00002
AFIX  43
H4    2    0.969801    0.297923    0.930622    11.00000   -1.20000
AFIX   0
C5    1    0.929967    0.099580    0.902838    11.00000    0.04879    0.05774 =
         0.03216    0.00134   -0.00050    0.00233
AFIX  43
H5    2    0.962367    0.107056    0.957332    11.00000   -1.20000
AFIX   0
C6    1    0.903407    0.004816    0.874932    11.00000    0.05630    0.05234 =
         0.03551    0.00970    0.00132    0.00230
AFIX  43
H6    2    0.919103   -0.053369    0.909282    11.00000   -1.20000
AFIX   0
C7    1    0.853058   -0.007646    0.795881    11.00000    0.05248    0.04460 =
         0.03393    0.00250    0.00266   -0.00242
AFIX  43
H7    2    0.834542   -0.074293    0.777689    11.00000   -1.20000
AFIX   0
C8    1    0.829832    0.075316    0.743867    11.00000    0.04235    0.04419 =
         0.03016    0.00042    0.00622   -0.00358
C9    1    0.860504    0.172984    0.771956    11.00000    0.03259    0.04597 =
         0.03319    0.00006    0.00479    0.00357
C10   1    0.910158    0.186376    0.852242    11.00000    0.03609    0.05033 =
         0.03285   -0.00197    0.00433   -0.00261
C11   1    0.852398    0.427427    0.675722    11.00000    0.04064    0.04211 =
         0.04717    0.00441    0.01108    0.00507
C12   1    0.802791    0.395910    0.600020    11.00000    0.04572    0.04542 =
         0.04714    0.00471    0.01515    0.01162
C13   1    0.780577    0.467485    0.536325    11.00000    0.04900    0.05327 =
         0.05081    0.01031    0.01206    0.00956
AFIX  43
H13   2    0.745756    0.447969    0.485309    11.00000   -1.20000
AFIX   0
C14   1    0.810114    0.569155    0.548047    11.00000    0.06039    0.04778 =
         0.07073    0.01796    0.01993    0.01732
AFIX  43
H14   2    0.795624    0.617965    0.504369    11.00000   -1.20000
AFIX   0
C15   1    0.859634    0.598406    0.621964    11.00000    0.05854    0.04381 =
         0.08014    0.00878    0.01636    0.00475
AFIX  43
H15   2    0.879121    0.667201    0.628955    11.00000   -1.20000
AFIX   0
C16   1    0.881387    0.528324    0.686424    11.00000    0.05553    0.04446 =
         0.06163    0.00217    0.01084   -0.00104
AFIX  43
H16   2    0.915723    0.548773    0.737442    11.00000   -1.20000
AFIX   0
C18   1    0.648429    0.035651    0.669988    11.00000    0.03912    0.06972 =
         0.03886   -0.00343    0.00937   -0.00838
C19   1    0.579703    0.048149    0.593225    11.00000    0.03936    0.08783 =
         0.05467    0.00100    0.00114   -0.00513
AFIX 137
H19A  2    0.584042    0.116807    0.569482    11.00000   -1.50000
H19B  2    0.521818    0.038909    0.610022    11.00000   -1.50000
H19C  2    0.588975   -0.003220    0.550719    11.00000   -1.50000
AFIX   0
C20   1    0.631791    0.110337    0.739578    11.00000    0.05000    0.11475 =
         0.06986   -0.04022    0.03096   -0.01491
AFIX 137
H20A  2    0.673321    0.097160    0.790298    11.00000   -1.50000
H20B  2    0.572414    0.101030    0.752599    11.00000   -1.50000
H20C  2    0.638972    0.180697    0.720445    11.00000   -1.50000
AFIX   0
C21   1    0.644812   -0.073708    0.705340    11.00000    0.06009    0.08774 =
         0.07147    0.01169    0.01967   -0.01858
AFIX 137
H21A  2    0.654225   -0.123258    0.661502    11.00000   -1.50000
H21B  2    0.587705   -0.085563    0.723158    11.00000   -1.50000
H21C  2    0.690205   -0.081874    0.753849    11.00000   -1.50000
AFIX   0
C22   1    0.805349   -0.022813    0.572770    11.00000    0.04761    0.04697 =
         0.03343   -0.00237    0.00670    0.00376
C23   1    0.741217   -0.038437    0.491082    11.00000    0.06205    0.08972 =
         0.04173   -0.02044   -0.00148    0.01776
AFIX 137
H23A  2    0.690962   -0.077989    0.503789    11.00000   -1.50000
H23B  2    0.770364   -0.075585    0.449713    11.00000   -1.50000
H23C  2    0.721623    0.028348    0.467899    11.00000   -1.50000
AFIX   0
C24   1    0.888436    0.030097    0.552535    11.00000    0.05139    0.05383 =
         0.05351    0.00401    0.01899    0.00153
AFIX 137
H24A  2    0.872942    0.093370    0.521135    11.00000   -1.50000
H24B  2    0.919411   -0.015687    0.518339    11.00000   -1.50000
H24C  2    0.925953    0.046356    0.605225    11.00000   -1.50000
AFIX   0
C25   1    0.830677   -0.127715    0.611103    11.00000    0.06859    0.04775 =
         0.05301   -0.00083    0.01544    0.00755
AFIX 137
H25A  2    0.876950   -0.119384    0.658821    11.00000   -1.50000
H25B  2    0.851425   -0.171485    0.568289    11.00000   -1.50000
H25C  2    0.779873   -0.159441    0.630741    11.00000   -1.50000
AFIX   0
C26   1    0.713950    0.239727    0.481942    11.00000    0.05817    0.05742 =
         0.03387   -0.00274    0.00891    0.00981
AFIX  43
H26   2    0.750595    0.216776    0.442837    11.00000   -1.20000
AFIX   0
C27   1    0.633853    0.263760    0.447095    11.00000    0.05984    0.06443 =
         0.03180    0.00202   -0.00260    0.01148
AFIX  43
H27   2    0.622698    0.254862    0.387665    11.00000   -1.20000
AFIX   0
C28   1    0.560502    0.301646    0.485954    11.00000    0.05060    0.05723 =
         0.04011    0.00137   -0.00231    0.00910
C29   1    0.477143    0.291338    0.440675    11.00000    0.06234    0.08539 =
         0.05846   -0.01284   -0.01160    0.01409
AFIX  43
H29   2    0.470454    0.261641    0.385969    11.00000   -1.20000
AFIX   0
C30   1    0.404308    0.323785    0.474448    11.00000    0.05343    0.13029 =
         0.08913   -0.02425   -0.01357    0.02323
AFIX  43
H30   2    0.348124    0.315018    0.443344    11.00000   -1.20000
AFIX   0
C31   1    0.413074    0.368503    0.552611    11.00000    0.05375    0.13915 =
         0.08300   -0.01660    0.00399    0.03586
AFIX  43
H31   2    0.362818    0.389136    0.576077    11.00000   -1.20000
AFIX   0
C32   1    0.493474    0.383525    0.596837    11.00000    0.06450    0.12313 =
         0.06411   -0.02494    0.00390    0.02687
AFIX  43
H32   2    0.499435    0.417723    0.649716    11.00000   -1.20000
AFIX   0
C33   1    0.566277    0.348967    0.564681    11.00000    0.05144    0.10351 =
         0.05431   -0.02431   -0.00250    0.01165
AFIX  43
H33   2    0.621837    0.357646    0.597049    11.00000   -1.20000
AFIX   0

CL40  5    0.619975    0.656608    0.792346    11.00000    0.07544    0.13371 =
         0.11114    0.02852    0.01024    0.00173
CL41  5    0.659007    0.439941    0.782495    11.00000    0.10897    0.11880 =
         0.05983   -0.00891    0.00653   -0.02065
C39   1    0.687573    0.568656    0.757942    11.00000    0.08329    0.17507 =
         0.07495    0.01488    0.03533   -0.01202
AFIX  23
H39A  2    0.747912    0.582673    0.784263    11.00000   -1.20000
H39B  2    0.685594    0.575438    0.696080    11.00000   -1.20000
AFIX   0

F35   6    0.831287    0.740847    0.355160    11.00000    0.07485    0.07964 =
         0.25601   -0.03894    0.01219   -0.00352
F36   6    0.908890    0.885620    0.378312    11.00000    0.08772    0.04914 =
         0.06352   -0.00587    0.01494   -0.00126
F37   6    0.950637    0.738086    0.440646    11.00000    0.28668    0.06907 =
         0.07700    0.00302   -0.08125    0.01759
F38   6    0.951923    0.754797    0.303844    11.00000    0.18203    0.10231 =
         0.10668   -0.00187    0.08973    0.03966
B34   4    0.913665    0.780467    0.369469    11.00000    0.05830    0.04961 =
         0.04180   -0.00087    0.00884    0.00592
HKLF 4


REM  mar220906_339_dcm_et2o_hp_auto_a.res in P2(1)/c
REM wR2 = 0.1183, GooF = S = 1.021, Restrained GooF = 1.021 for all data
REM R1 = 0.0476 for 8694 Fo > 4sig(Fo) and 0.0731 for all 11759 data
REM 385 parameters refined using 0 restraints

END

WGHT      0.0563      4.2313

REM Highest difference peak  2.874,  deepest hole -0.913,  1-sigma level  0.127
Q1    1   0.7230  0.2407  0.5917  11.00000  0.05    2.87
Q2    1   0.7793  0.2518  0.5641  11.00000  0.05    1.82
Q3    1   0.7621  0.1980  0.6281  11.00000  0.05    1.40
Q4    1   0.7652  0.2863  0.6322  11.00000  0.05    1.20
Q5    1   0.8693  0.7425  0.4219  11.00000  0.05    1.09
Q6    1   1.0126  0.7540  0.3961  11.00000  0.05    1.05
Q7    1   0.8260  0.2398  0.6169  11.00000  0.05    0.89
Q8    1   0.8693  0.7484  0.3029  11.00000  0.05    0.88
Q9    1   0.7246  0.2415  0.6908  11.00000  0.05    0.72
Q10   1   0.6418  0.5056  0.7498  11.00000  0.05    0.62
Q11   1   0.7634  0.1109  0.6091  11.00000  0.05    0.59
Q12   1   0.6698  0.2444  0.4754  11.00000  0.05    0.57
Q13   1   0.6823  0.2238  0.6373  11.00000  0.05    0.56
Q14   1   0.6699  0.6546  0.7637  11.00000  0.05    0.53
Q15   1   0.7724  0.0487  0.6032  11.00000  0.05    0.53
Q16   1   0.7792  0.2451  0.5094  11.00000  0.05    0.53
Q17   1   0.7721  0.1394  0.6602  11.00000  0.05    0.52
Q18   1   0.7813  0.0908  0.6844  11.00000  0.05    0.51
Q19   1   0.9058  0.3392  0.8503  11.00000  0.05    0.51
Q20   1   0.6335  0.5334  0.7118  11.00000  0.05    0.51
;
_shelx_res_checksum                30014
_shelx_hkl_file
;
   0   0   2    4.40    0.43
   0   0  -2    3.71    0.33
   0   0  -2    3.30    0.38
   0   0   3    0.28    0.33
   0   0  -3   -0.02    0.25
   0   0   4 1364.18   64.81
   0   0  -4 1316.24   64.77
   0   0  -4 1346.36   64.69
   0   0   5   -0.22    0.34
   0   0   5    0.06    0.41
   0   0  -5   -0.07    0.43
   0   0  -5    0.05    0.47
   0   0   6 1451.78   71.10
   0   0   6 1474.04   71.36
   0   0  -6 1460.68   71.33
   0   0   6 1495.18   71.19
   0   0  -6 1496.05   71.19
   0   0  -7    0.21    0.59
   0   0   7    0.10    0.64
   0   0   7   -0.11    0.49
   0   0  -7   -0.68    0.79
   0   0   7    0.91    0.70
   0   0  -8  252.49   12.43
   0   0   8  249.57   12.37
   0   0   8  244.45   12.29
   0   0   8  260.04   12.68
   0   0  -8  242.31   12.60
   0   0  -9   -0.51    1.03
   0   0  -9    0.98    0.79
   0   0   9    0.12    0.86
   0   0   9   -0.76    0.72
   0   0   9   -0.43    1.06
   0   0 -10  736.96   33.82
   0   0 -10  677.50   33.56
   0   0 -10  708.63   33.85
   0   0  10  655.48   33.39
   0   0  10  695.48   33.88
   0   0 -10  686.01   33.84
   0   0 -11   -0.52    1.09
   0   0 -11   -0.52    1.44
   0   0 -11    0.13    1.26
   0   0  11   -0.18    0.88
   0   0 -11    0.80    1.33
   0   0  11    0.13    1.17
   0   0  12   14.08    1.30
   0   0 -12   24.25    2.14
   0   0 -12   12.87    1.69
   0   0  12   18.41    2.12
   0   0  12   16.75    1.62
   0   0 -12   15.29    2.15
   0   0  12   14.20    1.51
   0   0 -12   20.24    2.03
   0   0 -13   -1.95    1.64
   0   0  13    0.87    1.22
   0   0  13    0.17    0.90
   0   0 -13    0.27    1.62
   0   0  13   -1.11    1.59
   0   0  13    0.50    1.09
   0   0 -13    0.97    1.68
   0   0 -14  166.80    9.86
   0   0  14  174.40    8.84
   0   0  14  170.64    9.08
   0   0  14  199.89    9.96
   0   0 -14  184.76    9.82
   0   0  15    0.19    2.09
   0   0 -15    0.18    1.81
   0   0 -15    0.96    2.32
   0   0  15    0.26    1.08
   0   0  16   86.99    4.71
   0   0 -16   95.77    6.00
   0   0  16   96.06    6.08
   0   0 -16   80.36    6.00
   0   0 -16   89.53    5.72
   0   0 -17    1.23    2.47
   0   0  17   -1.07    2.42
   0   0 -17    0.18    2.25
   0   0 -17    0.90    2.51
   0   0  18   58.23    4.86
   0   0  18   48.89    4.16
   0   0 -18   48.43    4.89
   0   0 -19   -0.46    2.80
   0   0  19   -2.23    2.57
   0   0 -19   -1.27    3.15
   0   0  19    3.65    3.00
   0   0  20   80.70    5.84
   0   0  20   98.08    6.80
   0   0 -20   87.14    6.71
   0   0  21    1.89    3.43
   0   0 -21    2.22    3.44
   0   0  21    2.88    2.78
   0   0  22    3.11    3.64
   0   0  22   -5.48    3.10
   0   1  -2 3276.25  155.49
   0   1  -2 3416.17  155.54
   0  -1  -2 2961.94  155.52
   0  -1  -2 3134.80  155.52
   0   1  -2 3232.95  155.53
   0   1   2 3099.98  155.52
   0  -1  -2 3282.97  155.52
   0  -1  -2 3298.46  155.57
   0   1  -2 3629.57  155.56
   0   1   2 3337.56  155.54
   0  -1   2 3099.68  155.53
   0  -1  -2 3366.38  155.61
   0  -1  -2 3192.48  155.47
   0   1   2 3082.57  155.55
   0   1  -3  194.75    9.47
   0  -1  -3  185.99    9.46
   0   1  -3  201.40    9.39
   0   1  -3  189.37    9.38
   0  -1  -3  192.28    9.54
   0  -1  -3  188.74    9.48
   0  -1   3  188.15    9.48
   0   1   3  207.56    9.50
   0  -1  -3  167.47    9.45
   0   1  -3  208.05    9.49
   0  -1  -4  208.71    9.95
   0   1  -4  208.61    9.78
   0  -1  -4  205.53    9.86
   0   1  -4  199.75    9.87
   0  -1   4  207.86    9.72
   0   1   4  195.42    9.65
   0  -1   4  185.39    9.86
   0   1   4  200.15    9.87
   0  -1  -4  179.06    9.83
   0   1  -4  196.30    9.86
   0  -1  -5   29.03    1.74
   0   1   5   22.50    1.62
   0   1   5   31.50    1.81
   0  -1   5   28.78    1.78
   0  -1  -5   28.40    1.77
   0   1  -5   31.65    1.79
   0   1   5   24.37    1.62
   0   1  -5   29.16    1.79
   0  -1  -5   26.65    1.82
   0   1  -5   28.52    1.67
   0  -1   5   32.20    1.60
   0  -1  -6  573.99   27.82
   0   1   6  560.26   27.71
   0  -1   6  565.23   27.90
   0   1   6  593.46   27.92
   0  -1  -6  538.32   27.85
   0   1  -6  563.76   27.87
   0   1   6  541.62   27.71
   0   1  -6  582.54   27.88
   0  -1   6  636.59   27.63
   0  -1  -6  536.57   27.93
   0   1  -6  583.67   27.79
   0   1   6  523.58   27.78
   0  -1  -7    1.07    0.86
   0   1  -7    0.13    0.68
   0  -1  -7   -0.32    0.75
   0   1   7    0.12    0.75
   0  -1  -7    0.62    0.71
   0   1   7   -0.41    0.63
   0   1   7    0.25    0.64
   0  -1   7   -0.08    0.64
   0  -1   7    0.28    0.54
   0   1  -7    0.27    0.58
   0   1   8 1350.40   66.05
   0  -1   8 1322.28   66.03
   0   1   8 1332.52   65.77
   0  -1   8 1305.70   65.60
   0   1  -8 1373.44   65.60
   0  -1   8 1462.95   65.64
   0   1  -8 1359.50   65.76
   0  -1  -8 1358.28   65.91
   0   1  -8 1348.57   65.92
   0   1   8 1334.42   65.85
   0  -1  -8 1376.17   66.11
   0   1   9   32.23    2.29
   0  -1   9   34.39    2.36
   0   1  -9   30.90    1.75
   0  -1   9   34.18    1.85
   0  -1   9   29.46    1.79
   0   1   9   27.57    1.96
   0   1  -9   29.52    2.18
   0  -1  -9   25.79    2.34
   0   1   9   29.00    2.07
   0   1  -9   28.03    1.97
   0  -1 -10    5.88    1.54
   0   1 -10    5.51    1.36
   0   1 -10    7.35    0.79
   0  -1  10    9.09    0.97
   0   1  10   10.50    1.56
   0  -1  10    8.89    1.55
   0   1 -10    9.97    1.49
   0   1 -10   11.59    1.44
   0  -1 -10   10.31    1.49
   0  -1  10    7.56    0.92
   0   1  10    7.24    1.16
   0   1 -10    7.51    1.12
   0   1 -11   13.10    1.75
   0  -1 -11    9.76    1.78
   0   1 -11   14.19    1.42
   0   1  11   12.95    1.52
   0  -1  11   12.03    1.17
   0   1 -11   16.04    1.87
   0   1 -11   14.63    1.84
   0  -1 -11    8.67    1.67
   0  -1  11   11.83    1.14
   0   1  11   13.44    1.39
   0  -1  11   10.27    1.71
   0   1  11   14.04    1.74
   0  -1  12  356.32   18.11
   0   1  12  361.69   18.32
   0   1 -12  403.74   18.75
   0  -1  12  375.45   18.05
   0   1 -12  354.75   18.69
   0  -1 -12  360.23   18.90
   0   1 -12  367.67   18.37
   0   1  12  378.27   18.35
   0  -1 -12  385.90   18.73
   0  -1 -12  319.51   18.65
   0   1 -12  388.87   18.78
   0  -1  12  366.59   18.80
   0   1  12  384.71   18.85
   0   1  13   21.97    1.89
   0  -1  13   21.59    1.65
   0   1 -13   17.53    2.21
   0  -1 -13   23.76    2.43
   0   1 -13   21.23    1.96
   0  -1  13   18.20    2.42
   0   1  13   24.12    2.50
   0   1 -13   23.09    2.38
   0   1 -13   22.20    2.39
   0  -1 -13   20.25    2.53
   0   1  13   17.21    1.88
   0  -1  13   20.99    1.58
   0  -1 -14   42.65    3.34
   0   1 -14   48.42    3.49
   0  -1 -14   35.36    3.50
   0   1 -14   37.45    2.85
   0  -1  14   36.79    2.38
   0  -1  14   40.15    2.48
   0   1  14   39.72    2.79
   0   1  14   39.21    2.79
   0  -1  14   35.69    3.42
   0   1  14   33.09    3.32
   0   1 -14   40.55    3.42
   0  -1  15    1.22    1.64
   0   1  15    1.86    1.98
   0  -1  15    0.75    2.05
   0  -1 -15    1.98    2.03
   0  -1 -15   -1.05    2.27
   0   1 -15    0.36    2.19
   0   1  15    1.37    1.50
   0   1  15    1.97    1.08
   0   1 -15    0.35    2.02
   0   1 -16  139.05    7.53
   0   1  16  137.57    7.66
   0  -1  16  120.80    7.53
   0  -1 -16  114.38    7.29
   0  -1  16  100.27    6.83
   0  -1 -16  104.22    7.53
   0   1 -16  125.63    7.48
   0   1  16  122.06    6.23
   0   1  16  126.22    6.68
   0   1  17    0.64    2.33
   0  -1  17    4.09    2.69
   0  -1  17   -0.97    2.14
   0   1 -17    0.20    2.47
   0   1  17    0.57    1.20
   0   1 -17    0.84    2.59
   0  -1 -17    1.70    2.70
   0   1 -18  106.70    7.13
   0  -1 -18  122.77    7.60
   0   1 -18  126.96    7.29
   0   1  18  101.89    5.52
   0  -1  18   91.88    6.43
   0   1  18  122.66    7.37
   0   1  19    0.24    2.83
   0  -1  19   -5.12    2.68
   0   1 -19    2.85    2.99
   0  -1 -19    2.45    3.08
   0   1 -19    1.61    2.91
   0  -1 -20   -0.86    3.62
   0   1 -20    1.25    3.18
   0   1  20    7.71    3.39
   0  -1  20    2.39    2.65
   0   1 -21    0.26    3.31
   0   1  21   -0.65    2.65
   0  -1  21    0.18    2.94
   0   1  21   -0.81    3.22
   0  -1  22   40.58    4.56
   0   1  22   36.30    4.36
   0  -2   0 1633.11   76.07
   0   2   0 1636.03   75.98
   0  -2   0 1491.21   75.96
   0   2   0 1558.62   76.03
   0   2   0 1622.49   76.06
   0  -2   0 1554.64   76.05
   0  -2   1  228.64   10.83
   0  -2  -1  215.70   10.69
   0  -2  -1  214.96   10.70
   0   2   1  187.25   10.68
   0   2  -1  232.75   10.63
   0   2  -1  216.96   10.77
   0   2   1  223.04   10.69
   0  -2  -1  226.71   10.77
   0  -2  -2  450.34   22.46
   0   2  -2  471.05   22.52
   0   2  -2  469.55   22.42
   0   2  -2  455.20   22.41
   0   2   2  459.19   22.50
   0  -2  -2  472.05   22.58
   0  -2  -2  480.93   22.63
   0   2   2  461.01   22.42
   0  -2  -3    3.27    0.50
   0  -2  -3    4.00    0.59
   0   2   3    3.15    0.53
   0  -2  -3    3.69    0.66
   0   2  -3    4.82    0.63
   0   2  -3    4.40    0.46
   0  -2   3    3.41    0.30
   0   2  -3    3.90    0.49
   0   2   3    3.57    0.45
   0   2  -3    3.62    0.32
   0  -2  -3    3.44    0.40
   0   2  -4 1390.22   59.46
   0  -2  -4 1226.55   59.60
   0   2  -4 1248.28   59.42
   0   2  -4 1183.14   59.32
   0   2  -4 1216.22   59.41
   0  -2  -4 1176.42   59.30
   0   2   4 1243.60   59.44
   0  -2  -4 1225.53   59.52
   0  -2  -5    5.50    0.85
   0  -2  -5    7.23    0.92
   0   2  -5    4.84    0.73
   0   2  -5    5.47    0.64
   0   2  -5    4.74    0.75
   0   2   5    4.38    0.69
   0   2  -5    6.18    0.61
   0   2  -6  766.25   36.81
   0   2   6  764.59   36.91
   0   2   6  742.90   36.98
   0   2  -6  763.78   36.96
   0   2   6  741.50   36.90
   0   2  -6  767.84   36.96
   0  -2  -6  763.41   37.03
   0  -2  -6  763.75   37.16
   0   2   7   34.99    2.15
   0   2   7   34.40    2.27
   0   2  -7   38.99    2.29
   0   2   7   32.95    2.13
   0   2  -7   34.31    2.26
   0  -2  -7   33.49    2.44
   0   2  -7   34.55    2.10
   0   2   7   32.09    2.29
   0  -2  -7   34.58    2.35
   0  -2  -8  138.35    7.33
   0  -2   8  134.66    6.83
   0   2   8  132.80    7.08
   0   2   8  148.79    7.36
   0   2  -8  138.99    7.28
   0   2  -8  153.26    7.33
   0   2   8  131.44    7.12
   0   2  -8  138.06    7.12
   0   2   8  139.25    7.25
   0  -2  -8  130.68    7.46
   0  -2   9   70.44    3.56
   0  -2  -9   68.67    4.35
   0   2  -9   71.50    3.98
   0   2   9   72.90    4.19
   0   2  -9   72.56    4.14
   0   2  -9   66.41    3.73
   0   2  -9   78.36    4.17
   0  -2   9   65.16    3.56
   0   2   9   70.49    3.95
   0  -2  -9   73.21    4.22
   0  -2  10  634.92   31.38
   0   2  10  643.71   31.74
   0   2 -10  701.62   31.96
   0   2 -10  659.48   31.51
   0  -2 -10  659.72   32.03
   0  -2  10  585.76   31.83
   0   2 -10  639.22   31.59
   0   2  10  675.87   32.05
   0   2 -10  674.94   31.99
   0   2  10  656.49   31.80
   0   2 -10  650.93   31.83
   0  -2 -10  667.82   32.25
   0  -2  10  642.57   31.31
   0  -2 -11    0.89    1.41
   0   2 -11    2.02    1.23
   0  -2 -11   -0.49    1.67
   0   2 -11    2.41    0.95
   0  -2  11   -0.11    1.44
   0   2  11    2.24    1.34
   0   2 -11    0.97    0.80
   0   2 -11    3.07    1.46
   0   2  11    0.96    1.06
   0  -2  11    0.91    0.66
   0   2 -11    3.12    1.35
   0   2  11    2.37    1.36
   0  -2 -12    3.19    1.69
   0  -2 -12    6.04    1.99
   0   2 -12    3.73    1.54
   0  -2  12    4.91    1.70
   0   2 -12    4.79    1.20
   0   2  12    6.23    1.53
   0   2 -12    5.31    0.96
   0  -2  12    2.81    0.83
   0   2  12    5.41    1.37
   0   2 -12    3.57    1.57
   0   2 -12    3.20    1.56
   0   2  12    2.32    1.68
   0   2 -13    0.13    1.50
   0  -2 -13    0.19    1.88
   0  -2  13    1.10    1.63
   0   2 -13    1.01    1.18
   0   2  13    1.22    1.49
   0   2 -13    1.46    1.67
   0  -2 -13    1.36    1.82
   0   2  13   -2.53    1.90
   0   2  13    1.98    1.39
   0  -2  13   -0.30    0.79
   0   2 -13    0.30    1.67
   0   2  14  263.03   12.98
   0   2 -14  249.13   12.89
   0   2  14  271.65   13.61
   0   2  14  250.25   13.02
   0  -2 -14  254.10   13.48
   0  -2  14  219.55   13.15
   0   2 -14  250.39   13.34
   0  -2 -14  257.89   13.86
   0   2 -14  285.91   13.62
   0   2  15   -1.49    2.12
   0  -2 -15    3.31    2.08
   0  -2 -15    3.85    2.49
   0   2 -15    0.82    1.91
   0   2  15    0.48    1.62
   0   2 -15   -0.35    1.96
   0   2 -15    3.56    1.52
   0  -2  15    2.34    1.86
   0   2  16   67.57    5.01
   0  -2 -16   76.77    5.04
   0  -2 -16   70.77    5.52
   0   2 -16   68.68    4.86
   0   2 -16   71.68    4.99
   0   2  16   69.66    4.28
   0  -2  17    0.31    2.31
   0   2 -17    4.08    2.57
   0   2  17    1.63    1.29
   0   2  17    4.71    2.43
   0   2 -17    0.58    2.44
   0  -2 -17   -5.44    3.01
   0   2 -18   70.04    5.13
   0   2  18   59.31    3.48
   0  -2 -18   65.43    5.50
   0   2 -18   58.79    4.87
   0   2  18   70.79    5.14
   0  -2  19    5.09    2.78
   0   2  19    4.62    1.35
   0   2  19    8.97    3.10
   0  -2 -19    7.53    3.44
   0   2 -19    9.24    3.04
   0   2  20   73.02    5.84
   0  -2  20   62.51    5.10
   0   2 -20   60.69    5.31
   0   2  21   -0.27    3.27
   0  -2  21    3.54    3.06
   0   2  22   -1.98    3.51
   0   2  22   -2.83    3.09
   0  -2  22    0.21    3.25
   0   3   0    0.14    0.31
   0  -3   0    0.34    0.46
   0   3   0    0.95    0.38
   0   3   0    0.05    0.46
   0   3  -1   87.87    4.62
   0   3  -1   90.65    4.44
   0  -3  -1   90.79    4.56
   0   3   1   88.40    4.51
   0   3   1   81.71    4.38
   0  -3  -1   85.32    4.62
   0  -3   1   96.19    4.74
   0  -3  -1   87.67    4.54
   0  -3  -2 1321.92   63.39
   0  -3  -2 1309.48   63.22
   0   3  -2 1339.67   63.22
   0  -3   2 1424.80   63.61
   0  -3  -2 1393.74   63.53
   0   3   2 1337.43   63.41
   0   3   2 1315.79   63.22
   0  -3   2 1181.66   63.21
   0   3  -2 1328.43   63.22
   0   3  -2 1372.05   63.53
   0   3   3  288.43   14.37
   0  -3  -3  304.08   14.50
   0   3  -3  296.24   14.23
   0  -3  -3  297.13   14.32
   0   3  -3  301.65   14.39
   0  -3   3  293.47   14.10
   0   3   3  294.01   14.24
   0  -3   3  249.42   14.21
   0  -3  -3  301.49   14.56
   0  -3  -3  297.41   14.25
   0   3  -3  299.65   14.24
   0  -3  -4   84.88    4.19
   0  -3  -4   82.33    3.99
   0   3   4   70.83    3.89
   0  -3  -4   77.43    3.90
   0   3  -4   82.19    4.04
   0   3  -4   70.34    3.69
   0  -3  -4   71.71    3.89
   0   3  -4   72.73    3.88
   0   3  -4   74.72    3.89
   0  -3  -4   58.41    3.83
   0  -3  -4   87.42    4.27
   0  -3   4   78.16    3.68
   0  -3   5    0.82    0.32
   0   3  -5    0.79    0.81
   0  -3  -5    1.35    0.51
   0   3  -5    0.94    0.35
   0   3  -5    0.49    0.53
   0  -3  -5    0.05    0.57
   0  -3  -5    0.30    0.76
   0   3  -5    0.93    0.58
   0  -3  -5    0.08    0.76
   0   3   5    0.63    0.54
   0   3  -5    0.27    0.64
   0  -3  -5    1.30    0.67
   0  -3  -6  163.44    8.73
   0   3   6  155.49    8.45
   0  -3  -6  177.68    8.46
   0   3  -6  174.99    8.42
   0   3  -6  160.65    8.27
   0  -3  -6  148.23    8.38
   0   3  -6  163.28    8.41
   0  -3  -6  163.38    8.58
   0   3   6  182.31    8.47
   0  -3  -7    2.51    1.11
   0  -3   7    0.71    0.61
   0   3   7    0.63    0.83
   0   3  -7    1.18    0.60
   0  -3  -7    1.09    0.84
   0   3  -7    0.92    0.77
   0   3  -7    0.88    0.70
   0   3   7    0.32    0.75
   0   3  -7    1.92    0.95
   0  -3  -7    1.95    0.91
   0   3   7    2.52    0.85
   0  -3  -7    2.58    1.18
   0  -3   8 1346.40   66.53
   0   3   8 1405.75   66.80
   0   3   8 1372.95   66.87
   0   3  -8 1379.55   66.85
   0  -3  -8 1388.35   67.00
   0   3  -8 1411.90   66.83
   0   3   8 1372.49   66.79
   0  -3  -8 1405.75   67.20
   0   3  -8 1362.53   66.62
   0  -3   9   37.90    2.24
   0  -3   9   37.79    2.91
   0  -3   9   36.90    2.72
   0   3   9   43.23    2.76
   0   3  -9   42.43    2.72
   0  -3  -9   38.18    2.69
   0  -3  -9   39.46    2.87
   0   3  -9   40.35    2.69
   0  -3  -9   39.20    2.71
   0   3   9   41.41    2.63
   0  -3  -9   39.15    3.08
   0   3  -9   35.62    2.43
   0   3   9   36.95    2.72
   0   3  10    4.45    1.35
   0  -3  10    4.90    0.61
   0   3 -10    7.78    1.50
   0  -3 -10   11.18    1.59
   0  -3 -10    5.47    1.61
   0  -3  10    4.87    0.78
   0  -3  10    8.18    1.86
   0   3  10    8.76    1.54
   0  -3  10    7.13    1.59
   0  -3 -10    7.09    1.49
   0   3 -10    7.10    1.44
   0   3 -10    6.81    1.26
   0   3  10    5.43    1.53
   0  -3 -10    3.45    1.71
   0  -3  11   14.90    1.01
   0   3  11   16.23    1.77
   0   3 -11   20.10    2.01
   0  -3 -11   14.99    2.00
   0   3 -11   16.04    1.49
   0  -3 -11   13.85    2.11
   0  -3  11   15.26    1.15
   0  -3 -11   14.86    2.21
   0   3 -11   15.93    1.78
   0  -3  11   10.98    1.99
   0   3 -11   15.87    1.88
   0  -3 -11   14.33    1.95
   0   3  11   17.57    1.98
   0  -3  11   12.59    1.87
   0   3  11   16.15    1.84
   0  -3 -12  487.92   24.49
   0   3  12  503.10   23.85
   0   3 -12  469.60   23.82
   0  -3  12  428.98   23.99
   0   3 -12  453.03   23.49
   0  -3 -12  503.51   24.10
   0   3 -12  501.03   24.07
   0   3 -12  487.69   23.50
   0   3 -12  533.17   24.03
   0  -3 -12  543.99   24.06
   0  -3  12  460.41   23.17
   0   3  12  468.11   23.80
   0  -3 -12  487.96   24.15
   0  -3  12  470.23   24.09
   0   3  12  503.33   24.15
   0   3  13   55.06    3.69
   0  -3 -13   54.86    4.45
   0   3 -13   57.24    3.82
   0  -3  13   46.42    3.89
   0   3 -13   52.59    3.36
   0  -3 -13   62.21    4.15
   0   3 -13   56.81    4.03
   0   3 -13   54.52    3.25
   0   3 -13   60.40    3.96
   0  -3 -13   64.26    4.08
   0  -3 -13   64.57    4.23
   0   3  13   49.84    3.62
   0  -3  13   54.93    4.02
   0   3  13   61.86    4.07
   0   3 -14   25.49    2.60
   0   3  14   26.36    2.52
   0  -3 -14   27.30    3.27
   0   3 -14   25.23    2.09
   0  -3  14   20.96    2.75
   0   3 -14   26.02    1.90
   0   3  14   29.03    2.52
   0   3  14   21.24    2.84
   0  -3  14   21.58    2.88
   0   3 -14   26.98    2.87
   0  -3 -14   18.40    2.78
   0  -3 -14   28.86    2.92
   0  -3  15    1.13    2.11
   0   3  15    0.93    2.02
   0  -3 -15    2.04    2.21
   0   3  15   -2.84    1.82
   0   3 -15    0.27    1.36
   0  -3  15   -1.12    2.06
   0  -3 -15    6.83    2.76
   0   3 -15    0.60    1.87
   0   3 -15   -0.71    2.21
   0  -3 -15   -0.36    2.26
   0   3 -16  117.42    7.39
   0  -3 -16  122.02    8.13
   0   3 -16  121.20    6.82
   0  -3  16  103.82    7.36
   0   3  16  128.67    7.76
   0  -3  16  133.91    7.82
   0  -3 -16  145.04    7.87
   0   3 -16  145.59    7.81
   0   3 -17    0.53    2.23
   0  -3 -17   -3.04    3.03
   0  -3  17    4.21    2.58
   0   3  17   -2.56    2.46
   0  -3  17   -1.08    2.52
   0  -3 -17   -0.83    2.79
   0   3 -17    2.05    2.52
   0  -3 -18   99.25    7.54
   0   3 -18  101.83    6.70
   0  -3 -18  120.09    7.21
   0   3 -18  116.69    7.17
   0  -3  18   82.00    6.56
   0  -3  18  116.64    7.31
   0   3  18  100.83    6.99
   0   3 -19    0.81    2.69
   0  -3  19   -0.07    0.64
   0   3  19    1.76    1.44
   0   3  19   -0.24    2.87
   0  -3  19    2.20    3.09
   0  -3  19   -0.19    2.68
   0   3 -20   15.75    3.33
   0  -3  20   23.71    4.00
   0   3  20   28.36    4.09
   0  -3  20   16.05    3.49
   0  -3  21   -1.66    2.37
   0  -3  21   -2.73    3.06
   0   3  21   -4.02    3.48
   0  -3  21    0.54    3.46
   0  -3  22   22.94    3.14
   0  -3  22   18.03    3.74
   0   3  22   23.61    4.25
   0  -3  22   23.48    4.24
   0   4   0 2093.70  101.87
   0   4   0 2100.01  101.75
   0  -4   0 2148.07  101.98
   0   4  -1   16.51    1.39
   0  -4  -1   21.03    1.43
   0   4   1   17.27    1.05
   0  -4  -1   16.42    1.28
   0  -4   1   17.65    1.48
   0  -4  -1   14.97    1.25
   0   4   1   16.12    1.20
   0   4  -1   16.62    1.13
   0  -4   2  434.01   20.53
   0   4   2  440.49   20.69
   0  -4  -2  398.49   20.38
   0   4  -2  410.28   20.39
   0  -4   2  441.19   20.54
   0  -4  -2  422.75   20.68
   0   4  -2  425.07   20.83
   0   4   2  407.83   20.38
   0  -4   2  420.83   20.39
   0   4   2  426.20   20.80
   0   4  -2  421.03   20.39
   0  -4  -2  431.16   20.53
   0  -4  -2  426.20   20.39
   0  -4  -2  448.11   20.84
   0  -4   2  450.06   20.95
   0   4   3   37.82    2.26
   0  -4   3   35.91    2.04
   0  -4  -3   34.56    2.39
   0   4  -3   37.25    2.03
   0  -4  -3   35.28    2.02
   0  -4   3   35.94    2.08
   0  -4  -3   37.73    2.22
   0   4  -3   33.78    2.38
   0  -4  -3   36.97    2.16
   0  -4   3   38.14    2.52
   0  -4   3   37.13    2.04
   0   4   3   34.39    2.01
   0  -4   3   36.70    1.95
   0   4  -3   39.55    1.87
   0  -4  -3   35.54    2.02
   0   4  -3   36.59    2.02
   0   4   4  583.59   30.63
   0  -4  -4  651.66   30.38
   0   4  -4  619.63   30.36
   0   4  -4  647.83   30.56
   0  -4   4  623.06   30.39
   0   4   4  622.62   30.38
   0  -4  -4  619.85   30.50
   0   4   4  586.06   30.53
   0  -4  -4  635.25   30.72
   0   4   4  626.30   30.53
   0   4  -4  632.27   30.36
   0  -4  -4  655.93   30.38
   0  -4  -4  603.11   30.46
   0   4  -5   24.78    1.57
   0  -4  -5   21.16    1.55
   0  -4  -5   25.24    1.98
   0   4  -5   22.88    1.78
   0  -4  -5   26.22    1.98
   0  -4  -5   23.73    1.69
   0  -4  -5   19.73    1.56
   0   4  -5   23.69    1.57
   0  -4  -5   23.59    1.59
   0  -4   5   24.51    1.30
   0   4   5   22.27    1.57
   0  -4   5   22.87    1.59
   0  -4  -6  298.72   14.51
   0   4  -6  291.92   14.18
   0  -4  -6  280.41   14.18
   0  -4  -6  278.19   14.11
   0   4  -6  314.90   14.27
   0  -4  -6  292.26   14.65
   0  -4   6  288.57   13.87
   0   4  -6  283.17   14.13
   0   4  -6  293.74   14.19
   0  -4  -6  269.46   14.17
   0   4   6  280.90   14.20
   0  -4   6  287.40   14.22
   0   4  -6  275.91   13.87
   0  -4  -7    1.68    1.17
   0  -4   7    3.42    0.85
   0  -4  -7    2.96    1.28
   0  -4   7    3.21    0.53
   0  -4  -7    4.00    0.98
   0   4  -7    2.62    0.88
   0   4  -7    3.09    0.54
   0   4   7    3.93    0.91
   0  -4   7    1.98    0.91
   0  -4  -7    3.98    1.00
   0   4  -7    3.83    0.96
   0   4  -7    3.24    0.84
   0   4   7    2.23    1.01
   0   4  -8   25.60    1.90
   0   4  -8   30.23    2.14
   0   4  -8   26.41    1.78
   0   4  -8   26.75    2.07
   0   4   8   25.93    2.13
   0  -4  -8   29.28    2.39
   0  -4   8   24.95    1.85
   0  -4  -8   24.28    2.53
   0   4  -8   28.35    1.62
   0  -4   8   26.22    1.61
   0   4   8   32.41    2.14
   0  -4   8   29.58    2.12
   0   4   9   84.12    4.97
   0   4  -9   97.63    5.02
   0  -4  -9   97.36    5.03
   0   4  -9   89.16    4.99
   0  -4  -9   88.67    5.01
   0   4  -9   83.90    4.67
   0  -4   9   84.73    4.67
   0  -4   9   80.57    5.32
   0   4   9   88.74    5.14
   0  -4  -9   83.15    5.40
   0  -4  -9   88.64    5.26
   0   4   9   84.79    4.35
   0  -4   9   95.09    5.08
   0   4   9   87.80    5.00
   0   4  10  471.28   24.55
   0  -4 -10  516.49   24.66
   0   4 -10  509.26   24.63
   0  -4  10  456.35   24.87
   0   4  10  501.20   24.55
   0  -4 -10  491.23   25.11
   0   4 -10  469.02   24.30
   0   4  10  513.19   24.69
   0  -4 -10  498.67   24.85
   0  -4  10  470.09   24.21
   0   4  10  500.14   24.65
   0  -4  10  518.32   24.71
   0   4 -10  523.15   24.59
   0  -4 -10  522.60   24.61
   0   4  11   58.43    4.00
   0  -4 -11   76.59    4.26
   0   4 -11   70.87    4.13
   0  -4 -11   63.78    4.31
   0  -4  11   63.00    3.54
   0   4 -11   59.71    3.78
   0  -4 -11   57.69    4.59
   0   4  11   58.20    4.06
   0   4 -11   62.63    4.08
   0  -4 -11   79.01    4.28
   0  -4  11   69.19    4.26
   0   4  11   64.94    4.15
   0   4  11   59.28    3.90
   0  -4  11   57.21    4.38
   0   4  12    1.20    1.77
   0   4  12    0.73    1.50
   0   4 -12    1.85    1.66
   0  -4 -12    2.39    1.73
   0   4 -12    2.41    1.29
   0  -4 -12    4.39    2.05
   0   4  12    2.43    1.67
   0  -4  12    0.44    1.61
   0  -4  12    2.33    2.10
   0   4  12   -0.10    1.37
   0  -4 -12    1.97    1.83
   0   4 -12   -0.14    1.53
   0  -4  12    1.79    0.88
   0  -4 -12    3.61    2.33
   0   4 -12    1.11    1.34
   0  -4 -13    2.31    1.85
   0   4 -13    2.26    1.78
   0  -4 -13    2.44    2.00
   0  -4 -13    2.74    2.46
   0   4 -13    3.17    1.51
   0  -4  13   -1.03    2.01
   0   4  13    2.35    1.73
   0  -4  13    2.25    1.81
   0   4 -13    2.21    1.23
   0   4 -13    4.37    1.87
   0  -4 -13    1.48    1.78
   0   4  13    2.03    1.66
   0   4  13    0.85    1.69
   0   4 -13    2.96    1.09
   0   4 -14  148.07    8.20
   0  -4  14  126.46    8.83
   0  -4  14  171.72    9.14
   0   4  14  173.14    9.11
   0   4  14  154.71    8.69
   0   4 -14  161.77    8.28
   0  -4 -14  146.94    9.46
   0   4 -14  156.64    8.63
   0   4  14  164.64    8.67
   0  -4 -14  170.11    9.20
   0   4 -14  163.61    8.97
   0  -4 -14  179.26    9.12
   0   4  15    4.24    2.06
   0  -4  15    6.97    2.27
   0  -4 -15    0.40    2.59
   0  -4  15    4.75    2.46
   0   4 -15    3.62    1.31
   0   4 -15    5.01    1.95
   0  -4 -15    3.14    2.70
   0   4 -15    4.05    1.32
   0   4 -15    6.56    2.27
   0  -4 -15    2.89    2.29
   0  -4 -16   61.34    4.69
   0   4 -16   59.99    4.55
   0   4  16   60.39    4.67
   0  -4  16   59.63    4.74
   0   4 -16   50.15    3.55
   0  -4  16   49.24    4.42
   0  -4 -16   67.62    5.32
   0   4 -16   56.48    4.24
   0   4 -17   22.92    3.25
   0  -4 -17   17.06    3.29
   0  -4  17   18.82    3.09
   0   4  17   14.44    3.07
   0  -4  17   14.93    2.92
   0   4 -17   16.39    2.72
   0   4  18   45.49    4.25
   0  -4  18   47.66    4.40
   0   4 -18   28.40    3.45
   0  -4  18   23.37    3.72
   0  -4  19    2.41    1.94
   0  -4  19    7.81    3.11
   0   4  19    2.40    2.92
   0   4 -19   -1.11    2.53
   0  -4  19   -4.01    3.19
   0  -4  20   46.07    4.01
   0  -4  20   42.36    4.61
   0   4  20   41.35    4.77
   0  -4  20   55.56    5.03
   0  -4  20   50.22    3.73
   0  -4  21   -0.31    2.41
   0  -4  21    1.32    2.23
   0  -4  21   -1.60    3.33
   0   4  21   -0.53    3.31
   0  -4  21    2.97    3.51
   0  -4  22    0.24    3.54
   0   4  22   -0.28    3.55
   0  -4  22   -1.69    3.73
   0   5   0    3.98    0.76
   0   5   0    4.46    0.53
   0  -5   0    1.67    0.80
   0  -5   0    2.99    0.81
   0  -5   0    2.32    1.02
   0   5  -1   19.37    1.61
   0   5   1   18.44    1.17
   0   5  -1   20.15    1.66
   0  -5  -1   19.32    1.57
   0   5  -1   20.44    1.37
   0   5   1   18.31    1.57
   0   5   1   18.30    1.41
   0  -5   1   17.45    1.37
   0  -5  -1   18.94    1.48
   0  -5   1   16.49    1.69
   0  -5  -1   16.80    1.46
   0  -5  -2 1846.53   90.01
   0  -5   2 1874.46   90.32
   0   5  -2 1849.11   90.19
   0   5   2 1864.96   89.61
   0  -5   2 1851.44   89.62
   0  -5   2 1955.57   89.85
   0  -5  -2 1909.57   89.79
   0  -5   2 1918.65   89.85
   0   5   2 1899.93   90.00
   0  -5  -2 1692.63   89.90
   0   5  -2 1857.75   89.62
   0  -5  -2 1812.76   89.62
   0  -5  -2 1940.15   90.22
   0   5  -2 1934.08   90.20
   0   5   2 1857.48   90.14
   0  -5   3   16.64    1.69
   0   5  -3   14.78    1.05
   0  -5  -3   15.54    1.07
   0   5  -3   16.74    1.06
   0  -5  -3   15.82    1.06
   0  -5  -3   17.09    1.24
   0  -5   3   15.28    1.18
   0   5   3   18.24    1.45
   0  -5  -3   16.47    1.37
   0   5  -3   18.26    1.69
   0   5   3   14.24    1.02
   0  -5   3   15.68    1.06
   0   5   3   16.51    1.48
   0  -5   3   15.62    1.06
   0  -5   3   17.12    1.24
   0   5   3   18.73    1.62
   0   5  -4  177.78    8.65
   0   5  -4  178.89    8.87
   0  -5  -4  171.36    8.87
   0  -5   4  175.64    9.13
   0  -5  -4  175.77    9.09
   0   5  -4  175.14    9.39
   0   5  -4  183.68    9.19
   0  -5   4  175.45    8.89
   0   5   4  166.53    8.85
   0   5   4  181.77    9.19
   0  -5  -4  190.21    9.39
   0  -5   4  178.91    8.87
   0  -5  -4  172.80    8.87
   0   5  -4  176.79    8.87
   0  -5   4  187.06    8.95
   0  -5  -4  188.95    9.07
   0  -5   4  181.54    8.75
   0   5   4  184.18    9.17
   0   5  -5  212.00   10.52
   0  -5  -5  218.30   10.55
   0  -5   5  210.83   10.55
   0   5   5  203.95   10.52
   0  -5  -5  202.70   10.64
   0  -5   5  204.13   10.70
   0   5  -5  209.15   10.52
   0  -5  -5  218.64   10.56
   0   5  -5  213.76   10.77
   0  -5  -5  218.76   11.01
   0  -5   5  209.94   10.41
   0   5   5  211.90   10.75
   0  -5  -6  711.02   34.03
   0   5  -6  693.65   34.00
   0  -5  -6  676.84   34.05
   0  -5   6  700.53   34.12
   0   5  -6  712.50   34.16
   0  -5   6  707.55   34.06
   0   5   6  706.78   34.03
   0  -5  -6  664.03   34.41
   0  -5   6  693.23   33.78
   0   5  -6  700.21   34.02
   0  -5  -6  713.35   34.05
   0   5   6  688.72   34.14
   0  -5   7   14.23    1.05
   0  -5  -7   14.47    1.47
   0   5  -7   16.45    1.47
   0  -5  -7   16.08    1.53
   0   5  -7   17.53    1.53
   0  -5  -7   14.30    1.82
   0   5  -7   18.60    1.77
   0   5  -7   16.39    1.53
   0  -5   7   16.41    1.07
   0   5   7   14.19    1.43
   0  -5   7   15.03    1.49
   0  -5  -7   16.87    1.40
   0  -5   7   17.73    1.51
   0  -5   8  255.36   12.49
   0   5  -8  264.06   12.93
   0   5  -8  255.17   12.79
   0  -5  -8  269.16   13.35
   0  -5   8  250.90   12.43
   0   5   8  269.25   13.12
   0   5  -8  274.23   13.89
   0   5   8  238.60   12.90
   0  -5   8  252.78   12.96
   0  -5   8  254.96   12.86
   0   5   8  256.72   13.14
   0   5  -8  252.19   12.46
   0  -5  -8  268.87   13.58
   0   5  -8  255.97   12.89
   0  -5   9    7.19    0.80
   0   5  -9    6.44    1.33
   0  -5  -9    8.16    1.39
   0   5  -9    5.06    0.98
   0   5  -9    5.52    1.21
   0   5   9    6.77    0.81
   0   5  -9    6.92    1.39
   0  -5  -9    9.48    1.45
   0   5   9    6.24    1.46
   0  -5   9    6.13    0.56
   0  -5  -9    3.48    1.57
   0  -5   9    6.38    1.19
   0  -5   9    5.98    2.05
   0   5   9    9.89    1.57
   0   5  -9    6.06    0.79
   0   5   9    8.07    1.67
   0  -5  -9    5.94    1.80
   0  -5   9    7.08    1.41
   0   5   9    5.81    1.33
   0   5 -10    3.88    1.26
   0   5  10    4.17    0.74
   0   5  10    5.26    1.63
   0   5 -10    3.15    1.06
   0  -5 -10    1.39    1.74
   0  -5  10    3.79    1.17
   0   5  10    5.20    1.47
   0  -5  10    3.33    2.29
   0   5  10    5.37    1.86
   0  -5 -10    6.00    2.10
   0  -5 -10    8.21    1.61
   0   5 -10    7.35    1.53
   0   5 -10    4.81    0.83
   0   5  10    5.48    1.51
   0  -5  10    9.76    1.60
   0  -5 -10   10.72    1.75
   0   5 -10    7.46    1.57
   0  -5  10    5.03    0.86
   0  -5 -11   86.73    4.96
   0   5 -11   86.67    4.93
   0  -5 -11   88.99    5.08
   0   5 -11   85.14    4.97
   0  -5  11   80.30    4.53
   0  -5  11   80.75    5.60
   0   5  11   79.03    4.90
   0   5 -11   82.96    4.23
   0   5  11   81.59    5.01
   0  -5 -11   82.21    5.32
   0   5  11   78.69    4.91
   0  -5  11   80.50    5.01
   0  -5 -11   77.18    5.61
   0   5  11   82.10    5.10
   0   5 -11   72.45    4.52
   0  -5  11   80.34    4.30
   0   5 -12  307.77   14.84
   0  -5 -12  322.49   14.94
   0   5 -12  299.22   14.91
   0  -5 -12  308.81   15.02
   0   5  12  284.19   14.87
   0  -5 -12  297.58   15.21
   0   5  12  285.72   14.92
   0  -5  12  298.69   14.99
   0  -5  12  275.00   14.34
   0   5  12  296.58   14.80
   0  -5  12  241.77   15.19
   0   5 -12  294.22   14.12
   0  -5  12  275.47   14.20
   0   5  12  306.58   14.96
   0   5 -12  258.24   14.48
   0  -5 -12  275.48   15.52
   0   5  13    7.20    2.08
   0   5 -13    7.88    2.07
   0   5 -13    8.89    1.13
   0  -5 -13   10.98    2.21
   0   5  13    6.20    1.89
   0   5 -13    9.92    1.95
   0  -5 -13    8.38    2.12
   0  -5 -13   10.84    2.36
   0   5 -13    8.39    1.64
   0   5  13   12.49    2.11
   0  -5  13    7.88    2.05
   0  -5  13    7.49    2.44
   0   5  13    6.07    1.79
   0   5 -13    6.21    1.60
   0  -5 -13    9.61    2.69
   0  -5  13    7.80    1.25
   0  -5  13    8.91    1.22
   0  -5 -14   66.67    4.68
   0  -5 -14   58.57    4.26
   0   5 -14   58.55    4.28
   0   5 -14   52.73    3.10
   0  -5  14   52.48    4.26
   0   5  14   51.56    4.15
   0  -5  14   55.38    3.30
   0  -5  14   44.57    4.43
   0   5 -14   61.28    3.67
   0   5 -14   57.69    3.79
   0  -5 -14   51.49    4.90
   0   5 -15   26.00    3.06
   0  -5 -15   22.16    3.01
   0   5 -15   18.31    1.85
   0   5 -15   20.73    1.68
   0   5  15   25.79    3.03
   0  -5  15   25.21    3.17
   0  -5  15   22.05    1.94
   0  -5  15   18.22    3.24
   0   5 -15   25.77    2.20
   0   5 -15   17.59    2.38
   0  -5 -16  109.81    6.33
   0   5 -16   91.47    5.99
   0   5 -16   92.14    4.66
   0  -5  16   95.05    6.12
   0   5  16  108.54    6.18
   0  -5  16   88.19    4.95
   0  -5  16   70.81    6.10
   0   5 -16   75.98    4.89
   0   5 -16   81.43    5.03
   0   5 -16   76.08    5.42
   0  -5  17    4.44    2.83
   0   5  17    2.11    2.45
   0  -5  17    0.43    2.63
   0   5 -17    0.15    2.10
   0  -5 -17   -0.83    2.62
   0   5 -17    1.23    2.69
   0  -5  17    0.08    1.52
   0   5 -18   71.83    4.97
   0  -5  18   79.37    5.69
   0   5  18   69.03    5.45
   0  -5  18   67.16    4.25
   0  -5  19   -1.64    3.19
   0  -5  19    4.38    3.36
   0   5  19    3.57    3.02
   0  -5  19    0.69    2.53
   0  -5  19    3.18    1.84
   0  -5  20   -2.89    3.25
   0  -5  20   -0.77    3.11
   0   5  20    2.02    3.26
   0  -5  20    0.34    2.59
   0  -5  20   -0.81    1.96
   0  -5  21    3.37    2.64
   0  -5  21   -2.16    3.69
   0   5  21    4.51    3.56
   0  -5  21    0.25    3.42
   0   5  22   56.37    5.61
   0  -5  22   51.87    5.69
   0   6   0 2450.63  117.63
   0  -6   0 2453.47  117.88
   0  -6   0 2405.38  118.22
   0  -6   0 2483.74  118.37
   0  -6   0 2458.65  118.16
   0   6   0 2405.23  117.88
   0   6  -1   79.24    4.00
   0   6   1   75.41    4.06
   0   6   1   70.83    4.27
   0  -6   1   73.86    4.01
   0   6   1   67.46    3.75
   0  -6  -1   74.64    4.35
   0  -6   1   71.55    4.48
   0  -6  -1   71.61    4.20
   0  -6   1   69.81    4.30
   0   6  -1   72.03    4.30
   0  -6   2   43.12    2.70
   0   6   2   49.26    2.92
   0   6  -2   51.14    3.20
   0  -6  -2   50.74    3.14
   0  -6   2   50.81    3.35
   0  -6  -2   49.95    2.93
   0  -6   2   50.83    3.20
   0   6  -2   47.75    3.10
   0  -6  -2   41.70    2.32
   0   6  -2   47.94    2.34
   0   6   2   49.36    3.07
   0   6   2   42.90    2.31
   0  -6   2   46.48    2.34
   0   6  -2   44.79    2.67
   0  -6  -3  180.67    9.37
   0   6  -3  169.64    9.33
   0  -6   3  176.88    9.50
   0  -6  -3  179.27    8.69
   0   6  -3  186.44    8.69
   0   6   3  172.14    9.28
   0  -6   3  169.62    8.87
   0   6   3  172.70    9.13
   0  -6  -3  167.02    9.11
   0   6  -3  170.20    9.32
   0  -6  -3  171.61    8.89
   0  -6   3  182.74    8.69
   0   6   3  170.18    8.67
   0  -6   3  170.43    8.89
   0   6   3  179.04    9.16
   0  -6   4  841.80   40.89
   0  -6  -4  857.30   40.14
   0   6  -4  819.01   40.12
   0  -6   4  857.11   40.29
   0   6  -4  812.70   40.13
   0  -6  -4  846.94   40.15
   0  -6  -4  855.33   40.35
   0   6   4  806.82   40.53
   0  -6   4  863.35   40.22
   0  -6  -4  823.64   40.48
   0   6  -4  852.57   40.81
   0   6  -4  837.26   40.52
   0  -6   4  822.57   40.14
   0   6   4  813.37   40.12
   0   6   4  855.24   40.54
   0  -6   4  838.65   40.06
   0   6  -4  795.39   39.95
   0  -6  -5    7.05    1.46
   0   6   5    3.88    1.20
   0  -6   5    6.73    0.87
   0   6   5    4.45    1.22
   0  -6  -5    8.09    1.11
   0   6  -5    5.83    0.84
   0  -6  -5    6.40    0.92
   0  -6   5    5.90    0.72
   0   6  -5    7.41    0.91
   0  -6  -5    8.06    0.97
   0   6  -5    6.73    1.56
   0   6  -5    5.64    1.39
   0   6   5    7.13    0.89
   0  -6   5    7.65    0.92
   0  -6   5    8.31    1.03
   0  -6  -5    8.58    1.20
   0  -6  -6  418.54   20.46
   0   6  -6  421.79   20.44
   0  -6  -6  412.74   20.44
   0   6  -6  423.00   20.41
   0  -6  -6  432.30   20.70
   0  -6   6  421.40   20.27
   0  -6  -6  406.14   20.95
   0   6   6  419.86   20.66
   0   6  -6  405.82   20.03
   0   6  -6  420.71   21.15
   0   6  -6  445.87   20.72
   0  -6   6  431.92   20.41
   0  -6  -6  413.03   20.58
   0  -6   6  431.50   20.47
   0   6   6  387.96   20.40
   0   6  -7    7.31    1.37
   0  -6  -7    9.62    1.28
   0   6  -7    7.49    1.15
   0   6   7    9.53    1.85
   0  -6   7    7.91    0.89
   0  -6  -7   10.84    1.88
   0   6  -7    8.22    2.02
   0  -6  -7    9.80    1.28
   0   6  -7    8.91    1.20
   0   6  -7   11.16    1.67
   0  -6  -7    8.14    1.27
   0  -6   7    8.44    1.24
   0   6   7    9.90    1.19
   0   6   7    8.75    1.37
   0  -6  -8  171.12    8.94
   0  -6   8  151.38    7.92
   0   6  -8  158.69    9.38
   0   6  -8  150.95    8.35
   0   6  -8  179.02    8.54
   0  -6   8  164.66    8.42
   0   6   8  165.30    8.39
   0   6  -8  152.41    8.32
   0   6  -8  162.97    8.34
   0   6   8  156.48    8.46
   0   6   8  179.03    8.80
   0  -6   9    1.93    0.69
   0   6  -9    2.44    1.26
   0  -6  -9    1.72    1.32
   0   6  -9    3.99    1.31
   0  -6   9    2.01    0.58
   0   6   9    1.95    1.39
   0  -6  -9    2.40    1.79
   0   6  -9    0.47    2.19
   0   6   9    4.05    1.56
   0   6   9    1.85    1.20
   0  -6   9    3.74    1.34
   0   6  -9    3.13    1.28
   0  -6  -9    3.00    1.36
   0   6   9    1.97    1.24
   0   6  10  336.13   16.20
   0   6 -10  339.88   16.48
   0   6 -10  368.78   18.15
   0  -6 -10  340.66   17.23
   0   6  10  326.41   16.90
   0  -6 -10  339.27   16.72
   0   6 -10  341.86   16.68
   0   6 -10  302.76   16.31
   0   6 -10  334.50   16.73
   0  -6 -10  342.71   16.81
   0   6  10  334.83   17.01
   0   6  10  336.71   16.91
   0   6  10  312.43   16.71
   0  -6  10  329.15   16.78
   0  -6  10  317.52   16.17
   0   6  10  344.12   16.66
   0   6 -11    1.44    1.10
   0   6 -11   -0.13    1.48
   0  -6 -11    1.68    1.54
   0   6 -11   -0.07    1.27
   0   6  11   -0.25    0.70
   0   6  11    2.29    1.61
   0  -6  11    0.76    0.82
   0  -6 -11    1.62    1.57
   0   6 -11    0.23    1.47
   0  -6 -11    1.44    1.98
   0   6 -11    0.60    2.81
   0   6  11   -0.27    1.60
   0   6 -11    0.86    0.77
   0   6  11   -0.30    1.41
   0  -6  11    0.67    1.45
   0   6  11    1.41    1.43
   0   6  11    3.28    1.79
   0  -6  12    1.91    0.96
   0  -6 -12    1.42    1.85
   0   6 -12    5.00    1.71
   0   6  12    3.13    1.84
   0  -6 -12    3.99    2.34
   0   6  12    1.16    2.03
   0   6  12    4.09    1.84
   0   6  12    2.40    1.71
   0  -6  12    1.76    1.70
   0   6 -12    2.70    1.75
   0  -6 -12   -0.13    1.80
   0   6 -12    3.77    1.32
   0   6 -12    3.17    0.87
   0  -6  13   32.84    2.27
   0   6 -13   36.52    2.73
   0  -6  13   34.37    3.97
   0   6  13   33.27    3.00
   0   6  13   37.47    3.17
   0  -6  13   32.31    3.20
   0   6 -13   40.32    2.96
   0  -6 -13   34.34    3.63
   0  -6 -13   42.06    3.35
   0   6 -13   35.76    3.18
   0   6 -13   38.88    3.16
   0  -6 -13   45.56    3.28
   0   6 -13   33.12    2.09
   0   6 -14  157.79    8.27
   0  -6 -14  162.78    8.38
   0   6  14  140.13    7.66
   0   6 -14  138.82    7.06
   0  -6  14  133.46    7.27
   0   6  14  139.71    8.20
   0  -6  14  142.91    8.25
   0   6 -14  144.75    7.76
   0  -6  14  122.40    8.68
   0   6  14  154.25    8.04
   0   6 -14  137.03    7.67
   0   6 -15   -2.32    2.36
   0  -6 -15    1.09    2.39
   0   6 -15    0.11    1.64
   0  -6  15   -0.97    2.68
   0   6 -15    2.63    0.97
   0   6  15    1.26    1.60
   0   6  15    6.00    2.45
   0  -6  15   -0.56    2.43
   0   6 -15    2.86    1.76
   0  -6  15    0.52    1.20
   0  -6  16   54.29    5.30
   0   6  16   67.26    4.10
   0   6  16   58.63    4.84
   0  -6  16   73.24    5.12
   0   6 -16   55.71    4.22
   0  -6  16   62.27    3.74
   0  -6  17    0.75    2.97
   0  -6  17    5.41    2.71
   0   6  17    5.44    1.83
   0   6  17    4.61    2.67
   0  -6  17    0.65    2.76
   0   6 -17    5.54    2.15
   0  -6  17    5.26    1.54
   0  -6  18   23.43    4.10
   0  -6  18   28.78    3.58
   0  -6  18   30.02    3.93
   0   6  18   31.83    3.92
   0   6 -18   28.35    3.09
   0  -6  18   23.47    2.36
   0  -6  19    5.32    2.83
   0  -6  19    7.25    3.45
   0  -6  19    8.01    3.32
   0   6  19    7.33    3.19
   0  -6  19    2.71    1.75
   0   6  20   74.70    5.78
   0  -6  20   69.96    5.82
   0  -6  20   61.65    5.06
   0  -6  21    9.78    3.17
   0  -6 -21    8.20    4.51
   0  -6  21    6.46    3.79
   0   6  21    0.79    3.49
   0  -6  22    5.92    4.19
   0   6  22    0.55    3.78
   0  -7   0    1.23    1.46
   0   7   0    1.98    1.24
   0  -7   0    1.91    1.49
   0   7   0    2.48    0.94
   0  -7   0    3.31    1.31
   0   7   0    2.16    0.63
   0  -7  -1   37.14    2.89
   0   7   1   36.07    2.82
   0  -7  -1   39.63    2.91
   0  -7   1   41.75    2.98
   0  -7   1   39.43    2.53
   0   7   1   36.98    2.83
   0  -7   1   35.64    3.08
   0  -7  -1   40.37    2.79
   0   7   1   40.94    2.60
   0   7  -1   39.24    2.50
   0   7  -2 1029.35   49.51
   0  -7  -2 1005.96   49.57
   0   7   2  985.70   49.40
   0  -7   2 1009.54   49.07
   0  -7  -2  968.71   49.30
   0  -7   2 1033.63   49.73
   0   7  -2 1029.65   49.06
   0  -7  -2 1002.70   49.47
   0   7  -2 1021.39   49.51
   0  -7   2 1014.22   49.47
   0  -7   3   79.87    4.29
   0   7   3   76.90    4.74
   0  -7  -3   72.44    4.50
   0   7  -3   76.83    4.77
   0   7  -3   72.90    3.93
   0  -7  -3   80.52    3.94
   0   7  -3   80.02    4.83
   0  -7  -3   73.70    4.79
   0  -7   3   78.62    4.97
   0   7   3   74.34    4.57
   0   7   3   80.38    3.94
   0  -7   3   77.82    3.95
   0   7  -4  118.01    6.61
   0  -7  -4  115.23    6.61
   0  -7   4  117.13    6.82
   0   7   4  113.00    6.37
   0  -7   4  118.08    6.01
   0   7   4  118.42    6.53
   0  -7  -4  117.61    6.31
   0   7  -4  109.63    6.59
   0  -7   4  114.36    6.06
   0  -7  -4  118.20    6.08
   0   7   4  110.18    5.79
   0  -7   4  114.17    5.82
   0   7  -4  114.98    5.66
   0  -7  -4  113.23    5.82
   0   7  -4  112.85    5.81
   0   7   4  113.59    6.34
   0  -7   4  113.68    5.81
   0  -7   5   46.50    2.84
   0  -7  -5   50.40    2.98
   0   7  -5   44.02    2.31
   0   7   5   46.84    3.34
   0  -7  -5   48.56    2.68
   0   7  -5   47.65    2.65
   0  -7   5   45.33    2.72
   0  -7  -5   47.19    3.00
   0   7   5   40.60    3.14
   0   7   5   46.47    3.34
   0   7  -5   43.46    3.45
   0   7  -5   45.00    3.23
   0   7   5   48.82    3.17
   0  -7   5   45.21    2.54
   0   7  -5   43.14    3.60
   0  -7  -5   48.31    3.06
   0  -7   5   45.46    2.65
   0   7   5   46.66    2.63
   0  -7  -6  205.90   10.47
   0   7  -6  188.22   10.11
   0  -7  -6  212.91   10.19
   0  -7  -6  213.99   10.22
   0   7  -6  202.37   10.17
   0  -7   6  220.37   10.25
   0   7   6  165.95   10.50
   0  -7  -6  203.27   10.89
   0  -7   6  201.21   10.08
   0   7  -6  209.54   11.18
   0  -7  -6  199.26   10.43
   0   7  -6  202.79   11.01
   0   7  -6  205.81   10.54
   0  -7   6  183.92   10.70
   0   7   6  200.21   10.53
   0   7   6  208.24   10.77
   0  -7   6  198.27   10.17
   0   7   6  196.65   10.15
   0   7   7    2.68    1.57
   0  -7   7    1.64    1.07
   0  -7  -7    0.34    1.23
   0   7  -7    2.23    1.06
   0  -7  -7    1.78    1.07
   0   7  -7    1.85    1.03
   0  -7  -7    0.87    1.04
   0  -7  -7    2.89    1.74
   0  -7   7    0.14    0.77
   0   7  -7    0.20    2.07
   0   7  -7    1.91    1.80
   0   7  -7    1.02    1.62
   0  -7  -7    1.49    1.17
   0  -7   7    0.88    1.07
   0   7   7    0.61    0.99
   0   7   7    0.88    1.25
   0  -7   7    0.46    1.53
   0  -7   8  476.44   23.10
   0   7  -8  484.12   23.25
   0   7  -8  460.02   23.17
   0  -7  -8  469.06   23.54
   0   7  -8  484.37   24.29
   0   7  -8  476.62   23.29
   0  -7  -8  469.16   23.84
   0  -7   8  449.73   22.86
   0  -7   8  476.58   23.42
   0   7  -8  504.62   23.43
   0   7   8  483.10   23.73
   0  -7  -8  466.55   23.27
   0  -7   8  475.96   23.27
   0   7   8  431.59   23.18
   0  -7   8  492.08   23.80
   0   7   8  477.66   23.43
   0   7  -9   80.07    4.42
   0   7  -9   77.00    5.59
   0  -7  -9   75.07    4.76
   0  -7  -9   81.96    5.07
   0   7   9   73.23    4.69
   0  -7   9   66.50    3.81
   0   7  -9   82.88    4.62
   0   7   9   78.62    4.91
   0  -7   9   79.63    4.97
   0   7   9   76.95    4.52
   0  -7  -9   72.96    4.47
   0   7  -9   74.35    4.40
   0  -7   9   71.27    4.45
   0  -7  -9   76.84    4.43
   0   7  -9   72.17    4.32
   0   7   9   73.12    4.39
   0  -7   9   71.73    4.43
   0  -7  10   24.38    2.39
   0   7  10   23.69    2.31
   0  -7  10   27.46    2.38
   0   7 -10   23.67    3.73
   0   7  10   27.25    2.76
   0   7  10   24.60    1.90
   0   7 -10   23.18    2.31
   0  -7 -10   32.73    2.50
   0   7 -10   26.49    2.37
   0   7 -10   27.27    2.41
   0  -7 -10   31.86    2.53
   0   7  10   25.76    2.68
   0  -7 -10   25.58    2.98
   0   7  10   24.17    2.42
   0   7  11    0.81    0.93
   0   7 -11    3.03    1.49
   0  -7 -11   -0.46    1.62
   0   7 -11    2.14    1.60
   0  -7 -11    1.56    1.67
   0   7 -11    1.64    1.60
   0   7 -11    0.75    1.05
   0   7  11   -0.47    1.76
   0  -7 -11    0.20    2.23
   0   7  11    2.53    1.46
   0  -7  11    1.45    1.63
   0   7  11    2.44    1.97
   0   7  11    0.11    1.48
   0  -7  11    1.16    1.38
   0   7  11   -0.31    2.04
   0  -7  12  155.30    8.14
   0   7  12  147.94    8.41
   0  -7  12  151.80    8.49
   0   7  12  157.18    8.60
   0   7  12  157.66    8.27
   0   7 -12  128.58    7.89
   0   7 -12  158.83    8.36
   0  -7 -12  171.39    8.46
   0   7  12  151.81    7.58
   0  -7 -12  151.23    8.48
   0   7 -12  155.70    8.45
   0   7  13    0.15    1.92
   0   7  13    1.48    1.58
   0  -7 -13    1.09    1.99
   0   7 -13    3.19    1.90
   0   7 -13   -1.07    1.40
   0  -7  13   -0.56    1.05
   0   7  13   -0.31    1.82
   0  -7  13    0.64    1.95
   0  -7 -13    2.32    2.01
   0   7 -13   -0.13    1.84
   0   7 -14   31.46    3.22
   0  -7  14   32.79    3.46
   0   7  14   33.10    2.73
   0  -7  14   31.67    3.25
   0   7  14   28.11    3.06
   0  -7  14   28.04    2.17
   0   7  14   31.64    3.15
   0   7 -14   30.69    2.90
   0   7 -14   26.76    2.57
   0   7 -15    4.54    1.76
   0   7 -15    6.44    2.05
   0   7  15    4.48    2.31
   0  -7  15    6.49    2.54
   0   7  15    5.43    1.79
   0  -7  15    7.66    2.63
   0   7  15    1.44    2.25
   0  -7  15    1.91    1.28
   0   7  16   71.16    5.01
   0  -7  16   66.08    5.06
   0   7 -16   54.03    4.18
   0  -7  16   66.81    4.98
   0   7  16   67.93    4.23
   0  -7  16   61.92    3.79
   0   7  17    7.86    2.78
   0  -7  17    5.79    2.92
   0   7  17    4.58    1.94
   0  -7  17    3.88    2.83
   0   7 -17    1.02    2.01
   0  -7  17    5.46    1.54
   0  -7  18   37.65    2.87
   0  -7  18   39.00    4.11
   0  -7  18   38.13    4.41
   0   7  18   44.54    4.41
   0  -7 -18   46.32    5.08
   0  -7  19    1.44    2.88
   0   7  19   -1.64    3.19
   0  -7  19    4.35    3.34
   0  -7 -19    9.34    4.05
   0  -7  20    2.66    3.08
   0  -7 -20    7.79    4.13
   0   7  20   13.09    3.57
   0  -7  20   11.47    3.87
   0  -7 -21    1.50    4.29
   0  -7  21   -3.22    3.69
   0   7  21   10.43    3.60
   0   8   0  662.03   32.99
   0   8   0  686.63   33.80
   0  -8   0  694.90   33.35
   0  -8   0  685.31   33.70
   0   8   0  706.00   33.74
   0  -8   0  663.27   34.03
   0  -8   0  671.91   33.62
   0   8   0  676.47   33.38
   0  -8   0  708.84   33.79
   0  -8  -1   23.17    2.44
   0  -8   1   22.08    2.35
   0   8  -1   21.74    1.50
   0  -8   1   23.22    2.28
   0  -8  -1   22.45    2.23
   0  -8  -1   22.19    2.41
   0   8  -1   26.27    2.37
   0   8   1   20.21    2.21
   0   8   1   25.96    2.30
   0  -8  -1   22.68    2.02
   0   8   1   22.47    1.92
   0   8  -1   23.68    1.88
   0  -8   1   23.45    2.19
   0  -8   1   23.20    2.58
   0  -8  -1   21.67    2.11
   0  -8   2   87.01    5.65
   0  -8  -2   78.89    5.16
   0  -8   2   96.08    5.46
   0   8   2   93.05    5.27
   0   8  -2   95.24    5.50
   0  -8  -2   87.69    5.54
   0   8   2   89.69    5.34
   0   8   2   93.31    5.49
   0   8  -2   86.78    4.90
   0   8   2   93.00    5.11
   0  -8   2   89.35    5.45
   0   8  -2   84.02    5.39
   0  -8  -2   82.35    5.40
   0   8  -3  112.84    5.74
   0  -8  -3  117.12    5.75
   0   8   3  116.67    6.54
   0  -8   3  120.00    6.77
   0   8   3  123.97    6.79
   0   8   3  116.51    6.69
   0  -8  -3  115.90    6.51
   0   8  -3  122.66    6.80
   0  -8  -3  117.04    6.87
   0  -8   3  110.99    6.96
   0  -8  -3  107.88    6.69
   0   8  -3  115.50    6.76
   0  -8  -4  463.24   22.80
   0  -8   4  450.65   22.93
   0   8  -4  453.04   22.69
   0   8   4  480.27   22.64
   0  -8   4  464.47   22.08
   0   8   4  457.19   22.66
   0   8  -4  465.96   22.89
   0  -8  -4  443.51   22.40
   0  -8   4  474.79   22.50
   0   8  -4  455.85   22.75
   0  -8   4  441.38   21.78
   0   8   4  440.91   21.76
   0   8  -4  440.79   21.75
   0  -8  -4  467.42   21.77
   0   8  -4  433.26   21.69
   0   8   4  452.53   22.44
   0  -8   4  425.08   21.83
   0   8   5    2.13    0.77
   0  -8   5    1.60    0.80
   0  -8   5    3.83    1.13
   0  -8   5    1.50    0.85
   0   8   5    1.91    1.71
   0   8  -5    2.46    0.45
   0   8  -5    2.12    1.69
   0  -8  -5    4.10    1.67
   0  -8  -5    2.59    1.08
   0   8  -5    2.02    0.83
   0  -8  -5    2.42    0.87
   0  -8   5    3.61    1.06
   0  -8  -5    0.74    1.28
   0   8   5    1.59    1.48
   0   8  -5    1.90    1.75
   0   8  -5    1.82    1.66
   0   8  -5    1.75    0.77
   0  -8  -5    2.42    1.26
   0   8   5    0.99    1.41
   0   8  -5    2.07    1.85
   0  -8   5    2.36    1.37
   0  -8   6  347.03   16.95
   0   8   6  388.67   17.63
   0  -8  -6  329.07   17.64
   0   8   6  319.44   17.48
   0   8  -6  334.53   17.75
   0   8  -6  359.98   17.29
   0  -8   6  339.19   16.81
   0   8   6  323.31   16.78
   0  -8   6  328.62   16.61
   0  -8  -6  339.37   17.11
   0   8  -6  333.60   16.78
   0  -8  -6  341.06   16.81
   0   8   6  349.74   17.30
   0  -8   6  344.81   16.83
   0   8  -6  341.61   17.89
   0  -8  -6  353.40   17.25
   0  -8   6  356.29   17.35
   0  -8   7   85.62    4.62
   0  -8  -7   86.97    4.62
   0   8  -7   81.23    4.54
   0   8   7   87.16    5.33
   0  -8   7   81.78    4.43
   0   8   7   85.04    5.02
   0  -8   7   84.44    5.35
   0   8  -7   79.81    4.07
   0   8  -7   78.74    5.54
   0   8  -7   82.45    5.05
   0  -8  -7   82.39    4.90
   0  -8   7   84.01    5.06
   0   8  -7   80.17    5.75
   0  -8  -7   82.29    4.91
   0   8   7   79.41    4.54
   0  -8   7   81.74    4.59
   0   8   8   36.76    3.26
   0   8  -8   34.98    2.88
   0  -8  -8   33.49    2.92
   0  -8   8   41.78    3.00
   0   8  -8   36.06    3.97
   0   8  -8   32.90    3.67
   0   8  -8   33.67    3.11
   0   8   8   30.38    3.16
   0  -8  -8   32.59    2.77
   0   8  -8   35.37    2.56
   0  -8  -8   37.58    3.53
   0  -8   8   38.14    2.25
   0  -8   8   37.21    3.35
   0   8   8   33.21    2.96
   0   8   8   34.99    2.56
   0  -8   8   29.41    2.49
   0   8  -9    4.32    2.54
   0  -8   9    1.15    1.60
   0   8  -9    2.49    2.48
   0   8   9   -0.51    1.95
   0   8  -9    1.20    1.91
   0   8   9    1.38    1.61
   0  -8   9    1.65    1.98
   0   8  -9   -0.73    1.32
   0  -8  -9    0.28    1.44
   0  -8   9    0.57    0.81
   0  -8  -9    0.96    1.99
   0  -8  -9   -1.76    1.78
   0   8  -9    0.41    1.65
   0  -8   9    0.62    1.39
   0   8   9    1.30    1.36
   0  -8  10  343.50   17.47
   0   8 -10  316.19   18.58
   0   8  10  356.02   17.85
   0   8 -10  348.96   17.32
   0  -8 -10  328.70   17.71
   0  -8 -10  350.95   17.34
   0   8 -10  338.81   17.30
   0  -8  10  332.26   17.39
   0   8  10  331.87   17.35
   0  -8 -10  357.16   18.15
   0   8  10  359.38   17.51
   0  -8  10  351.32   18.02
   0   8  11    1.89    1.69
   0  -8  11   -0.39    2.20
   0   8  11    1.02    1.98
   0   8  11    0.98    1.19
   0   8 -11    2.70    1.71
   0  -8 -11    0.92    1.69
   0   8 -11   -0.11    1.55
   0  -8  11    2.60    1.74
   0   8  11   -1.25    1.65
   0  -8 -11   -1.79    2.12
   0  -8  11    1.59    1.62
   0   8 -12   -0.89    1.32
   0   8  12    2.14    1.79
   0  -8  12    1.80    2.33
   0   8  12    2.48    1.91
   0  -8  12   -0.86    1.95
   0   8  12    1.35    2.13
   0   8 -12    0.91    1.83
   0   8  12    1.26    1.07
   0  -8 -12    1.63    1.95
   0   8 -12    0.61    1.82
   0  -8  12    0.59    1.68
   0  -8 -12    1.97    2.26
   0   8 -13   11.76    1.71
   0   8  13   11.77    2.33
   0  -8  13   11.05    2.47
   0   8  13   10.45    2.38
   0  -8  13    7.39    1.95
   0  -8 -13    8.82    2.68
   0  -8 -13   14.33    2.51
   0   8 -13   11.85    2.24
   0   8  13   12.92    1.21
   0  -8  13   10.89    2.78
   0   8  13   10.80    2.09
   0   8 -14  158.41    9.25
   0  -8  14  185.14    9.97
   0   8  14  162.14    9.12
   0   8 -14  145.44    8.79
   0  -8 -14  166.39    9.99
   0   8  14  177.83    9.55
   0  -8  14  177.64    9.03
   0   8  14  176.81    9.47
   0  -8  14  184.38    9.64
   0   8  15    0.53    2.32
   0  -8  15   -0.93    2.58
   0   8  15    3.71    1.91
   0   8  15    2.48    2.39
   0  -8  15    0.43    2.65
   0   8 -15    0.42    1.65
   0  -8 -15    3.04    2.88
   0   8 -15    1.40    2.06
   0   8 -16   19.40    2.40
   0   8  16   20.22    3.14
   0  -8  16   23.28    3.46
   0  -8 -16   19.41    3.78
   0  -8  16   24.76    3.57
   0   8  16   20.19    3.04
   0   8  16   20.31    2.53
   0   8  17    1.23    2.87
   0  -8  17    5.53    2.94
   0  -8 -17    2.64    3.37
   0  -8  17    2.22    2.82
   0   8  18   43.06    4.31
   0  -8  18   37.59    4.42
   0  -8 -18   39.62    5.22
   0  -8  18   30.10    4.21
   0   8  19    6.46    3.37
   0  -8  19    8.64    3.63
   0  -8 -19    3.69    3.90
   0  -8  19    9.82    3.35
   0  -8  20   16.26    4.08
   0   8  20   28.86    4.11
   0  -8 -20   19.56    4.74
   0  -8  20   31.82    4.07
   0   8  21    3.88    3.68
   0  -8  21    0.54    3.85
   0  -8 -21    1.50    4.41
   0   9   0    1.39    1.25
   0   9   0    1.35    0.74
   0  -9   0    3.67    1.47
   0  -9   0    1.47    1.93
   0  -9   0    1.17    1.55
   0   9   0    1.21    1.55
   0  -9   0    2.36    1.37
   0  -9   0    0.63    1.77
   0  -9  -1   17.99    1.91
   0   9  -1   17.41    2.28
   0  -9   1   15.53    1.74
   0   9   1   10.72    2.04
   0  -9  -1   18.71    2.42
   0  -9   1   11.18    2.18
   0   9  -1   14.61    1.22
   0  -9   1   12.16    2.08
   0   9  -1   17.33    1.81
   0   9   1   18.32    1.86
   0  -9  -1   16.15    2.01
   0  -9  -1   15.02    2.52
   0  -9   1   14.45    1.95
   0  -9   1   16.00    2.48
   0   9   1   17.55    2.31
   0  -9  -1   15.85    2.30
   0   9  -1   17.41    2.32
   0  -9   2  492.70   25.32
   0  -9  -2  500.06   25.38
   0   9  -2  503.24   25.39
   0  -9  -2  497.32   25.52
   0   9   2  495.89   25.23
   0  -9   2  504.79   25.35
   0   9  -2  532.62   24.85
   0   9   2  487.91   25.00
   0  -9   2  527.75   24.84
   0   9   2  497.23   25.39
   0  -9  -2  490.53   24.90
   0  -9   2  475.49   25.64
   0  -9  -2  488.71   25.15
   0   9   3   -0.17    1.56
   0  -9  -3    0.17    1.84
   0   9  -3    1.56    1.65
   0  -9  -3    1.85    1.43
   0  -9   3   -0.17    1.67
   0   9   3   -0.14    1.52
   0   9   3    1.43    1.41
   0  -9  -3    1.35    1.68
   0   9  -3    3.20    1.81
   0   9   3   -0.46    1.73
   0  -9   3   -0.42    1.88
   0   9  -4  125.36    7.79
   0  -9  -4  132.28    6.66
   0   9  -4  138.07    6.66
   0   9   4  142.50    7.57
   0   9  -4  125.44    6.65
   0   9  -4  139.33    7.86
   0  -9   4  128.35    7.97
   0  -9  -4  132.30    7.92
   0   9   4  144.20    7.76
   0   9   4  133.54    7.77
   0  -9   4  131.95    7.51
   0  -9  -4  137.87    7.52
   0  -9   5   66.71    3.63
   0   9   5   62.17    3.59
   0  -9  -5   73.03    4.95
   0   9  -5   69.00    4.71
   0   9  -5   60.37    3.36
   0   9   5   68.87    4.58
   0   9   5   69.29    4.58
   0   9  -5   66.34    4.78
   0   9  -5   72.42    4.44
   0   9  -5   70.50    3.60
   0  -9  -5   73.87    3.63
   0   9   5   69.64    4.43
   0  -9   5   81.53    4.62
   0   9  -5   66.48    4.90
   0  -9  -5   72.01    4.38
   0  -9   6   38.04    2.58
   0   9   6   38.93    2.55
   0  -9  -6   45.45    3.73
   0   9  -6   41.59    3.71
   0   9   6   42.96    3.67
   0  -9   6   48.71    2.76
   0  -9   6   37.68    2.50
   0   9   6   45.43    3.33
   0   9   6   41.79    3.47
   0   9  -6   41.22    3.74
   0   9  -6   41.33    3.38
   0  -9  -6   42.95    2.58
   0   9  -6   41.75    2.54
   0  -9  -6   41.93    2.96
   0   9  -6   43.32    3.91
   0  -9  -6   44.46    3.24
   0  -9   6   48.42    3.38
   0   9   7    2.82    1.85
   0  -9  -7    4.01    2.01
   0  -9  -7    0.47    1.34
   0  -9   7    1.35    1.08
   0  -9  -7    1.56    1.21
   0   9  -7    1.17    1.08
   0   9  -7    1.39    2.31
   0  -9   7   -1.04    1.73
   0   9  -7   -0.22    2.24
   0   9  -7    0.37    1.83
   0   9  -7    0.94    1.02
   0  -9  -7    1.97    1.48
   0  -9   7    0.19    1.82
   0   9   7    0.69    1.74
   0  -9   7   -0.60    1.13
   0   9   7    1.43    1.09
   0   9   8  284.84   14.01
   0  -9  -8  259.18   13.59
   0   9  -8  254.23   13.49
   0  -9   8  269.54   13.75
   0   9  -8  252.35   14.52
   0   9  -8  251.48   14.36
   0   9  -8  281.20   13.70
   0  -9  -8  255.50   13.50
   0  -9   8  273.86   14.14
   0   9   8  284.07   13.71
   0  -9   8  241.60   13.18
   0   9   8  254.34   13.18
   0   9  -8  254.68   13.15
   0  -9   8  263.65   13.00
   0  -9   9   20.37    1.54
   0   9   9   17.14    1.94
   0  -9   9   17.16    1.99
   0   9   9   17.04    2.60
   0  -9   9   17.80    2.39
   0  -9  -9   15.07    2.35
   0  -9   9   19.73    2.88
   0   9   9   19.33    2.45
   0   9  -9   22.20    3.29
   0   9  -9   16.64    2.34
   0  -9  -9   22.63    2.09
   0   9  -9   22.78    1.99
   0  -9  10   21.48    2.28
   0   9  10   19.51    2.20
   0   9 -10   17.37    3.52
   0   9  10   19.67    2.85
   0  -9  10   18.21    2.44
   0  -9 -10   21.29    2.60
   0  -9  10   15.86    2.96
   0   9  10   19.05    2.48
   0  -9 -10   22.52    2.30
   0   9 -10   19.22    2.19
   0   9 -10   18.06    2.40
   0  -9  11   22.33    2.48
   0   9  11   19.58    2.34
   0   9 -11   17.73    3.70
   0   9  11   24.12    3.06
   0  -9  11   21.17    2.50
   0  -9  11   20.33    3.05
   0   9  11   21.22    2.55
   0  -9 -11   22.94    2.86
   0  -9  11   20.97    2.10
   0   9 -11   22.16    2.34
   0  -9 -11   19.91    2.36
   0   9 -11   18.17    2.32
   0  -9  12  130.99    7.16
   0   9 -12  114.09    8.85
   0   9  12  123.10    7.59
   0  -9 -12  130.49    7.08
   0   9 -12  129.57    7.06
   0  -9  12  135.14    7.88
   0   9  12  125.03    7.12
   0  -9  12  118.74    7.11
   0   9  12  126.18    7.10
   0  -9  12  128.09    6.75
   0   9 -12  105.23    6.51
   0  -9 -12  122.96    7.63
   0   9  12  127.14    6.51
   0   9 -12  120.15    6.91
   0  -9 -13    9.53    2.82
   0  -9  13    8.79    1.75
   0   9 -13    5.25    1.51
   0   9  13    7.91    2.13
   0  -9  13    9.20    2.97
   0   9 -13    6.40    4.14
   0   9  13    7.56    2.48
   0  -9 -13    9.05    2.38
   0   9 -13    5.32    2.06
   0   9  13    7.86    2.22
   0  -9  13    6.82    2.33
   0  -9  13    7.04    2.00
   0   9 -13    7.18    1.98
   0   9  13    7.00    1.31
   0   9  14   15.00    2.91
   0   9  14    8.07    2.49
   0  -9  14   14.50    2.72
   0   9  14   14.72    2.32
   0  -9  14   15.33    3.11
   0  -9 -14   11.79    3.22
   0  -9  14   12.20    2.28
   0   9 -14    8.34    1.84
   0  -9  14   10.19    1.96
   0  -9  15   22.36    2.41
   0   9 -15   19.95    2.29
   0  -9 -15   31.15    3.85
   0  -9  15   26.83    3.39
   0   9  15   23.36    3.09
   0  -9  15   22.16    3.60
   0   9  15   24.56    2.82
   0   9  15   23.48    3.28
   0  -9 -16   46.52    4.97
   0  -9  16   51.63    4.46
   0   9  16   58.20    4.54
   0   9  16   39.24    4.29
   0  -9  16   52.59    4.92
   0  -9 -17    1.48    3.50
   0  -9  17    3.78    3.04
   0   9  17    2.81    2.89
   0  -9  17    5.03    3.14
   0  -9 -18   42.97    5.37
   0   9  18   40.63    4.38
   0  -9  18   37.29    4.50
   0  -9  18   40.65    4.56
   0  -9 -19   -2.69    4.23
   0  -9  19   -0.24    3.41
   0   9  19    3.44    3.26
   0  -9  19   -1.20    3.21
   0  -9 -20   11.05    4.50
   0  -9  20   16.26    4.06
   0   9  20   12.17    3.74
   0  -9  20    5.48    3.76
   0  -9  21    7.82    4.00
   0   9  21    5.68    3.77
   0  10   0  472.14   24.20
   0 -10   0  485.90   24.65
   0  10   0  503.16   24.55
   0  10   0  491.12   24.79
   0 -10   0  493.25   24.17
   0 -10   0  479.35   24.54
   0 -10   0  486.87   25.10
   0 -10   0  471.94   24.71
   0 -10  -1    1.95    1.96
   0 -10   1    1.56    2.03
   0  10   1    3.82    1.55
   0  10  -1    2.99    1.38
   0 -10   1    4.43    1.62
   0  10  -1    3.30    0.85
   0  10  -1    4.16    2.03
   0  10   1    1.27    1.77
   0 -10  -1    5.38    1.60
   0 -10   1    2.92    1.50
   0  10  -1    0.97    1.82
   0  10   1    4.47    1.81
   0 -10  -1    6.50    1.70
   0 -10  -1    5.01    2.31
   0 -10   1    1.32    1.72
   0 -10   1    3.78    2.34
   0  10  -2    4.12    0.91
   0 -10  -2    3.58    1.99
   0  10  -2    3.57    2.11
   0  10   2    6.78    1.68
   0 -10   2    3.28    2.17
   0 -10  -2    2.53    2.18
   0 -10  -2    4.83    1.78
   0 -10   2    4.35    1.94
   0  10   2    3.49    1.96
   0 -10   2    4.47    2.24
   0 -10   2    2.90    1.48
   0 -10  -2    4.97    1.58
   0  10   2    4.07    2.03
   0 -10   3   25.15    2.24
   0 -10  -3   26.49    2.44
   0  10   3   25.07    2.47
   0  10   3   27.14    2.87
   0 -10  -3   25.66    3.05
   0  10  -3   26.52    2.95
   0 -10  -3   27.25    3.13
   0  10  -3   26.75    2.93
   0 -10   3   28.36    2.87
   0  10   3   26.76    2.87
   0 -10  -3   27.34    2.65
   0 -10   3   27.59    3.32
   0  10   4   79.47    5.36
   0 -10  -4   79.93    5.49
   0  10  -4   76.12    5.43
   0  10  -4   83.94    5.47
   0 -10  -4   83.70    5.67
   0 -10   4   76.51    5.63
   0 -10  -4   76.94    3.99
   0  10  -4   73.82    3.99
   0 -10  -4   81.87    4.02
   0  10   4   81.24    5.12
   0  10   4   87.79    5.40
   0 -10   4   90.47    4.70
   0 -10   4   89.37    5.31
   0 -10  -4   82.13    5.16
   0 -10   5    0.77    1.33
   0  10   5    1.95    1.78
   0  10  -5    0.83    2.14
   0  10  -5    1.32    2.01
   0  10   5    0.61    1.81
   0  10  -5   -0.78    2.15
   0 -10  -5    1.57    2.01
   0  10  -5    1.01    0.57
   0  10   5    2.58    1.91
   0 -10  -5    1.11    0.82
   0 -10  -5   -0.31    1.61
   0  10  -5    0.86    0.77
   0 -10   5    1.83    1.85
   0 -10   5   -1.93    2.28
   0  10   6   99.61    5.63
   0 -10   6  100.55    5.67
   0  10   6  121.18    6.97
   0  10  -6  100.30    6.97
   0  10  -6  106.42    6.53
   0  10   6  117.76    6.58
   0  10   6  120.64    6.77
   0  10  -6  109.73    7.24
   0 -10   6  109.70    6.58
   0 -10  -6  110.77    6.53
   0  10  -6  114.47    5.68
   0 -10  -6  109.07    5.67
   0 -10  -6  111.54    7.11
   0  10  -6  117.59    7.00
   0  10  -7   27.28    3.31
   0 -10  -7   25.89    3.30
   0  10   7   23.13    3.14
   0  10  -7   26.97    3.41
   0  10   7   26.79    2.12
   0 -10   7   28.63    2.14
   0 -10  -7   32.66    2.17
   0  10  -7   29.88    2.07
   0 -10  -7   30.44    2.59
   0 -10   7   30.55    3.33
   0  10   7   31.22    2.98
   0 -10  -7   32.13    2.86
   0 -10   7   33.64    3.05
   0 -10   8   20.14    1.61
   0  10  -8   14.36    3.11
   0  10   8   15.42    1.69
   0 -10   8   13.05    1.69
   0  10  -8   12.66    1.54
   0 -10  -8   12.27    2.11
   0 -10   8   14.90    2.40
   0 -10   8   15.73    2.76
   0  10   8   16.24    2.46
   0 -10   8   15.26    1.92
   0 -10  -8   13.38    2.04
   0 -10  -8    9.92    2.89
   0  10  -8   11.29    0.95
   0  10  -9   35.63    3.08
   0  10   9   34.33    3.18
   0 -10   9   33.93    3.80
   0 -10   9   37.50    3.32
   0  10  -9   36.70    4.17
   0  10   9   37.61    3.75
   0 -10   9   32.71    2.70
   0 -10  -9   38.67    3.17
   0 -10  -9   35.36    3.93
   0 -10  -9   37.88    2.66
   0  10  -9   36.80    2.59
   0  10   9   31.75    2.63
   0 -10   9   34.76    2.71
   0  10 -10  112.83    6.50
   0 -10 -10  103.74    6.62
   0 -10  10  108.82    6.65
   0  10 -10  102.98    7.71
   0  10  10  121.50    7.20
   0  10 -10  113.13    6.10
   0  10  10  103.01    6.16
   0 -10  10  102.19    6.19
   0  10  10  116.54    6.69
   0 -10  10  118.87    7.32
   0 -10  10  112.40    6.17
   0 -10 -11   22.51    2.96
   0  10  11   21.02    2.69
   0 -10  11   22.16    3.35
   0  10 -11   18.05    4.17
   0  10  11   20.98    3.13
   0  10 -11   21.07    2.38
   0  10  11   22.72    2.23
   0  10 -11   19.87    2.65
   0  10  11   20.57    2.40
   0 -10  11   22.59    2.52
   0  10 -11   24.21    2.29
   0 -10  11   22.62    2.80
   0 -10  11   22.68    2.25
   0 -10 -12    5.73    2.58
   0  10  12    4.47    2.20
   0 -10  12    2.86    2.92
   0  10 -12    0.36    3.66
   0  10  12    0.81    2.57
   0 -10 -12    4.72    2.02
   0  10 -12    2.24    1.85
   0  10  12    1.00    1.56
   0  10 -12    2.62    2.11
   0 -10  12    2.47    2.14
   0  10  12    1.98    1.98
   0 -10  12    2.74    2.08
   0  10 -12    1.07    1.85
   0 -10  12   -0.56    1.63
   0 -10 -13   15.11    3.10
   0  10  13   16.88    2.63
   0 -10  13   17.57    2.72
   0  10 -13   12.71    4.34
   0  10  13   22.38    3.19
   0 -10  13   21.29    2.72
   0  10 -13   21.51    2.50
   0 -10  13   25.30    3.63
   0  10  13   17.72    2.60
   0  10 -13   20.22    2.58
   0  10 -13   22.25    2.60
   0 -10 -13   20.16    2.76
   0 -10  13   18.20    2.19
   0  10 -13   15.43    1.98
   0  10  14   45.26    2.82
   0  10 -14   39.81    3.11
   0 -10 -14   53.36    4.62
   0  10 -14   39.97    6.21
   0 -10  14   49.73    3.82
   0 -10  14   40.68    3.30
   0  10  14   53.58    4.04
   0 -10  14   47.48    4.09
   0  10  14   48.49    3.83
   0 -10  14   49.75    4.88
   0  10  14   49.07    4.51
   0  10  15    7.05    2.80
   0 -10  15    2.15    2.65
   0  10  15    4.29    2.48
   0  10  15    2.58    2.15
   0 -10  15    5.28    3.33
   0  10 -15    5.96    4.70
   0 -10 -15    7.89    3.23
   0 -10  16   32.48    3.86
   0  10  16   26.59    3.57
   0  10  16   26.19    3.65
   0 -10  16   20.40    3.92
   0  10 -16   34.08    6.77
   0 -10 -16   25.80    4.23
   0 -10  17   14.70    3.42
   0  10  17   13.63    3.20
   0 -10  17   14.92    3.70
   0  10  17    8.85    3.10
   0  10 -17   11.90    6.28
   0 -10 -17    9.14    3.73
   0 -10  18   23.02    3.87
   0  10  18   19.41    3.59
   0 -10  18   21.46    4.24
   0  10 -18   12.52    6.97
   0 -10 -18   20.18    4.54
   0 -10  19   -2.39    3.47
   0  10  19    3.20    3.31
   0 -10  19    0.52    3.45
   0  10 -19   -1.27    6.10
   0 -10 -19    5.71    4.18
   0  10  20   16.13    4.06
   0 -10  20   22.63    4.32
   0 -10  20   20.67    4.39
   0 -10 -20   19.90    5.03
   0  10 -20   15.33    7.15
   0  10  21   -2.95    3.70
   0 -11   0   -1.16    2.76
   0 -11   0    4.17    1.94
   0  11   0    2.79    2.14
   0  11   0    4.81    1.81
   0 -11   0    2.83    1.72
   0 -11   0   -1.06    2.73
   0  11   0    4.03    2.11
   0  11  -1   79.21    5.08
   0  11   1   75.01    5.16
   0 -11  -1   76.14    5.41
   0 -11   1   75.59    5.41
   0  11  -1   67.93    3.99
   0  11   1   76.41    4.84
   0  11  -1   77.65    4.69
   0 -11  -1   83.34    4.82
   0 -11   1   78.97    4.70
   0  11   1   76.64    5.38
   0  11  -1   75.21    5.39
   0 -11   1   75.98    5.68
   0 -11  -1   73.52    5.06
   0 -11   1   77.11    5.11
   0 -11  -1   78.38    5.78
   0 -11   1   71.73    5.21
   0 -11  -2  282.64   16.20
   0 -11   2  291.42   16.17
   0  11   2  327.90   16.10
   0  11  -2  286.56   14.98
   0 -11   2  329.00   15.56
   0  11  -2  321.33   16.34
   0 -11  -2  325.64   15.67
   0  11   2  313.44   16.33
   0  11  -2  308.07   16.20
   0 -11  -2  287.89   16.34
   0 -11  -2  302.70   15.98
   0 -11   2  293.04   16.62
   0 -11  -2  295.10   16.70
   0  11   2  309.50   15.81
   0 -11   2  316.94   16.29
   0  11   3   36.17    3.49
   0 -11   3   40.26    3.60
   0 -11   3   35.70    2.82
   0  11   3   30.99    3.27
   0 -11  -3   30.42    3.54
   0  11  -3   33.29    3.54
   0 -11   3   34.71    3.99
   0 -11  -3   38.24    3.28
   0  11   3   32.09    3.09
   0 -11  -3   34.81    3.71
   0  11   4   30.79    2.87
   0 -11   4   23.34    2.27
   0 -11  -4   26.17    3.26
   0  11  -4   24.46    3.03
   0  11   4   23.74    3.00
   0 -11  -4   22.05    3.24
   0  11  -4   20.64    3.09
   0 -11  -4   23.10    2.72
   0 -11   4   21.50    3.07
   0 -11   4   17.37    1.97
   0  11   4   24.59    3.07
   0 -11   4   18.91    2.66
   0 -11   4   20.18    3.41
   0 -11   5   47.82    4.60
   0 -11  -5   58.03    4.72
   0 -11  -5   47.93    2.56
   0 -11   5   56.89    3.35
   0 -11   5   41.55    2.96
   0  11  -5   51.49    4.36
   0 -11  -5   61.35    4.39
   0  11   5   64.77    4.08
   0  11  -5   40.01    2.51
   0  11   5   54.45    4.29
   0 -11  -5   49.79    2.59
   0  11  -5   47.02    2.56
   0 -11  -5   46.68    3.80
   0 -11   5   56.17    4.09
   0  11  -6   89.46    6.57
   0 -11   6  107.32    5.40
   0  11  -6   86.08    4.92
   0 -11  -6   97.00    4.99
   0  11   6   98.88    6.37
   0 -11  -6   86.90    5.90
   0 -11   6  103.69    6.24
   0 -11  -6   92.50    6.51
   0 -11  -7    2.29    2.10
   0  11  -7    0.81    1.11
   0 -11   7   -0.73    2.03
   0 -11  -7    1.59    1.16
   0 -11   7    1.31    1.40
   0  11   7   -0.66    2.02
   0 -11   7   -1.41    2.61
   0  11  -7    0.98    2.63
   0  11   7   -1.71    2.37
   0 -11  -7    0.78    2.50
   0 -11  -8   75.61    6.30
   0 -11   8   97.63    6.34
   0  11   8   98.78    5.79
   0  11  -8   99.37    6.71
   0  11   8   80.14    4.81
   0 -11   8   81.63    4.86
   0 -11  -8   94.62    5.41
   0  11  -8   79.66    4.39
   0  11  -8   92.19    4.85
   0 -11  -8   97.08    5.63
   0 -11  -8   93.98    4.86
   0 -11   8   99.65    5.92
   0 -11   9   61.14    4.31
   0  11  -9   51.59    4.99
   0 -11  -9   54.26    3.94
   0  11  -9   53.64    3.35
   0  11   9   54.30    4.18
   0 -11   9   52.47    4.69
   0 -11   9   46.65    3.37
   0  11   9   49.76    3.35
   0 -11  -9   52.49    5.03
   0  11  -9   51.79    3.97
   0 -11  10    2.73    1.63
   0  11  10    3.97    1.72
   0  11  10    4.43    2.61
   0 -11 -10    2.32    1.62
   0  11 -10    3.83    1.49
   0 -11  10    0.70    2.23
   0 -11 -10    3.67    2.99
   0 -11 -10    4.86    2.09
   0  11 -10   -0.91    3.20
   0  11 -10   -0.13    2.27
   0  11  10    4.58    2.17
   0 -11  10    0.75    2.77
   0  11  11   21.47    2.42
   0 -11  11   14.98    2.40
   0  11 -11   18.86    4.19
   0  11  11   20.26    3.30
   0 -11  11   20.37    2.91
   0  11 -11   19.15    2.20
   0 -11 -11   20.36    2.38
   0 -11 -11   15.76    3.64
   0 -11 -11   18.74    2.76
   0 -11  11   18.11    2.19
   0 -11  11   21.28    3.64
   0  11  11   23.05    2.88
   0  11  11   24.30    2.35
   0  11  12   52.38    3.45
   0 -11  12   56.51    4.29
   0  11 -12   36.88    5.59
   0  11  12   51.34    4.65
   0 -11 -12   50.46    3.69
   0 -11  12   54.46    4.97
   0  11  12   55.32    4.15
   0 -11  12   44.37    3.81
   0  11  12   48.83    3.85
   0 -11 -12   49.73    4.28
   0 -11  12   52.75    3.57
   0 -11  13    1.80    2.20
   0  11  13    4.62    2.21
   0  11  13    1.29    2.93
   0 -11  13    4.39    2.51
   0 -11 -13    1.63    2.05
   0 -11  13    2.71    1.77
   0  11 -13    1.64    1.46
   0 -11  13    6.83    3.26
   0 -11 -13    4.92    2.68
   0  11 -13    4.37    4.25
   0  11  13    1.68    1.60
   0  11 -14    6.15    4.26
   0  11  14    7.89    3.08
   0 -11 -14    5.82    3.19
   0 -11  14    7.90    2.43
   0  11  14    9.46    2.58
   0 -11  14   11.47    2.71
   0 -11  14    9.09    3.43
   0  11  15   16.00    3.48
   0 -11 -15   19.40    3.64
   0  11 -15   12.22    5.41
   0 -11  15   14.03    3.00
   0  11  15   14.82    2.90
   0 -11  15   16.27    3.94
   0 -11 -16   15.80    3.90
   0  11 -16   11.87    5.91
   0 -11  16   16.07    3.37
   0  11  16   15.24    3.05
   0 -11  16   17.03    4.01
   0  11  16   11.17    3.29
   0 -11 -17   -2.34    3.56
   0  11 -17    2.94    5.77
   0  11  17    3.45    2.89
   0 -11  17   -2.23    3.07
   0 -11  17    1.10    3.50
   0  11  17    2.82    3.10
   0 -11 -18    7.20    4.13
   0  11 -18    8.80    6.68
   0  11  18    8.99    3.43
   0 -11  18   11.75    3.52
   0 -11  18   11.60    4.00
   0 -11 -19    5.65    4.12
   0 -11  19    6.58    3.90
   0  11  19    7.72    3.13
   0 -11  19   10.78    3.74
   0  11 -19    2.62    6.53
   0 -11  20   -2.97    4.08
   0 -11  20    4.24    3.96
   0  12   0  212.58   11.49
   0 -12   0  199.61   11.80
   0 -12   0  212.35   11.06
   0  12   0  214.49   11.88
   0 -12   0  192.61   11.46
   0 -12   0  183.98   12.19
   0  12   0  221.07   11.18
   0  12   1    7.51    2.60
   0 -12   1    7.03    2.74
   0 -12  -1    5.32    2.81
   0 -12  -1    8.28    2.35
   0 -12   1    8.38    2.28
   0 -12   1    9.41    2.64
   0  12  -1    7.94    2.27
   0  12   1    2.22    2.43
   0 -12  -1    7.45    2.07
   0  12  -1    6.38    2.67
   0 -12   1    8.57    2.00
   0  12   1    5.58    2.02
   0  12  -1   11.07    2.04
   0 -12  -1   10.00    3.32
   0 -12   1    2.59    2.90
   0  12   2    1.87    2.52
   0 -12  -2    0.22    2.70
   0 -12   2   -1.84    2.82
   0 -12  -2    3.91    2.27
   0 -12   2    2.30    2.33
   0  12  -2    0.56    0.94
   0  12   2    0.75    2.30
   0  12  -2    3.79    2.10
   0 -12  -2    2.68    2.71
   0 -12   2    1.15    2.83
   0 -12   2    2.24    1.75
   0  12  -2   -2.60    2.53
   0  12   2    3.86    1.95
   0 -12  -3   51.49    4.62
   0 -12   3   43.63    3.18
   0 -12   3   49.12    4.29
   0  12  -3   42.30    2.80
   0  12   3   58.77    4.09
   0 -12  -3   49.50    4.11
   0 -12  -3   51.83    5.01
   0  12   3   54.02    4.57
   0  12  -3   61.11    4.63
   0 -12   3   54.94    3.58
   0 -12  -3   44.95    4.44
   0 -12   3   51.62    4.96
   0 -12   4   71.34    5.03
   0 -12  -4   65.60    4.78
   0 -12   4   74.79    5.31
   0 -12   4   65.65    3.96
   0  12  -4   55.76    3.53
   0  12   4   77.05    5.43
   0  12   4   73.17    4.93
   0 -12   4   61.49    5.63
   0 -12  -4   71.52    5.48
   0 -12   4   81.72    4.37
   0 -12   5   -0.62    1.68
   0  12   5    2.80    2.52
   0  12  -5    2.64    2.61
   0  12   5    4.74    2.31
   0 -12   5   -0.52    1.51
   0 -12  -5    3.77    2.28
   0 -12   5    3.21    2.36
   0  12  -5    2.01    0.75
   0 -12   5   -0.86    3.01
   0 -12  -5    0.54    2.78
   0  12   6   68.22    5.08
   0  12  -6   68.23    5.46
   0  12  -6   55.62    3.28
   0 -12  -6   61.85    3.27
   0 -12  -6   65.32    3.32
   0  12  -6   57.76    3.27
   0 -12  -6   55.36    5.32
   0 -12   6   56.77    3.67
   0 -12  -6   76.38    4.84
   0 -12   6   68.45    4.92
   0  12   6   76.37    4.94
   0 -12   7   29.73    3.73
   0  12  -7   27.49    3.81
   0 -12   7   24.41    2.27
   0 -12  -7   26.59    3.94
   0 -12  -7   37.16    3.48
   0 -12   7   31.48    3.53
   0  12  -7   32.58    2.15
   0 -12  -7   33.85    2.19
   0  12   7   37.15    3.83
   0  12  -8   15.40    3.56
   0 -12  -8   14.09    2.55
   0 -12  -8   24.16    1.95
   0 -12   8   20.96    3.12
   0  12  -8   16.44    1.78
   0 -12  -8   17.96    3.77
   0 -12   8   12.99    3.32
   0  12  -9   -1.17    3.25
   0 -12   9    4.77    3.21
   0  12  -9    4.97    1.58
   0 -12   9    4.11    2.62
   0 -12  -9    8.91    3.48
   0 -12 -10   45.19    5.37
   0  12 -10   53.34    5.68
   0  12  10   52.25    4.84
   0 -12 -10   65.16    3.74
   0 -12 -10   59.14    4.30
   0 -12  10   64.78    4.75
   0 -12  10   61.92    5.39
   0  12  10   49.13    3.59
   0 -12  10   52.32    3.69
   0  12  11    6.41    2.12
   0 -12  11   10.95    3.40
   0  12  11    8.05    3.12
   0 -12  11    4.45    1.88
   0  12  11    5.39    1.83
   0 -12 -11    4.73    2.35
   0  12 -11    4.03    3.61
   0 -12 -11    5.05    3.39
   0 -12  11    7.58    2.69
   0 -12 -11    6.00    1.91
   0  12  12    1.19    1.86
   0  12 -12    1.09    3.86
   0 -12  12    3.51    2.73
   0 -12 -12    3.02    2.00
   0 -12 -12    1.64    3.35
   0 -12 -12   -1.54    2.59
   0  12  12    1.07    1.92
   0 -12  12    1.84    1.95
   0  12  12    0.70    2.87
   0 -12  12   -4.73    3.44
   0  12  13    3.69    3.03
   0 -12  13    6.50    3.57
   0 -12 -13    5.80    3.62
   0 -12 -13    6.30    2.73
   0  12  13    6.06    2.22
   0 -12  13    6.69    2.33
   0  12 -13    7.19    4.46
   0 -12  13    2.14    2.49
   0  12  14   22.81    3.86
   0 -12  14   18.91    4.16
   0 -12 -14   19.97    4.41
   0 -12 -14   22.40    3.54
   0  12  14   20.62    2.89
   0 -12  14   22.03    3.02
   0  12 -14   10.53    5.07
   0 -12  14   20.91    3.09
   0 -12  15   -0.82    2.64
   0  12  15    4.10    2.49
   0 -12 -15    0.37    3.95
   0 -12 -15   -3.23    3.31
   0 -12  15    5.51    3.62
   0  12  15    6.51    3.13
   0  12 -15    2.41    5.11
   0 -12 -16   12.08    3.74
   0 -12 -16   12.59    4.75
   0 -12  16   15.88    3.21
   0  12  16   12.37    3.00
   0  12 -16    9.53    6.27
   0  12  16   17.39    3.73
   0 -12  16   18.69    4.27
   0 -12 -17    4.90    3.75
   0 -12  17    9.05    3.17
   0  12 -17   -1.73    6.29
   0  12  17   10.75    3.60
   0 -12  17    7.31    4.07
   0 -12 -18    5.25    4.10
   0 -12  18    6.03    3.41
   0  12 -18    2.48    6.52
   0 -12  18    8.74    4.16
   0 -12 -19    6.90    4.35
   0 -12  19    6.36    4.27
   0 -12  19   10.83    3.67
   0  12 -19    1.30    6.84
   0 -12  20   15.33    4.61
   0 -12  20   24.99    4.12
   0  13   0    3.32    2.74
   0  13   0    1.06    2.05
   0 -13   0    1.27    3.17
   0 -13   0    0.86    2.35
   0 -13  -1   28.30    3.23
   0 -13   1   22.79    3.11
   0 -13  -1   16.45    3.88
   0 -13   1   20.43    3.92
   0  13   1   30.56    3.77
   0  13  -1   25.12    3.59
   0  13   1   26.33    2.86
   0  13  -1   29.75    3.33
   0 -13   2   82.61    6.10
   0 -13   2   69.55    6.64
   0  13  -2   87.48    5.76
   0  13  -2   85.67    6.22
   0  13   2   84.42    6.31
   0  13   2   84.84    5.61
   0 -13  -2   79.48    6.88
   0 -13  -2   83.64    5.81
   0 -13   3    4.65    3.39
   0 -13  -3    7.62    3.63
   0 -13  -3    8.85    2.66
   0 -13   3   10.73    3.07
   0 -13   3    3.61    1.83
   0 -13  -3   15.08    3.37
   0  13  -3    6.39    1.09
   0  13  -3   12.00    2.64
   0  13   3    8.37    2.74
   0  13   3    5.11    2.42
   0  13  -3   11.81    3.24
   0  13  -4   18.26    3.19
   0  13   4   22.53    3.50
   0 -13   4   24.61    4.06
   0 -13  -4   23.34    3.18
   0 -13   4   22.28    3.25
   0 -13   4   17.69    3.13
   0 -13   4   16.36    2.10
   0  13  -4   14.24    1.48
   0 -13  -4   22.57    3.72
   0  13   4   23.73    3.04
   0  13  -4   23.03    2.93
   0  13  -4   14.30    1.44
   0 -13  -5   20.90    3.57
   0  13  -5   18.15    1.31
   0  13   5   20.08    3.19
   0 -13   5   16.13    2.08
   0 -13  -5   28.06    3.27
   0 -13   5   23.56    3.24
   0 -13   5   14.00    3.69
   0  13   5   21.22    3.44
   0  13   6   17.86    3.24
   0 -13  -6   11.21    2.91
   0 -13   6   18.92    3.30
   0 -13  -6    8.98    3.47
   0 -13   6   13.14    1.88
   0  13   6   10.83    2.94
   0  13  -6   10.32    3.27
   0 -13  -7   -0.03    0.96
   0 -13  -7    1.72    0.86
   0  13   7   -3.00    3.02
   0  13  -7    0.28    2.90
   0  13   7    0.78    2.98
   0  13  -7    0.68    0.88
   0 -13   7    1.30    2.67
   0 -13  -7    0.20    2.43
   0 -13  -7    0.61    3.06
   0  13   7    0.67    2.61
   0 -13   7   -4.11    3.47
   0 -13   7    1.06    1.47
   0 -13   8   73.35    5.79
   0 -13  -8   70.51    3.83
   0  13   8   68.94    5.47
   0 -13  -8   64.80    5.91
   0  13  -8   56.44    5.71
   0 -13   8   54.93    5.15
   0  13   8   56.35    5.53
   0 -13   9   15.30    3.73
   0 -13  -9   25.81    2.20
   0 -13   9   26.53    3.55
   0  13   9   21.24    3.70
   0  13  -9   19.25    4.20
   0 -13  -9   18.26    4.07
   0 -13 -10    3.29    3.60
   0 -13 -10    4.31    1.71
   0 -13  10    7.76    2.88
   0  13 -10    0.97    3.72
   0  13  10   -0.77    3.29
   0 -13  10    7.78    3.41
   0 -13 -11    6.10    3.68
   0 -13  11    6.16    2.96
   0  13 -11   10.36    4.31
   0 -13  11    9.06    3.71
   0  13  11    8.10    3.11
   0 -13  12   61.03    5.66
   0 -13  12   50.77    4.62
   0  13  12   51.05    5.15
   0  13 -12   51.89    6.24
   0 -13 -12   39.58    5.69
   0 -13  13    3.28    2.75
   0  13  13    1.96    3.28
   0 -13 -13    0.82    2.72
   0 -13 -13    5.82    4.13
   0 -13  13   -1.20    3.70
   0  13 -13    2.40    4.44
   0  13 -14   -1.74    4.98
   0  13  14    3.64    3.36
   0 -13 -14    2.01    3.05
   0 -13  14    0.83    2.41
   0 -13 -14    3.03    3.97
   0 -13  14    2.43    3.89
   0  13 -15   12.32    5.76
   0  13  15    9.53    3.72
   0 -13 -15    9.45    3.37
   0 -13  15    8.29    2.82
   0 -13  15   11.95    4.24
   0 -13 -15    7.92    4.60
   0 -13 -16   12.44    4.89
   0  13  16   18.91    4.01
   0 -13  16   23.11    4.62
   0  13 -16   18.66    6.26
   0 -13  16   17.81    3.40
   0 -13 -16   14.96    3.93
   0  13  17   11.35    3.73
   0 -13  17    5.24    4.14
   0  13 -17    4.52    6.33
   0 -13  17    7.55    3.18
   0 -13 -17    3.10    3.67
   0  13 -18   11.50    7.70
   0 -13 -18   11.18    4.29
   0 -13  18    3.07    4.51
   0 -14   0   60.88    5.03
   0  14   0   62.50    5.27
   0  14   0   56.28    4.36
   0 -14  -1   10.41    2.93
   0 -14   1    7.96    2.77
   0  14   1   12.75    2.63
   0  14   1    8.24    3.24
   0  14  -1   11.86    3.39
   0 -14   1    9.58    3.65
   0 -14  -1   14.70    4.14
   0 -14  -2   17.26    3.21
   0 -14  -2    8.55    3.99
   0 -14   2   16.19    4.00
   0  14  -2    9.12    3.16
   0  14   2   20.26    3.75
   0  14   2   15.93    2.81
   0 -14  -3   10.47    4.07
   0 -14   3   16.43    3.96
   0 -14   3   11.16    2.21
   0  14   3   18.80    3.02
   0 -14  -3   15.73    3.21
   0  14  -3   16.67    3.66
   0  14   3   19.95    3.64
   0 -14   4   28.16    4.70
   0 -14  -4   23.47    4.86
   0 -14  -4   27.87    3.83
   0 -14   4   33.44    4.01
   0 -14   4   30.79    4.15
   0 -14   4   26.48    2.69
   0 -14  -4   32.20    4.45
   0  14   4   38.35    3.85
   0  14   4   28.32    4.19
   0  14  -4   36.60    4.26
   0 -14   5    1.67    3.78
   0 -14  -5    2.87    2.51
   0 -14   5    7.52    3.04
   0 -14   5    0.69    1.74
   0 -14  -5    4.13    3.56
   0  14   5   -0.43    2.71
   0  14  -5    2.49    3.10
   0  14  -5    1.80    2.39
   0  14   5   -2.17    2.95
   0  14   6   43.15    4.49
   0 -14   6   42.68    4.32
   0 -14  -6   33.87    3.75
   0 -14   6   25.55    2.65
   0  14  -6   32.43    4.36
   0 -14  -6   21.29    4.45
   0  14  -6   39.74    3.72
   0  14   6   45.31    4.17
   0  14   7   31.58    4.15
   0  14  -7   18.28    4.07
   0  14   7   20.15    3.83
   0  14   7   29.48    3.73
   0 -14   7   25.63    3.58
   0 -14  -7   19.38    3.30
   0 -14   7   15.41    2.09
   0 -14   7   25.31    4.21
   0 -14  -7   14.78    4.06
   0  14   8    9.80    3.26
   0 -14   8    6.72    3.20
   0 -14  -8    8.71    3.72
   0 -14   8    6.57    3.78
   0  14  -8    9.07    3.97
   0 -14  -8    2.78    0.79
   0 -14  -8    3.32    0.68
   0  14   8    6.67    3.40
   0 -14  -9    8.54    1.46
   0 -14   9    7.56    3.67
   0  14   9    9.16    3.53
   0 -14  -9    9.94    4.08
   0 -14   9    8.49    3.22
   0  14  -9    9.83    3.98
   0  14  10   48.61    5.15
   0 -14  10   52.42    5.61
   0  14  10   51.12    5.38
   0 -14  10   59.09    5.00
   0  14 -10   43.55    5.67
   0 -14 -10   43.99    5.75
   0  14  11   10.77    3.77
   0 -14  11   25.18    4.44
   0 -14 -11    8.67    4.33
   0  14  11   11.66    3.62
   0  14 -11   17.76    4.59
   0 -14  11   17.21    3.60
   0  14  12    2.66    3.47
   0 -14  12    4.72    3.72
   0 -14 -12    5.60    4.16
   0  14  12    3.08    3.57
   0  14 -12   -3.77    4.29
   0 -14  12    5.36    3.21
   0 -14  13   10.97    3.26
   0 -14 -13   14.28    4.59
   0  14  13    4.42    3.81
   0 -14  13    6.68    4.10
   0  14 -13   10.11    5.30
   0 -14 -14   22.40    5.23
   0  14  14   24.09    4.37
   0 -14  14   32.05    4.82
   0  14 -14   25.64    5.89
   0 -14 -15    8.72    4.75
   0 -14  15    0.32    4.32
   0  14 -15    5.63    5.58
   0  14  15    0.50    3.47
   0  14 -16    7.61    5.91
   0 -14  16   13.61    4.43
   0  14 -17    7.10    6.23
   0 -14 -17    5.75    3.87
   0 -14 -18    9.69    4.41
   0  15   0   -0.88    3.28
   0 -15   0    2.98    3.81
   0 -15   0    1.00    2.85
   0  15  -1   11.21    3.70
   0  15   1   12.05    3.59
   0  15   1   11.26    2.81
   0 -15   1   10.65    4.07
   0 -15  -1    5.29    3.95
   0 -15   1   11.05    3.26
   0 -15  -1   10.46    3.13
   0 -15  -2   44.19    5.77
   0 -15   2   27.65    5.05
   0 -15  -2   39.18    4.38
   0  15   2   41.94    4.90
   0  15  -2   40.78    4.83
   0  15   2   48.38    4.21
   0 -15   2   39.48    3.41
   0 -15   3   -2.52    3.87
   0 -15  -3    2.34    4.02
   0 -15   3   -0.29    2.09
   0  15   3   -2.05    3.32
   0  15  -3   -1.48    3.26
   0  15   3    2.25    2.67
   0 -15  -3    0.97    3.01
   0 -15   4   13.35    4.59
   0 -15  -4   13.05    4.40
   0 -15   4   11.16    2.36
   0 -15  -4   13.68    3.36
   0 -15   4   20.20    3.77
   0  15   4   26.54    3.49
   0  15  -4   16.95    3.84
   0  15   4   20.06    4.05
   0  15   5   13.90    3.56
   0 -15  -5   10.88    4.06
   0 -15   5   11.85    3.58
   0 -15  -5   14.85    3.43
   0 -15   5    7.03    2.11
   0  15   5   10.93    3.29
   0 -15  -5   17.30    4.58
   0  15  -5   13.37    3.83
   0 -15  -6   20.76    4.39
   0 -15   6   26.63    3.91
   0 -15  -6   18.95    3.55
   0 -15   6   10.92    2.22
   0  15   6   17.54    3.80
   0  15  -6   17.49    4.06
   0  15   6   21.44    3.69
   0 -15  -7   -0.70    3.74
   0 -15   7    2.25    3.03
   0  15   7   -2.73    3.09
   0  15   7    2.57    3.44
   0  15  -7    2.97    3.47
   0  15   7    4.10    3.50
   0  15   8   30.93    4.65
   0 -15   8   35.88    4.41
   0  15   8   33.32    4.31
   0  15   8   28.90    4.60
   0 -15   8   44.46    5.10
   0  15  -8   19.54    4.32
   0 -15  -8   30.35    5.05
   0 -15   9   13.43    3.61
   0  15   9   10.09    3.88
   0  15   9    5.63    3.45
   0  15  -9   12.18    4.16
   0 -15  -9    5.46    4.21
   0 -15   9    2.25    3.78
   0 -15  10   -0.65    3.84
   0  15  10    2.22    3.63
   0  15 -10    4.82    4.18
   0 -15  10    0.48    3.42
   0 -15 -10   -1.49    4.09
   0 -15  11   13.61    3.83
   0 -15  11   15.49    4.25
   0  15  11   17.45    4.14
   0  15 -11   11.61    4.78
   0  15  11   11.38    3.95
   0 -15 -11   11.08    4.50
   0 -15  12   30.35    4.15
   0 -15 -12   19.69    5.10
   0  15  12   21.55    4.44
   0  15 -12   21.14    5.48
   0  15  12   23.72    4.52
   0 -15  12   17.30    4.72
   0 -15 -13    0.41    4.28
   0  15 -13    3.67    4.81
   0 -15  13    6.71    4.37
   0  15  13    6.06    3.99
   0  15  13    6.85    3.83
   0  15 -14    8.27    5.16
   0 -15  14    0.34    4.20
   0  15 -15   -0.46    5.49
   0  15 -16   -0.50    6.08
   0 -16   0   34.39    5.73
   0 -16   0   48.16    4.92
   0  16   0   47.88    5.46
   0 -16   1    6.96    2.74
   0 -16  -1    1.62    4.39
   0 -16   1    9.45    4.11
   0  16   1    7.61    2.81
   0  16  -1    8.14    3.81
   0  16   1   13.11    3.92
   0 -16  -1   17.42    3.70
   0 -16   1   10.15    3.43
   0 -16   2   -3.12    2.41
   0 -16  -2    4.93    4.39
   0 -16   2    5.05    3.87
   0  16   2   -2.62    2.76
   0  16  -2    1.88    3.40
   0  16   2   -4.67    3.53
   0 -16  -2    1.05    3.09
   0 -16   3   10.71    2.57
   0 -16  -3   10.45    4.61
   0 -16   3   17.36    4.55
   0  16   3   13.08    3.26
   0  16   3   18.31    4.24
   0  16  -3   17.59    4.21
   0 -16  -3   17.32    3.76
   0 -16   4   11.53    2.59
   0 -16  -4   20.64    3.87
   0 -16   4   27.89    4.31
   0  16   4   21.59    4.25
   0  16  -4   21.73    4.46
   0  16   4   17.60    3.54
   0 -16  -4   14.88    4.72
   0 -16   4   14.22    4.77
   0 -16  -5    1.25    3.19
   0 -16   5    2.41    3.40
   0  16   5    1.66    3.05
   0 -16  -5    0.43    4.18
   0 -16   5   -1.04    2.15
   0  16  -5    0.31    3.54
   0  16   5    1.23    3.53
   0 -16  -6   11.38    4.66
   0  16   6    3.72    3.53
   0 -16   6    9.08    3.80
   0 -16   6    2.43    2.06
   0  16   6    0.30    3.66
   0  16  -6    4.09    3.83
   0  16   6   10.18    3.52
   0 -16  -7   10.07    4.48
   0 -16   7   13.49    3.87
   0  16   7   18.18    3.90
   0  16   7   15.99    4.26
   0  16  -7    7.54    4.02
   0  16   7   17.91    4.29
   0  16   8    9.24    3.96
   0 -16   8    5.51    3.58
   0  16   8    8.63    3.58
   0  16   8    5.69    3.52
   0 -16   8    8.72    4.13
   0 -16  -8    5.68    4.11
   0  16  -8    6.26    3.78
   0 -16   9    6.21    3.82
   0  16   9   19.00    4.14
   0  16   9    4.43    3.84
   0 -16   9    3.73    3.96
   0 -16  -9   13.09    4.21
   0  16  -9    0.31    3.94
   0  16  10    9.24    4.06
   0  16 -10   19.99    4.40
   0 -16  10    6.51    4.19
   0 -16  10   14.22    4.00
   0 -16 -10    7.07    4.42
   0  16  11    5.68    4.13
   0 -16  11    7.70    3.73
   0  16  11    8.05    3.90
   0 -16  11    1.04    4.35
   0 -16 -11    5.22    4.61
   0  16 -11    3.33    4.63
   0  16 -11    5.89    4.06
   0 -16  12    1.05    4.26
   0  16 -12    0.39    4.73
   0  16 -12    0.31    3.93
   0  16 -13    1.64    4.94
   0  16 -14   -0.87    5.29
   0  17   0   -1.65    3.78
   0 -17   0   -0.43    4.56
   0 -17   0    3.64    3.44
   0 -17  -1    9.93    4.54
   0 -17   1    9.60    4.60
   0 -17   1    2.52    2.89
   0 -17  -1   10.84    3.80
   0 -17   1    7.87    3.71
   0  17  -1   10.57    4.21
   0  17   1   13.51    4.39
   0 -17  -2   14.32    3.96
   0 -17  -2   16.19    5.31
   0 -17   2   21.43    5.11
   0  17   2   18.87    3.68
   0 -17   2   11.39    2.89
   0  17  -2   23.76    4.49
   0  17   2   22.34    4.65
   0 -17  -3    2.72    3.33
   0 -17   3    0.87    2.44
   0  17   3   -0.65    3.97
   0  17  -3   -1.32    3.98
   0  17   3   -3.34    3.18
   0 -17   3   -2.87    4.73
   0 -17  -3    5.34    4.89
   0  17   4    3.76    3.13
   0 -17  -4    4.57    3.54
   0 -17   4   -0.85    3.43
   0 -17  -4   -4.52    5.01
   0 -17   4    2.84    4.42
   0 -17   4    5.86    2.43
   0  17   4    4.88    3.99
   0  17  -4    1.65    3.78
   0 -17  -5   14.70    5.05
   0  17   5   14.29    3.76
   0 -17   5   16.05    4.11
   0  17   5   17.83    4.50
   0 -17   5    9.11    2.60
   0  17  -5   15.87    4.43
   0  17   5   15.49    4.28
   0 -17  -6    1.40    4.94
   0 -17   6    4.49    3.81
   0  17   6   11.57    3.85
   0  17   6    5.85    4.04
   0 -17   6    2.95    2.18
   0  17  -6    1.65    3.99
   0  17   6    1.92    3.91
   0  17   7    3.88    3.97
   0 -17   7    0.28    3.71
   0  17   7   -3.49    3.87
   0 -17  -7    1.89    5.02
   0  17  -7   -0.99    3.77
   0  17   7   -3.81    3.88
   0  17   8   10.61    4.19
   0  17   8    7.53    4.24
   0  17   8   12.27    4.03
   0 -17  -8   -1.59    4.68
   0 -17   8   12.66    4.03
   0 -17  -8    4.34    5.01
   0  17  -8    2.63    4.04
   0  17   9   13.60    4.28
   0 -17   9   12.21    4.24
   0  17   9   10.50    4.04
   0  17  -9    6.87    4.22
   0 -17  -9    4.05    4.60
   0  17 -10   -0.65    4.15
   0  17 -11   10.64    4.34
   0 -18   0   14.62    4.33
   0 -18   0   16.56    5.01
   0  18   0   11.74    4.66
   0 -18   0    9.31    3.46
   0 -18  -1   12.78    4.02
   0 -18   1    7.35    3.78
   0 -18   1    5.30    5.09
   0 -18  -1    7.30    4.94
   0  18   1    7.92    4.39
   0  18  -1    7.59    4.51
   0 -18   1    5.68    3.02
   0 -18  -2    2.30    3.59
   0 -18   2    0.24    2.85
   0 -18  -2   -2.31    4.74
   0 -18   2    0.87    4.96
   0  18   2    3.43    4.29
   0  18  -2    3.80    4.30
   0 -18   3    8.26    4.32
   0  18   3    6.40    3.61
   0 -18   3    5.97    2.75
   0 -18   3    0.43    5.23
   0 -18  -3    4.23    5.02
   0  18  -3   18.26    4.77
   0  18   3   13.66    4.60
   0  18  -4    4.14    4.24
   0  18   4    9.51    4.38
   0  18   4   10.83    3.54
   0 -18   4    0.82    2.51
   0 -18   4    2.65    3.97
   0 -18  -4    9.07    5.16
   0  18   4    3.37    3.95
   0  18   5    0.67    3.92
   0  18  -5    1.37    4.23
   0  18   5   -1.52    3.53
   0 -18   5   -0.56    2.49
   0 -18   5   -2.35    3.59
   0 -18  -5    5.32    4.98
   0  18   5    1.35    3.98
   0  18  -6    5.14    4.13
   0  18   6    5.00    4.15
   0 -18   6    5.85    3.98
   0  18   6    0.34    4.10
   0  18   6    4.51    3.85
   0  18   7   12.13    4.21
   0 -18   7   10.16    4.34
   0  18  -7    8.87    4.61
   0  18  -8   -0.34    4.16
   0  18  -9    0.34    4.16
   0  18 -10    6.72    4.65
   0 -19   0   -1.90    3.24
   0  19   0    0.36    4.58
   0 -19  -1    3.26    3.47
   0 -19   1    1.78    3.22
   0  19  -1   10.02    4.80
   0 -19   2    2.53    3.06
   0  19  -2   10.74    4.75
   0 -19   3    1.51    2.89
   0  19  -3   -2.86    4.46
   0  19   4    6.89    3.80
   0  19  -4    0.71    4.41
   0 -19   4    3.38    2.65
   0  19  -5    6.39    4.71
   0 -20   0    1.65    3.31
   0 -20   1    3.35    3.36
  -1   0  22   48.36    4.61
  -1   0  22   67.63    5.87
   1   0 -21   -0.51    3.27
  -1   0  21   -0.27    3.41
  -1   0  21    2.71    2.67
   1   0 -20    5.08    3.15
  -1   0  20   -1.01    2.98
  -1   0  20    1.59    2.55
   1   0 -19    3.09    2.83
  -1   0  19   -0.75    2.31
  -1   0  19    0.48    2.80
   1   0 -19    1.36    2.79
   1   0 -18  125.23    7.52
   1   0 -18  116.06    7.42
  -1   0  18  130.76    7.55
  -1   0  18  107.97    6.00
   1   0 -18  106.60    7.00
   1   0 -17    0.42    2.47
  -1   0  17    1.12    1.31
   1   0 -17   -1.80    2.46
  -1   0  17    0.21    2.54
   1   0 -17   -0.16    1.98
   1   0 -16  176.30   10.39
   1   0 -16  171.69   10.04
  -1   0  16  179.94    9.34
  -1   0  16  206.80   10.62
   1   0 -16  202.66   10.49
   1   0 -15   -1.82    2.17
  -1   0  15   -0.92    1.36
   1   0 -15    0.99    1.73
  -1   0  15   -0.28    1.20
  -1   0  15    0.18    2.03
   1   0 -15    0.17    1.82
   1   0 -14  164.34    9.18
   1   0 -14  159.63    8.90
  -1   0  14  172.55    9.23
  -1   0  14  158.60    8.30
   1   0 -14  161.01    9.11
  -1   0  14  168.33    8.48
   1   0 -13   -0.13    1.64
  -1   0  13   -0.07    1.13
   1   0 -13    0.15    1.66
  -1   0  13    0.37    1.04
   1   0 -13   -0.89    1.58
  -1   0  13   -1.57    1.62
   1   0 -12  484.99   24.76
   1   0 -12  529.34   24.77
  -1   0  12  502.13   24.86
   1   0 -12  465.08   24.75
   1   0 -11   -1.35    1.41
   1   0 -11   -1.35    1.29
  -1   0  11    0.13    1.28
   1   0 -11   -0.34    1.34
  -1   0  10    7.96    1.48
  -1   0  10   12.45    1.28
  -1   0  10   11.02    1.11
   1   0 -10   11.23    1.56
   1   0 -10    9.69    1.62
   1   0 -10   10.26    1.54
   1   0  -9    0.10    0.96
  -1   0   9   -0.63    1.04
  -1   0   9    0.17    0.84
  -1   0   9    0.70    0.66
   1   0  -8  964.55   47.37
  -1   0   8  982.61   47.18
  -1   0   8  974.54   47.44
  -1   0   8  970.35   47.08
   1   0  -7   -0.41    0.59
   1   0  -7    0.28    0.70
  -1   0   7    0.16    0.64
  -1   0   7    0.14    0.64
  -1   0   7   -0.29    0.47
  -1   0   6 1009.79   49.27
   1   0  -6 1020.24   49.38
   1   0  -6 1036.26   49.23
  -1   0   6  982.65   49.18
  -1   0   6 1083.90   49.47
  -1   0   5   -0.08    0.33
  -1   0   5   -0.06    0.46
  -1   0   5    0.04    0.45
   1   0  -5   -0.05    0.47
  -1   0   4 3713.60  160.36
   1   0  -4 3458.00  160.15
   1   0  -4 3584.84  160.29
   1   0  -3   -0.03    0.29
  -1   0   3    0.03    0.34
   1   0  -3   -0.03    0.21
  -1   0   2 3846.90  185.05
   1   0   2 2277.55  110.81
  -1   0  -2 2353.29  110.81
   1   0   2 2273.97  110.80
   1   0   3   -0.04    0.36
   1   0   3   -0.04    0.39
  -1   0  -3   -0.18    0.37
  -1   0  -4   25.51    1.48
   1   0   4   20.49    1.41
   1   0   4   21.92    1.44
   1   0   5   -0.19    0.51
   1   0   5    0.06    0.59
  -1   0  -5    0.42    0.56
   1   0   6 1092.41   54.45
   1   0   6 1178.67   54.67
  -1   0  -6 1122.80   54.63
   1   0   6 1111.38   54.59
  -1   0  -6 1144.26   54.52
  -1   0  -7    0.17    0.78
   1   0   7    0.36    0.72
  -1   0  -7   -0.19    0.70
   1   0   7    1.47    0.85
  -1   0  -8  316.91   15.61
  -1   0  -8  302.09   15.41
   1   0   8  315.55   15.32
   1   0   8  304.02   15.58
  -1   0  -9    0.22    1.10
  -1   0  -9    0.08    0.91
   1   0   9    0.90    1.00
  -1   0 -10    1.76    1.29
  -1   0 -10    0.23    1.21
   1   0  10    1.53    0.64
  -1   0 -10    2.45    1.34
   1   0  10    2.62    1.22
   1   0  10    1.58    0.87
  -1   0 -10    2.13    1.13
  -1   0 -11    0.10    1.10
  -1   0 -11    1.69    1.50
  -1   0 -11    0.52    1.32
   1   0  11    0.31    0.64
  -1   0 -11    0.23    1.43
   1   0  11   -1.10    1.28
   1   0  11    0.40    0.87
   1   0  11   -0.21    1.08
   1   0  12  365.07   17.63
  -1   0 -12  372.47   18.37
   1   0  12  393.79   18.62
   1   0  12  337.29   17.92
  -1   0 -12  352.15   18.54
  -1   0 -12  373.51   18.48
  -1   0 -12  358.57   18.19
  -1   0 -13   -1.63    1.47
  -1   0 -13    0.69    1.78
   1   0  13    0.39    1.13
   1   0  13   -1.15    1.73
  -1   0 -13   -0.67    1.54
   1   0  13   -1.31    0.78
  -1   0 -13    3.10    1.64
   1   0  14   18.84    1.83
  -1   0 -14   18.32    2.15
  -1   0 -14   16.37    2.32
   1   0  14   16.47    1.28
  -1   0 -14   22.73    2.81
  -1   0 -15    1.10    2.05
  -1   0 -15    0.20    2.23
   1   0  15   -0.96    2.21
   1   0  15   -1.99    1.42
  -1   0 -16  132.62    7.50
   1   0  16  129.94    7.51
  -1   0 -16  117.94    7.55
   1   0  16  107.12    6.38
   1   0  17   -0.22    2.46
   1   0  17    2.46    2.09
  -1   0 -17    0.95    2.77
  -1   0 -18  103.98    7.02
   1   0  18  106.66    6.75
   1   0  18   86.47    5.91
   1   0  19   -1.24    2.87
  -1   0 -19    0.27    3.23
   1   0  19    1.93    2.38
   1   0  20    4.71    3.23
  -1   0 -20    7.12    3.55
   1   0  20    1.27    2.67
   1   0  21   -0.28    3.34
  -1   0 -21   -0.89    3.52
   1   0  21    0.52    2.87
   1   0  22   73.75    6.19
  -1   0 -22   66.09    6.15
   1   0  22   51.91    5.13
  -1   1  22   10.33    3.90
  -1  -1  22    1.55    3.12
  -1   1  22    2.94    2.86
   1   1 -21   -0.25    3.41
  -1  -1  21   -2.38    3.06
  -1   1  21    0.33    2.79
  -1   1  21    1.86    3.19
   1   1 -20  114.98    7.02
  -1  -1  20   83.70    6.17
  -1   1  20   87.62    5.03
   1   1 -20   98.12    6.67
  -1   1  20  110.16    7.10
  -1   1  19    2.15    2.92
  -1  -1  19   -0.48    2.51
   1   1 -19    9.29    2.85
  -1   1  19    3.40    1.52
   1   1 -19    5.50    2.94
  -1   1  18   40.95    3.97
   1   1 -18   32.24    3.37
  -1  -1  18   25.46    3.20
   1   1 -18   32.71    3.81
  -1   1  18   31.91    2.38
   1  -1 -18   32.54    3.94
   1   1 -18   25.40    3.54
  -1   1  17   -1.87    1.62
  -1  -1  17   -0.14    2.09
  -1   1  17   -0.84    2.16
  -1  -1  17    3.18    2.39
  -1   1  17    0.57    1.38
   1   1 -17    1.85    2.00
   1  -1 -17   -2.26    2.24
   1   1 -17    2.60    2.55
   1  -1 -17    2.52    2.61
   1   1 -17   -1.76    2.29
  -1  -1  16  145.73    7.62
   1  -1 -16  155.73    8.52
  -1   1  16  161.43    8.84
  -1  -1  16  137.16    8.69
   1   1 -16  165.81    8.79
   1  -1 -16  149.52    8.89
   1   1 -16  145.87    8.58
  -1  -1  16  123.62    8.11
  -1   1  16  146.44    7.88
  -1   1  16  154.48    7.65
  -1  -1  15    0.18    2.12
  -1   1  15   -1.65    2.06
  -1  -1  15    0.64    1.21
   1  -1 -15    1.19    2.17
   1   1 -15   -0.33    1.92
  -1   1  15   -0.34    1.48
   1   1 -15    0.69    1.95
   1  -1 -15    0.75    1.82
  -1  -1  14  263.99   14.42
  -1   1  14  291.02   14.52
   1   1 -14  249.59   14.22
   1  -1 -14  258.09   14.51
  -1  -1  14  277.95   13.60
  -1   1  14  276.35   13.81
   1   1 -14  289.40   14.42
   1  -1 -14  272.87   14.23
  -1  -1  13   -0.79    1.57
  -1   1  13   -1.09    1.68
   1   1 -13   -2.06    1.54
   1  -1 -13   -2.02    1.79
  -1  -1  13   -0.39    1.05
  -1   1  13    0.33    1.28
   1   1 -13    1.19    1.62
   1   1 -13   -0.89    1.58
   1  -1 -13    0.77    1.56
   1  -1 -12   62.53    4.02
   1  -1 -12   63.59    4.24
  -1   1  12   64.68    3.67
   1   1 -12   58.74    3.96
  -1  -1  12   62.58    3.46
   1   1 -12   64.73    4.04
   1   1 -12   59.09    4.00
   1  -1 -12   50.66    3.94
  -1  -1  12   60.86    4.14
  -1   1  12   58.14    4.08
   1  -1 -11   22.25    2.10
  -1  -1  11   24.14    2.26
  -1   1  11   27.34    2.30
   1   1 -11   23.49    1.75
   1   1 -11   21.82    2.07
   1  -1 -11   21.58    2.27
  -1  -1  11   25.49    1.72
   1   1 -11   26.51    2.28
  -1   1  11   21.09    1.75
  -1  -1  11   24.00    1.76
   1   1 -11   22.86    2.14
   1  -1 -11   18.02    2.08
   1  -1 -10  711.19   35.07
  -1  -1  10  701.15   35.20
  -1   1  10  723.83   35.22
   1   1 -10  695.23   34.77
   1  -1 -10  692.44   35.25
   1   1 -10  698.61   35.04
  -1  -1  10  762.31   34.75
   1   1 -10  763.10   35.17
  -1   1  10  692.03   34.82
   1  -1 -10  648.86   35.11
   1   1 -10  734.46   35.19
  -1  -1  10  732.28   34.76
   1   1  -9   48.34    2.83
  -1   1   9   50.20    3.04
   1  -1  -9   49.18    3.27
   1   1  -9   45.91    3.03
  -1  -1   9   55.31    2.88
  -1  -1   9   52.26    3.24
  -1   1   9   52.49    3.22
  -1   1   9   50.14    2.91
  -1  -1   9   48.85    2.69
   1  -1  -9   50.20    3.13
  -1  -1   9   52.05    2.84
   1   1  -8  244.92   12.04
  -1   1   8  249.83   12.09
   1   1  -8  237.83   12.23
   1  -1  -8  228.96   12.41
  -1   1   8  236.91   12.24
   1   1  -8  245.61   11.98
  -1  -1   8  271.32   12.11
  -1  -1   8  255.96   12.43
  -1   1   8  261.75   12.44
  -1   1   8  235.46   12.13
  -1  -1   8  229.29   11.93
  -1  -1   8  246.55   12.06
   1  -1  -8  245.11   12.30
   1  -1  -7  126.72    6.82
  -1   1   7  136.48    6.93
  -1  -1   7  129.13    6.90
  -1   1   7  131.65    6.66
   1   1  -7  134.02    6.59
   1  -1  -7  128.13    6.95
  -1   1   7  139.05    6.84
   1   1  -7  129.90    6.75
  -1  -1   7  147.06    6.69
   1   1  -7  132.48    6.57
  -1   1   7  122.32    6.69
  -1  -1   7  128.19    6.50
  -1  -1   7  135.03    6.62
   1  -1  -7  124.35    6.87
  -1  -1   6  675.66   34.62
  -1   1   6  692.55   34.63
  -1   1   6  696.45   34.45
   1   1  -6  723.01   34.36
  -1   1   6  705.69   34.58
   1  -1  -6  715.90   34.70
   1   1  -6  703.50   34.49
  -1  -1   6  690.14   34.29
  -1   1   6  684.03   34.46
   1   1  -6  723.26   34.38
  -1  -1   6  804.26   34.48
   1  -1  -6  711.81   34.57
  -1  -1   6  718.64   34.39
   1   1  -6  709.78   34.63
  -1  -1   5    7.26    0.80
  -1   1   5    5.58    0.75
  -1   1   5    7.36    0.64
   1   1  -5    6.83    0.51
   1  -1  -5    5.55    0.82
   1   1  -5    6.27    0.63
   1  -1  -5    5.36    0.72
  -1  -1   5    7.35    0.73
   1   1  -5    6.02    0.58
   1  -1  -5    7.09    0.64
  -1   1   5    6.28    0.65
   1   1  -5    6.76    0.79
  -1  -1   5    6.96    0.58
   1  -1  -4  484.78   23.91
   1   1  -4  478.57   23.70
   1   1  -4  496.96   23.72
  -1   1   4  496.50   23.85
   1   1  -4  515.73   23.86
  -1  -1   4  473.98   23.84
  -1  -1   4  495.12   23.67
   1  -1  -4  495.13   23.82
   1  -1  -4  474.77   23.75
   1  -1  -3   32.25    1.79
   1   1  -3   33.66    1.72
   1   1  -3   33.39    1.78
   1   1  -3   32.28    1.83
  -1   1   3   34.62    1.85
  -1  -1   3   30.59    1.84
   1  -1  -3   35.00    1.86
   1   1  -2  277.39   13.16
   1  -1  -2  287.74   13.24
   1  -1  -2  277.00   13.27
   1   1  -2  274.58   13.14
   1   1  -2  286.00   13.20
  -1  -1   2  240.94   13.19
   1  -1  -2  237.36   13.17
  -1   1   2  264.88   13.20
   1   1  -2  299.65   13.22
   1   1  -2  279.06   13.19
   1   1  -1    2.86    0.36
  -1  -1   1    2.96    0.44
   1   1  -1    3.27    0.31
  -1   1   1    3.09    0.34
  -1  -1   1    2.32    0.31
  -1  -1   1    5.21    0.45
   1   1  -1    2.77    0.27
  -1  -1   1    4.15    0.36
   1  -1  -1    3.41    0.36
   1   1  -1    3.03    0.32
   1   1  -1    2.74    0.25
   1  -1  -1    3.27    0.38
   1   1   0 3082.60  148.25
  -1  -1  -1    8.18    0.62
   1  -1   1    8.41    0.62
  -1   1  -1    9.68    0.63
   1   1   1    9.58    0.62
  -1  -1  -1   11.28    0.63
  -1  -1  -1   10.89    0.70
  -1   1  -1   10.57    0.56
  -1  -1  -1   12.76    0.73
   1  -1   2    5.93    0.60
   1   1   2    7.21    0.59
  -1   1  -2    7.10    0.58
  -1  -1  -2    5.28    0.59
  -1  -1  -2    8.34    0.67
  -1   1  -2    7.51    0.67
  -1  -1  -2    8.21    0.49
   1   1   2    6.86    0.58
   1  -1   2    7.55    0.64
  -1  -1  -2    9.10    0.71
   1  -1   3  623.57   29.29
  -1  -1  -3  610.91   29.28
  -1  -1  -3  583.10   29.26
   1   1   3  621.63   29.26
   1  -1   3  553.09   29.24
  -1   1  -3  629.75   29.27
  -1  -1  -3  605.01   29.33
   1   1   3  624.85   29.28
   1  -1   3  552.77   29.26
  -1   1  -3  641.89   29.27
   1   1   4 1216.63   56.73
   1  -1   4 1054.17   56.69
  -1  -1  -4 1109.16   56.72
  -1   1  -4 1215.91   56.75
   1  -1   4 1201.91   56.73
  -1  -1  -4 1197.39   56.81
   1  -1   4 1097.76   56.73
  -1   1  -4 1218.51   56.74
   1   1   4 1215.49   56.76
  -1   1  -4 1185.88   56.68
  -1  -1  -4 1222.87   56.74
   1  -1   5  247.41   13.63
  -1  -1  -5  262.68   13.66
   1   1   5  283.64   13.67
  -1   1  -5  272.11   13.68
  -1  -1  -5  265.73   13.75
  -1   1  -5  292.29   13.69
   1  -1   5  281.29   13.72
   1   1   5  297.45   13.73
  -1   1  -5  278.77   13.61
  -1  -1  -5  282.73   13.66
  -1  -1  -6 1251.60   57.86
  -1  -1  -6 1233.60   57.99
  -1   1  -6 1244.78   57.83
   1  -1   6 1152.00   57.90
   1   1   6 1240.08   57.92
  -1   1  -6 1232.34   57.87
  -1   1  -6 1222.94   57.89
   1   1   6 1220.21   57.86
   1  -1   6 1053.34   57.81
  -1  -1  -6 1118.73   57.85
  -1  -1  -7    0.29    0.78
  -1  -1  -7    0.10    0.88
   1  -1   7    0.39    0.40
   1   1   7   -0.69    0.77
   1  -1   7    0.43    0.73
   1   1   7   -0.18    0.81
  -1   1  -7    0.07    0.76
  -1  -1  -8  335.82   16.49
   1  -1   8  325.61   16.57
   1   1   8  354.27   16.64
   1  -1   8  332.14   16.04
   1   1   8  326.19   16.30
   1   1   8  328.48   16.04
   1   1   8  313.63   16.34
  -1   1  -8  333.18   16.51
  -1  -1  -8  334.73   16.67
   1   1   9   12.03    0.80
   1  -1   9    9.78    1.45
   1   1   9    9.39    1.38
  -1  -1  -9    8.41    1.37
  -1  -1  -9   11.76    1.42
  -1   1  -9   12.59    1.31
   1  -1   9   12.81    0.90
   1   1   9   12.28    1.24
  -1  -1  -9   11.33    1.58
  -1   1  -9   12.98    1.54
  -1   1 -10  428.40   21.54
  -1   1 -10  468.64   22.13
  -1  -1 -10  444.32   22.06
  -1   1 -10  439.85   21.89
   1   1  10  463.68   22.25
   1  -1  10  428.32   22.20
   1   1  10  457.29   21.88
   1   1  10  453.60   21.85
  -1  -1 -10  405.54   22.10
  -1   1 -10  466.13   22.19
  -1  -1 -10  450.34   22.34
  -1   1 -10  449.56   22.16
  -1   1 -11   14.47    1.67
  -1  -1 -11   17.56    1.86
  -1  -1 -11   14.66    1.94
  -1   1 -11   22.19    2.11
   1   1  11   18.52    1.70
   1  -1  11   16.30    1.39
   1   1  11   20.03    1.72
  -1   1 -11   17.09    1.97
   1   1  11   18.87    2.01
   1  -1  11   17.86    2.06
  -1   1 -11   17.15    1.16
  -1   1 -11   18.00    1.98
  -1  -1 -11   17.90    2.27
  -1  -1 -12    6.20    1.58
  -1   1 -12    7.73    1.41
   1   1  12    7.03    1.41
  -1  -1 -12    4.71    1.81
  -1   1 -12    7.67    1.75
   1   1  12    8.31    1.41
   1  -1  12    5.92    1.09
   1  -1  12    5.44    1.76
  -1   1 -12    3.50    1.64
   1   1  12    4.82    1.73
  -1  -1 -12    8.68    1.98
  -1   1 -12    6.16    1.80
   1  -1  13    0.32    1.45
  -1   1 -13    0.85    1.36
  -1   1 -13    0.15    1.63
   1   1  13    3.68    1.44
   1  -1  13    0.53    1.03
   1   1  13    1.92    1.31
   1   1  13   -0.16    1.61
  -1   1 -13    1.48    1.69
   1  -1  13    1.32    1.61
  -1  -1 -13    2.24    2.02
  -1   1 -13    1.75    1.73
   1  -1  14  195.28   11.98
  -1   1 -14  231.64   12.07
   1  -1  14  225.12   12.56
   1   1  14  252.69   12.68
   1   1  14  239.80   11.47
   1   1  14  245.22   11.94
   1   1  14  229.83   11.94
   1  -1  14  233.65   11.75
  -1   1 -14  254.97   12.60
  -1   1 -14  212.30   12.47
  -1  -1 -14  234.85   12.78
  -1  -1 -15    0.22    2.61
  -1   1 -15    0.38    2.23
   1  -1  15    2.44    1.66
  -1   1 -15    3.80    1.64
  -1   1 -15    5.83    2.29
   1   1  15    4.09    0.98
   1   1  15    2.40    1.61
   1   1  15    4.33    1.60
   1  -1  15    3.75    1.28
  -1  -1 -15    2.85    2.08
   1  -1  15    2.88    2.17
   1   1  15    4.78    2.25
   1  -1  16   83.20    5.71
  -1   1 -16  101.64    5.81
   1   1  16  101.00    6.42
   1  -1  16   90.85    6.32
   1   1  16   89.91    4.88
   1  -1  16   92.84    5.27
   1   1  16   98.85    5.59
  -1   1 -16  108.53    6.53
  -1  -1 -16  110.25    6.85
  -1   1 -16  111.72    6.43
  -1  -1 -16  112.96    6.49
   1   1  17    2.68    1.76
   1  -1  17    4.48    2.28
  -1   1 -17    6.44    2.69
  -1  -1 -17    2.56    2.78
   1   1  17    3.73    2.42
   1  -1  17    6.60    2.63
   1  -1  18   37.21    3.86
  -1   1 -18   40.05    4.36
   1  -1  19    2.90    2.44
  -1   1 -19    6.07    3.06
  -1  -1 -19    5.48    3.49
   1   1  19    5.44    3.01
  -1   1 -20   55.50    5.31
  -1  -1 -20   63.89    5.65
   1  -1  20   50.37    4.62
   1   1  20   56.20    5.21
   1   1  20   48.46    4.31
   1   1  21    3.85    3.41
   1   1  21    1.78    2.75
   1  -1  21    3.86    2.88
  -1  -1 -21    0.95    3.79
  -1   1 -21   -1.39    3.29
   1   1  22   -0.58    3.79
   1   1  22    2.93    3.15
   1  -1  22    7.20    3.35
  -1  -1 -22    0.98    3.89
  -1  -2  23   -2.51    2.77
  -1  -2  22   26.53    4.14
  -1   2  22   30.89    4.50
   1   2 -21   -2.02    3.35
  -1   2  21   -0.27    3.35
  -1  -2  21   -3.74    2.89
  -1  -2  20   10.52    2.17
   1   2 -20   14.09    3.14
  -1   2  20   11.39    1.80
   1   2 -20   15.93    3.54
  -1  -2  20    9.12    3.16
  -1   2  20   16.38    3.57
   1   2 -19    0.81    2.50
  -1   2  19    0.23    1.54
   1   2 -19    0.68    2.96
  -1  -2  19   -2.63    2.74
  -1   2  19   -0.48    2.87
  -1  -2  18  104.00    7.25
   1   2 -18  133.26    7.58
   1   2 -18  114.24    7.11
  -1   2  18  119.06    6.37
  -1   2  18  119.33    7.67
   1   2 -18  139.11    7.90
  -1   2  17    7.15    2.58
  -1  -2  17    9.03    2.45
   1  -2 -17    3.87    2.40
   1   2 -17    4.00    2.57
   1  -2 -17    4.92    2.90
   1   2 -17    7.16    2.35
  -1   2  16   97.73    5.99
  -1   2  16   89.06    5.12
  -1  -2  16   71.01    5.36
   1  -2 -16   89.21    5.67
   1   2 -16   80.80    5.55
   1  -2 -16   79.14    6.08
   1   2 -16   94.23    5.81
  -1   2  15    4.38    2.13
  -1   2  15    1.95    1.57
   1  -2 -15    3.89    2.00
   1   2 -15   -0.35    1.84
   1  -2 -15   -0.22    2.36
   1   2 -15    0.91    1.85
  -1  -2  15    1.50    1.88
   1   2 -14   78.95    5.14
  -1   2  14   81.51    5.19
   1  -2 -14   85.15    5.15
  -1   2  14   82.44    4.71
   1   2 -14   85.50    5.04
   1  -2 -14   85.91    5.52
   1  -2 -13    2.93    1.79
   1   2 -13    0.49    1.51
   1  -2 -13    6.29    2.11
  -1  -2  13    1.46    1.69
   1   2 -13    3.34    1.10
   1   2 -13    4.28    1.81
   1   2 -13    3.82    1.71
  -1   2  13    2.21    1.42
  -1  -2  13    2.70    1.16
  -1   2  13    2.02    1.53
   1   2 -12  514.30   25.44
   1   2 -12  565.59   25.45
   1  -2 -12  498.89   25.39
  -1  -2  12  432.87   25.20
   1   2 -12  499.73   24.90
  -1   2  12  545.32   25.57
  -1  -2  12  519.58   24.90
  -1   2  12  525.53   25.18
   1  -2 -12  494.21   25.69
   1   2 -12  507.15   25.25
   1  -2 -11    3.30    1.42
   1  -2 -11    1.71    1.50
   1   2 -11    2.69    1.22
   1   2 -11    4.21    0.88
  -1  -2  11    3.35    1.51
   1   2 -11    2.41    0.79
  -1   2  11    1.52    1.09
   1   2 -11    3.16    1.44
  -1  -2  11    3.12    1.03
  -1   2  11    3.32    1.33
   1   2 -11    3.44    1.36
  -1   2  11    3.10    1.29
   1   2 -10    8.57    1.32
   1  -2 -10    6.66    1.73
   1   2 -10   10.00    1.10
  -1  -2  10   14.28    1.73
  -1   2  10   12.32    1.30
   1  -2 -10   11.68    1.64
   1   2 -10   10.90    1.13
  -1  -2  10   10.67    1.26
   1   2 -10   14.94    1.70
  -1   2  10    9.06    1.33
   1   2 -10   10.77    1.52
  -1   2  10   15.69    1.72
   1  -2  -9    2.05    1.25
   1   2  -9    2.33    0.87
   1  -2  -9    2.33    1.19
  -1   2   9    2.59    1.05
  -1  -2   9    2.01    0.84
   1   2  -9    2.16    0.76
   1   2  -9    1.42    1.16
  -1   2   9    2.86    0.88
   1   2  -9    2.69    1.09
   1   2  -9    2.53    0.68
  -1   2   9    2.35    0.86
   1   2  -8 1793.09   85.36
  -1   2   8 1715.38   85.17
  -1   2   8 1741.28   85.36
  -1   2   8 1710.26   85.19
   1   2  -8 1884.97   85.38
   1  -2  -8 1736.30   85.34
   1  -2  -8 1701.19   85.52
  -1   2   8 1759.51   85.31
   1   2  -8 1725.41   85.13
   1   2  -8 1757.40   85.06
  -1  -2   8 1859.12   85.10
  -1  -2   7    6.13    0.89
   1   2  -7    5.12    0.79
   1   2  -7    4.84    1.00
  -1  -2   7    7.04    0.60
  -1   2   7    5.83    0.86
  -1   2   7    6.09    0.91
  -1   2   7    5.71    0.86
   1  -2  -7    6.11    1.07
  -1   2   7    7.11    1.07
   1  -2  -7    6.40    1.16
   1   2  -7    6.45    0.77
   1   2  -7    7.20    0.94
   1  -2  -6  297.92   15.15
  -1  -2   6  308.57   14.85
   1  -2  -6  292.56   14.82
  -1   2   6  313.44   15.08
  -1   2   6  320.35   15.14
   1   2  -6  297.08   14.96
  -1  -2   6  333.34   15.01
   1   2  -6  325.44   15.14
   1  -2  -6  292.15   15.27
   1   2  -6  309.07   14.90
   1  -2  -6  285.77   14.98
  -1   2   6  293.34   15.03
  -1  -2   5   20.71    1.31
  -1   2   5   19.44    1.32
   1   2  -5   22.84    1.43
   1  -2  -5   16.60    1.27
   1   2  -5   20.29    1.14
   1  -2  -5   15.56    1.45
  -1  -2   5   18.22    1.14
   1  -2  -5   18.18    1.13
   1  -2  -5   18.50    1.42
   1   2  -5   19.07    1.28
   1   2  -4  686.26   32.90
   1   2  -4  684.22   32.93
  -1   2   4  667.80   32.93
  -1  -2   4  665.18   32.77
  -1  -2   4  658.70   32.82
   1   2  -4  692.85   32.74
   1  -2  -4  686.18   32.92
   1  -2  -4  692.82   33.03
   1   2  -3  108.60    5.18
   1  -2  -3   98.39    5.23
   1  -2  -3  100.88    5.15
   1   2  -3  103.33    5.12
  -1   2   3  106.36    5.12
   1   2  -3   99.45    5.10
   1   2  -3  103.51    5.14
   1   2  -3   96.59    5.00
   1   2  -2 1182.70   56.26
   1   2  -2 1145.50   56.15
   1   2  -2 1210.66   56.28
   1   2  -2 1267.45   56.29
   1   2  -2 1168.68   56.40
  -1   2   2 1161.39   56.28
   1   2  -2 1155.72   56.16
   1  -2  -2 1130.93   56.23
   1   2  -2 1154.90   56.30
  -1   2   2 1078.44   56.34
   1   2  -2 1161.24   56.14
   1   2  -2 1192.16   56.20
  -1   2   2 1169.53   56.21
   1   2  -1    5.48    0.53
   1   2  -1    4.81    0.59
  -1  -2   1    4.47    0.69
   1   2  -1    5.65    0.49
   1   2  -1    5.18    0.37
   1  -2  -1    4.15    0.48
   1   2  -1    4.93    0.56
  -1   2   1    4.96    0.49
   1  -2  -1    5.19    0.59
   1   2  -1    4.92    0.53
   1   2  -1    4.57    0.43
  -1   2   1    5.23    0.53
   1   2  -1    4.87    0.41
   1   2   0   99.84    4.99
   1   2   0   97.65    5.05
  -1  -2   0   98.51    5.08
   1  -2   0  102.54    5.14
   1   2   0   97.42    5.04
  -1   2   0  105.60    5.02
   1  -2   0  100.60    5.14
   1   2   0   99.17    5.02
   1  -2   1    4.39    0.64
  -1  -2  -1    5.55    0.61
  -1  -2  -1    3.78    0.64
   1   2   1    3.81    0.51
   1   2   1    4.25    0.35
   1   2   1    4.69    0.52
  -1  -2  -1    3.98    0.44
  -1   2  -1    4.21    0.36
  -1   2  -2   64.20    3.24
  -1   2  -2   61.55    3.10
  -1   2  -2   58.82    3.11
   1   2   2   60.81    3.12
  -1   2  -2   59.89    3.00
  -1  -2  -2   59.80    3.25
  -1  -2  -2   59.59    3.28
   1   2   2   63.33    3.12
   1   2   3  143.36    6.94
  -1   2  -3  143.24    6.95
   1   2   3  141.03    6.95
  -1   2  -3  146.81    6.96
  -1  -2  -3  140.98    7.12
  -1  -2  -3  140.76    7.06
   1   2   3  130.99    6.83
  -1   2  -3  150.61    7.01
   1   2   3  121.82    6.98
  -1   2  -4   89.57    4.62
   1  -2   4   90.79    4.73
  -1  -2  -4   89.67    4.71
  -1   2  -4   89.08    4.61
   1   2   4   83.00    4.57
   1  -2   4   88.70    4.36
  -1  -2  -4   92.09    4.72
  -1  -2  -4   90.60    4.78
   1   2   4   91.62    4.51
   1   2   4   90.93    4.39
   1   2   4   79.76    4.57
  -1   2  -4   85.77    4.59
  -1  -2  -5    1.32    0.71
  -1   2  -5    0.34    0.41
  -1  -2  -5    1.09    0.75
  -1  -2  -5    1.03    0.68
   1  -2   5    0.22    0.72
  -1   2  -5    0.35    0.57
   1   2   5    0.33    0.61
   1   2   5    0.61    0.43
   1   2   5   -0.37    0.54
  -1   2  -5    0.28    0.63
  -1  -2  -6  849.46   39.94
  -1   2  -6  816.23   39.54
  -1  -2  -6  840.87   39.92
   1   2   6  726.76   39.71
   1  -2   6  834.82   39.92
  -1   2  -6  807.20   39.71
  -1  -2  -6  812.56   40.03
   1   2   6  853.26   39.89
  -1   2  -6  856.20   39.83
  -1   2  -6  850.64   39.85
   1   2   6  821.79   39.58
   1   2   6  803.01   39.75
   1  -2   7   49.84    3.22
  -1  -2  -7   53.84    3.27
   1   2   7   55.82    3.08
  -1   2  -7   53.94    3.08
  -1   2  -7   53.24    3.19
   1   2   7   53.90    3.24
  -1   2  -7   55.14    3.22
   1   2   7   50.55    3.06
  -1  -2  -7   57.32    3.46
   1   2   7   54.84    2.86
   1   2   8 1202.72   58.99
   1  -2   8 1157.14   59.37
  -1  -2  -8 1275.58   59.46
   1   2   8 1244.51   59.46
  -1   2  -8 1277.34   59.40
  -1   2  -8 1245.37   59.42
   1   2   8 1191.12   59.25
  -1   2  -8 1230.66   59.29
  -1  -2  -8 1230.19   59.65
   1  -2   9   11.09    1.51
   1   2   9    8.40    1.25
  -1   2  -9    9.80    1.38
  -1  -2  -9    8.86    1.52
   1   2   9   12.46    1.43
  -1   2  -9    9.89    1.41
  -1  -2  -9    6.94    1.51
  -1   2  -9   10.77    1.35
   1  -2  10  101.03    5.82
  -1   2 -10  124.22    5.98
  -1   2 -10  114.18    5.97
   1   2  10  111.41    6.04
  -1  -2 -10   97.77    5.99
   1   2  10  100.35    5.68
   1   2  10   98.33    5.68
  -1   2 -10  101.00    5.81
  -1  -2 -10   95.54    6.12
   1   2  11   10.35    1.46
  -1   2 -11   10.71    1.71
   1   2  11   10.25    1.62
  -1  -2 -11   12.04    1.88
   1  -2  11   10.75    0.89
   1  -2  11    9.11    1.68
  -1   2 -11    7.92    1.32
  -1   2 -11   11.14    1.62
  -1  -2 -11   10.90    2.06
   1   2  11    9.42    1.52
  -1   2 -11   10.35    1.76
  -1   2 -12  536.69   24.61
  -1   2 -12  491.08   24.45
  -1  -2 -12  529.85   24.98
   1   2  12  502.65   24.26
   1  -2  12  481.84   23.83
  -1   2 -12  580.53   24.58
  -1   2 -12  489.72   23.82
  -1  -2 -12  502.31   24.66
   1  -2  12  428.17   24.28
  -1   2 -12  476.41   24.11
   1   2  12  513.62   24.21
   1   2  12  529.47   24.68
   1  -2  12  466.47   23.62
  -1   2 -13    7.98    1.03
  -1   2 -13    8.87    1.53
   1  -2  13    6.89    1.91
   1   2  13   12.99    1.77
  -1  -2 -13   11.14    2.30
  -1   2 -13    8.48    1.83
  -1  -2 -13   11.66    2.21
   1  -2  13   10.10    1.14
   1   2  13    8.97    1.61
  -1   2 -13    9.79    2.03
   1   2  13   11.75    1.95
  -1   2 -13    7.82    1.94
  -1  -2 -13   10.49    2.16
   1  -2  14   52.13    3.11
   1   2  14   54.32    3.59
  -1   2 -14   51.60    3.50
   1   2  14   57.31    3.56
  -1  -2 -14   54.80    4.50
  -1   2 -14   56.15    4.07
   1   2  14   55.44    4.12
  -1  -2 -14   64.17    4.31
  -1   2 -14   55.67    4.11
  -1  -2 -15    2.83    2.18
   1   2  15    0.76    2.14
  -1   2 -15    0.18    2.22
   1  -2  15    0.40    1.13
   1   2  15    2.18    1.62
  -1   2 -15    1.69    1.54
   1  -2  15   -3.06    1.96
  -1  -2 -15    0.24    2.42
  -1   2 -15    1.41    2.01
   1   2  15   -0.77    1.60
   1   2  16  213.27   10.89
   1   2  16  191.16   10.06
  -1  -2 -16  192.61   11.16
  -1   2 -16  174.65   10.53
  -1   2 -16  215.56   10.86
   1  -2  16  150.20   10.14
  -1   2 -16  182.88   10.01
   1   2  16  192.84    9.37
   1   2  17    1.71    1.94
  -1  -2 -17    0.55    2.97
  -1   2 -17    2.07    2.35
   1   2  17   -1.09    2.60
  -1   2 -17   -0.25    1.73
   1  -2  17   -0.16    2.36
   1   2  17    1.66    1.05
  -1  -2 -18   65.24    5.66
  -1   2 -18   68.04    5.13
   1   2  18   72.48    5.39
   1  -2  18   61.57    4.70
   1   2  18   56.51    3.21
   1  -2  19    2.82    2.79
   1   2  19   -0.25    2.83
  -1   2 -19    5.19    3.03
  -1  -2 -19    0.31    3.51
   1  -2  20   15.67    3.39
   1   2  20   31.87    4.15
  -1   2 -20   24.85    3.86
  -1  -2 -20   13.48    4.26
   1  -2  21    1.96    3.08
   1   2  21   -0.82    3.33
  -1  -2 -21   10.02    4.17
  -1   2 -21    1.56    3.28
   1   2  22   46.28    5.05
   1  -2  22   34.38    4.21
   1   2  22   33.65    3.94
  -1   3  22    3.32    3.45
  -1  -3  22    0.28    3.54
  -1  -3  22    3.97    3.14
  -1  -3  22   -2.53    2.57
  -1   3  21    3.17    3.35
  -1  -3  21    1.07    3.48
  -1  -3  21    3.39    2.51
  -1  -3  21    1.05    3.09
  -1  -3  20   67.23    5.65
  -1   3  20   66.21    5.61
  -1  -3  20   56.04    4.27
  -1  -3  20   48.61    5.04
   1  -3 -20   76.67    5.65
   1   3 -20   71.30    5.59
  -1   3  20   62.62    3.79
  -1  -3  19    3.08    2.95
   1   3 -19   -4.41    2.59
  -1  -3  19    0.50    1.94
  -1   3  19   -3.79    3.22
  -1  -3  19    0.48    3.11
   1  -3 -19    1.84    2.99
   1   3 -19   -0.23    2.96
   1   3 -18   43.74    4.07
   1   3 -18   56.73    4.70
   1  -3 -18   52.16    4.63
  -1  -3  18   36.10    4.17
  -1   3  18   61.98    4.79
  -1  -3  18   52.52    4.72
   1   3 -17   17.04    2.70
   1  -3 -17   21.25    3.14
   1   3 -17   18.61    3.10
  -1   3  17   16.35    3.06
  -1  -3  17   18.32    3.15
  -1  -3  17   16.16    2.97
  -1  -3  16   79.87    5.79
   1  -3 -16   93.69    6.09
   1   3 -16   96.93    6.08
   1  -3 -16   92.08    6.02
   1   3 -16   88.68    5.66
  -1   3  16   87.63    6.01
  -1  -3  16   96.44    6.15
  -1  -3  15    1.59    2.11
   1  -3 -15    0.93    2.43
   1   3 -15   -0.41    1.71
   1  -3 -15   -0.53    2.11
   1   3 -15   -1.21    2.09
   1  -3 -15    1.39    2.07
  -1   3  15    3.79    1.83
  -1  -3  15    1.85    2.13
  -1   3  15   -0.73    1.97
   1  -3 -14  261.32   13.07
   1  -3 -14  263.98   13.10
   1   3 -14  259.73   13.06
  -1  -3  14  265.72   13.17
  -1   3  14  256.26   13.11
  -1   3  14  253.18   12.65
   1  -3 -14  240.64   13.38
   1   3 -14  249.18   12.69
   1   3 -14  221.55   12.21
  -1  -3  14  209.51   12.83
  -1  -3  13   36.90    3.35
   1   3 -13   41.10    2.65
   1   3 -13   52.06    3.39
   1  -3 -13   51.10    3.45
   1   3 -13   40.58    2.65
   1  -3 -13   42.16    3.38
   1   3 -13   44.17    3.35
  -1  -3  13   40.39    3.43
  -1   3  13   52.12    3.54
   1  -3 -13   42.81    3.82
  -1   3  13   43.65    3.23
   1   3 -13   40.23    3.05
   1  -3 -13   44.00    3.47
   1   3 -12   26.42    1.85
  -1  -3  12   26.07    2.70
   1  -3 -12   25.00    2.56
   1   3 -12   24.90    2.47
   1   3 -12   28.86    1.99
   1  -3 -12   23.22    2.49
   1   3 -12   25.64    2.46
  -1  -3  12   25.44    2.58
  -1   3  12   21.95    2.39
   1   3 -12   28.92    2.35
  -1   3  12   30.08    2.57
   1  -3 -12   30.32    2.98
   1  -3 -12   33.01    2.80
   1  -3 -11   -0.65    1.48
  -1   3  11   -1.93    1.50
  -1  -3  11    0.92    1.36
  -1  -3  11    2.81    1.64
   1   3 -11    0.81    0.77
   1   3 -11   -0.59    0.96
   1   3 -11    0.90    1.44
   1  -3 -11   -0.11    1.45
   1   3 -11   -0.12    1.32
   1  -3 -11   -0.37    1.46
  -1   3  11   -0.22    1.46
   1  -3 -11    0.52    1.63
   1   3 -11    0.34    1.10
   1   3 -10  704.98   34.70
   1  -3 -10  697.72   35.32
  -1   3  10  729.03   34.96
  -1  -3  10  686.27   35.09
   1  -3 -10  732.34   35.09
   1   3 -10  715.66   34.66
   1  -3 -10  772.62   35.00
   1   3 -10  750.42   34.96
  -1   3  10  697.00   34.84
   1  -3 -10  695.96   34.97
   1   3 -10  724.65   35.00
  -1  -3  10  620.13   34.93
  -1   3  10  720.84   35.03
   1  -3  -9   -0.11    1.22
   1  -3  -9   -0.87    1.32
   1   3  -9    1.30    0.87
  -1   3   9    0.33    0.95
  -1   3   9   -0.72    1.10
  -1  -3   9    0.32    1.15
   1   3  -9    0.19    0.90
   1  -3  -9    0.10    1.18
   1   3  -9    0.85    1.15
  -1   3   9   -0.09    0.99
   1  -3  -9    1.31    1.12
   1   3  -9    1.19    1.08
  -1  -3   9   -0.04    0.59
   1   3  -8   69.42    4.12
   1  -3  -8   70.42    4.58
   1   3  -8   72.98    4.03
  -1   3   8   75.45    4.29
   1   3  -8   85.60    4.41
   1  -3  -8   72.73    4.45
  -1   3   8   83.60    4.39
  -1  -3   8   76.25    3.98
   1   3  -8   78.98    4.36
  -1   3   8   76.36    4.29
   1  -3  -7   24.57    2.02
  -1   3   7   23.20    1.79
   1  -3  -7   23.31    1.73
  -1  -3   7   25.17    1.59
   1  -3  -7   25.28    1.55
  -1   3   7   24.54    1.80
  -1   3   7   27.77    1.89
   1   3  -7   25.93    1.57
   1  -3  -7   25.70    2.10
  -1   3   7   23.38    2.02
   1   3  -7   26.11    1.84
   1  -3  -7   22.15    1.80
   1   3  -7   29.45    1.92
   1  -3  -7   27.18    1.92
  -1   3   6  646.02   31.65
   1  -3  -6  672.85   31.67
   1   3  -6  678.59   31.66
   1   3  -6  666.87   31.39
  -1  -3   6  641.81   31.39
  -1  -3   6  647.12   31.50
   1  -3  -6  633.32   31.48
   1   3  -6  651.58   31.56
   1  -3  -6  583.86   31.61
   1  -3  -6  653.45   31.61
   1  -3  -6  668.78   31.82
   1  -3  -5   47.05    2.70
   1  -3  -5   50.80    2.91
   1   3  -5   47.38    2.68
  -1  -3   5   48.89    2.61
   1  -3  -5   49.25    2.59
   1   3  -5   55.40    2.77
  -1   3   5   49.35    2.61
   1   3  -5   46.25    2.67
   1  -3  -5   48.47    2.70
  -1  -3   5   49.23    2.47
   1   3  -5   49.87    2.48
  -1   3   4  172.21    8.42
   1   3  -4  158.73    8.40
   1  -3  -4  168.03    8.43
   1   3  -4  192.80    8.54
   1   3  -4  164.28    8.27
  -1   3   4  172.56    8.42
   1   3  -4  171.29    8.47
  -1  -3   4  166.52    8.28
  -1  -3   4  161.75    8.41
   1   3  -4  169.55    8.78
   1  -3  -4  171.19    8.64
   1  -3  -4  168.47    8.50
   1   3  -3   10.78    0.97
  -1  -3   3   10.29    0.68
   1   3  -3    9.95    0.64
   1   3  -3    9.79    0.70
  -1   3   3    7.60    0.83
   1   3  -3    9.37    0.75
   1  -3  -3    9.84    0.78
  -1   3   3   10.51    0.75
  -1  -3   3    8.37    0.73
   1  -3  -3   10.87    0.91
  -1  -3   3    9.76    0.65
   1  -3  -3   12.05    1.07
   1   3  -3   10.86    1.12
   1   3  -2 1855.02   88.22
   1   3  -2 1876.86   88.00
  -1  -3   2 1598.04   87.98
   1  -3  -2 1870.08   88.00
  -1   3   2 1829.24   88.00
   1  -3  -2 1907.02   88.29
  -1  -3   2 1851.07   88.35
  -1   3   2 1872.95   88.13
   1   3  -2 1896.14   88.22
   1  -3  -2 1865.70   88.16
  -1  -3   2 1722.15   87.99
   1   3  -2 1847.20   88.02
   1   3  -2 1899.66   88.35
   1   3  -2 1950.83   88.01
   1   3  -1  380.43   17.56
  -1  -3   1  361.71   17.71
   1   3  -1  377.71   17.55
   1  -3  -1  372.40   17.66
   1  -3  -1  348.36   17.32
   1   3  -1  368.01   17.32
   1   3  -1  366.29   17.59
   1  -3  -1  355.72   17.55
   1  -3  -1  373.78   17.65
   1   3  -1  368.54   17.60
  -1   3   1  357.58   17.51
   1  -3  -1  321.36   17.31
   1   3  -1  367.38   17.32
  -1   3   1  361.93   17.45
   1   3  -1  366.14   17.44
   1  -3   0 1353.34   64.68
  -1   3   0 1368.53   64.52
  -1  -3   0 1229.36   64.61
   1   3   0 1333.21   64.50
   1   3   0 1345.49   64.61
   1   3   0 1358.75   64.56
   1  -3   0 1355.29   64.71
   1   3   0 1330.39   64.56
   1   3   0 1350.74   64.62
  -1   3  -1  139.11    6.92
   1  -3   1  126.97    6.86
  -1   3  -1  139.24    6.54
  -1  -3  -1  128.77    6.53
   1   3   1  133.14    6.79
   1   3   1  129.68    6.70
  -1  -3  -1  137.31    6.83
   1   3   1  140.72    6.54
   1  -3   1  129.50    6.53
   1   3   1  130.85    6.74
   1  -3   1  140.61    6.92
  -1  -3  -1  131.68    6.74
   1   3   1  125.97    6.76
  -1   3  -2    5.64    0.83
   1   3   2    4.35    0.47
   1  -3   2    4.81    0.50
  -1   3  -2    5.83    0.49
  -1  -3  -2    4.06    0.47
   1   3   2    4.52    0.49
   1  -3   2    6.28    0.53
  -1  -3  -2    7.14    0.66
   1  -3   2    7.11    0.86
   1   3   2    6.18    0.67
  -1  -3  -2    6.17    0.75
  -1  -3  -2    5.85    0.84
  -1   3  -3    1.45    0.73
  -1  -3  -3    1.28    0.44
   1   3   3    1.83    0.46
   1  -3   3    1.46    0.24
   1  -3   3    1.44    0.46
   1   3   3    0.58    0.47
  -1  -3  -3    1.87    0.68
  -1  -3  -3    1.56    0.49
   1   3   3    0.97    0.40
  -1   3  -3    1.84    0.47
   1  -3   3    1.11    0.42
  -1  -3  -3    1.57    0.68
  -1   3  -4 1331.89   60.37
  -1  -3  -4 1233.99   60.55
  -1  -3  -4 1271.00   60.48
   1   3   4 1237.34   60.27
   1  -3   4 1271.30   60.27
  -1   3  -4 1249.04   60.28
   1   3   4 1264.15   60.26
  -1  -3  -4 1047.26   60.23
   1   3   4 1269.76   60.30
  -1   3  -4 1276.88   60.27
  -1  -3  -4 1319.80   60.28
  -1  -3  -5    0.57    0.67
  -1   3  -5    0.95    0.62
   1   3   5    0.37    0.58
  -1   3  -5    0.35    0.51
   1  -3   5    0.17    0.67
   1   3   5    1.26    0.66
  -1  -3  -5    1.30    0.65
  -1   3  -5    0.17    0.80
  -1   3  -5    0.44    0.26
   1   3   5    0.86    0.43
  -1  -3  -5   -0.20    0.89
  -1  -3  -5   -0.33    0.81
   1   3   5    0.56    0.55
   1   3   6  891.32   43.01
  -1   3  -6  860.08   42.95
   1   3   6  928.42   42.84
  -1  -3  -6  757.42   43.11
  -1   3  -6  903.60   43.18
  -1  -3  -6  890.72   43.48
   1  -3   6  889.87   42.76
  -1  -3  -6  907.54   43.36
  -1  -3  -6  917.35   43.18
  -1   3  -6  894.16   43.15
   1   3   6  878.91   43.19
  -1  -3  -7    1.33    1.05
   1  -3   7    1.99    0.42
   1   3   7    2.42    0.67
   1   3   7   -0.16    0.87
  -1  -3  -7    1.64    1.21
  -1   3  -7    1.41    0.69
  -1  -3  -7    3.28    1.00
  -1   3  -7    0.24    0.83
   1   3   7    0.60    0.81
  -1  -3  -7    1.93    0.98
  -1   3  -7    0.61    0.88
  -1   3  -7    2.32    0.66
   1   3   7    0.39    0.78
   1  -3   8  210.75   12.83
   1   3   8  271.19   12.96
   1  -3   8  240.89   13.04
  -1  -3  -8  233.51   13.15
  -1   3  -8  232.29   12.65
  -1  -3  -8  251.66   13.06
   1  -3   8  277.53   12.39
  -1   3  -8  257.76   12.90
   1   3   8  242.46   12.80
  -1   3  -8  264.84   12.88
   1  -3   9    1.71    1.47
  -1  -3  -9    0.93    1.37
  -1   3  -9    0.56    0.93
   1   3   9   -0.57    1.26
  -1  -3  -9   -0.75    1.13
  -1   3  -9   -0.21    1.02
   1   3   9   -0.09    1.02
  -1  -3  -9    0.62    1.27
  -1  -3  -9    1.07    1.19
   1   3   9    0.33    1.03
   1  -3   9   -0.11    1.17
  -1   3  -9    0.76    1.12
   1  -3  10  891.41   46.11
   1   3  10  979.73   46.18
   1  -3  10  870.12   46.12
   1   3  10  971.70   46.01
  -1   3 -10  893.99   45.89
  -1  -3 -10  949.77   46.51
  -1  -3 -10  965.24   46.30
  -1  -3 -10  939.60   46.12
  -1   3 -10  932.69   46.09
  -1   3 -10  978.69   46.05
  -1  -3 -10 1011.43   46.10
   1   3  10  934.69   45.97
   1   3  11   11.85    1.71
  -1   3 -11   15.53    1.93
  -1  -3 -11   15.79    2.07
   1   3  11   16.99    1.90
  -1   3 -11   14.16    1.74
   1  -3  11   14.35    1.22
   1  -3  11   14.02    1.98
  -1  -3 -11   11.01    2.20
  -1  -3 -11   15.59    2.22
  -1   3 -11   17.37    1.98
  -1  -3 -11   20.13    2.12
   1  -3  11   12.71    1.89
   1   3  11   18.27    2.00
  -1  -3 -12    2.41    1.85
   1  -3  12    4.14    0.84
   1  -3  12    3.63    1.97
   1  -3  12    3.51    0.82
   1   3  12    3.13    1.51
  -1  -3 -12    7.51    1.88
  -1   3 -12    9.72    1.75
   1   3  12    6.27    1.86
   1  -3  12    4.40    1.82
   1   3  12    2.89    1.58
  -1   3 -12    2.13    1.57
  -1  -3 -12    5.51    1.69
  -1  -3 -12    5.50    2.15
  -1   3 -12    2.43    1.51
   1   3  13    0.94    1.51
   1  -3  13    1.54    0.79
   1  -3  13    2.80    2.00
  -1  -3 -13    2.19    1.91
  -1   3 -13   -0.13    1.82
   1   3  13    0.49    1.78
  -1  -3 -13    1.56    1.97
  -1  -3 -13   -0.22    2.19
  -1   3 -13    2.16    1.67
   1  -3  13    1.17    1.82
   1  -3  13    1.85    0.71
  -1   3 -13    1.69    1.22
  -1   3 -13   -0.47    1.76
  -1  -3 -13    1.42    1.82
   1   3  13    3.13    1.69
  -1   3 -13    2.60    1.07
  -1  -3 -14  308.41   15.73
   1  -3  14  251.58   15.30
  -1   3 -14  270.32   14.90
  -1  -3 -14  287.42   16.04
  -1   3 -14  287.38   15.37
   1   3  14  292.62   15.18
   1  -3  14  291.00   14.53
   1   3  14  313.74   15.13
  -1   3 -14  320.78   15.64
  -1  -3 -14  342.06   15.76
   1   3  14  313.26   15.64
   1  -3  14  308.38   15.69
  -1   3 -14  301.12   14.69
   1  -3  15    0.64    1.98
  -1   3 -15    1.55    1.40
   1  -3  15    0.12    0.92
  -1   3 -15   -1.10    1.06
   1   3  15    1.29    1.70
  -1  -3 -15   -2.05    2.75
  -1   3 -15   -0.49    2.10
  -1  -3 -15   -1.00    2.24
   1  -3  15   -1.92    2.45
   1   3  15    0.38    2.14
  -1  -3 -15    0.18    2.22
  -1   3 -15   -0.18    2.05
   1   3  16   31.44    2.80
  -1   3 -16   30.32    3.18
  -1  -3 -16   31.51    4.05
   1   3  16   23.24    3.21
   1  -3  16   23.30    3.28
  -1   3 -16   20.70    2.37
   1  -3  16   24.88    3.08
  -1   3 -17    1.93    2.39
  -1  -3 -17   10.48    3.40
   1  -3  17    0.18    2.58
   1  -3  17    7.94    2.80
   1   3  17    1.75    2.55
   1  -3  18   84.03    6.20
  -1  -3 -18   81.92    6.77
  -1   3 -18   76.30    5.83
   1  -3  18   85.39    4.29
   1  -3  18   69.15    5.65
   1   3  18   81.28    4.43
   1   3  19   -0.74    2.88
   1  -3  19    1.74    3.07
  -1   3 -19    0.44    2.80
  -1  -3 -19   -3.56    3.71
   1  -3  19   -0.02    0.92
   1  -3  19    1.73    2.85
   1   3  19    1.33    1.16
   1  -3  20   38.55    4.38
  -1   3 -20   43.72    4.53
  -1  -3 -20   43.41    5.33
   1   3  20   45.62    4.77
   1  -3  20   42.78    4.81
   1  -3  21    1.26    3.11
   1  -3  21    2.20    3.47
   1   3  21   -1.92    3.32
   1  -3  22    7.06    3.47
   1  -3  22    2.58    3.86
   1   3  22    7.43    3.78
  -1  -4  22   32.37    3.45
  -1  -4  22   25.30    4.47
  -1  -4  22   34.52    4.90
  -1  -4  21   -1.59    2.26
  -1   4  21    7.88    3.58
  -1  -4  21   -1.07    3.45
  -1  -4  21   -0.69    3.35
   1   4 -20   -1.68    3.39
   1  -4 -20    9.51    3.56
  -1  -4  20    0.22    3.23
  -1  -4  20    0.70    2.13
  -1   4  20    6.23    3.37
  -1  -4  20    6.85    3.46
  -1  -4  20    2.34    2.31
  -1  -4  19   -0.56    2.24
   1   4 -19    5.27    3.12
   1  -4 -19   -2.32    3.16
  -1  -4  19    3.40    3.05
  -1  -4  19    2.01    2.01
  -1  -4  19    1.20    2.98
  -1   4  19    1.42    2.85
   1   4 -19    1.33    2.28
  -1   4  18   90.47    5.21
  -1  -4  18   97.47    6.00
  -1  -4  18   98.51    5.66
   1   4 -18  100.08    6.16
  -1   4  18  106.19    6.74
  -1  -4  18  102.23    6.73
  -1  -4  18   79.60    6.39
   1   4 -18  107.26    6.77
   1  -4 -18   93.91    6.75
  -1  -4  17   -0.10    1.73
   1   4 -17    1.32    2.03
  -1   4  17   -2.71    2.55
  -1  -4  17    4.69    2.81
  -1  -4  17    2.57    2.78
   1   4 -17   -1.21    2.46
   1  -4 -17   -1.43    2.64
  -1  -4  16  111.44    6.13
  -1  -4  16   94.47    6.88
   1  -4 -16  128.93    7.20
   1   4 -16  124.07    7.08
  -1  -4  16  111.09    7.03
  -1   4  16  115.81    7.06
   1   4 -16   95.12    6.41
   1   4 -15   11.08    1.96
  -1   4  15    9.95    2.45
  -1  -4  15   10.01    2.51
   1   4 -15   10.16    1.38
  -1  -4  15   12.20    2.49
   1  -4 -15   13.08    2.59
   1   4 -15    8.88    2.40
   1  -4 -15   13.03    2.51
  -1  -4  14   41.05    3.54
  -1   4  14   38.66    3.45
  -1  -4  14   30.85    3.61
   1   4 -14   37.44    2.51
  -1   4  14   42.92    3.31
   1   4 -14   41.58    3.01
   1  -4 -14   44.88    3.66
   1   4 -14   39.88    2.70
   1  -4 -14   44.32    3.61
   1   4 -14   37.04    3.36
   1   4 -13    4.30    1.30
  -1   4  13    5.03    1.91
   1  -4 -13    4.27    2.05
  -1  -4  13    3.79    1.78
  -1   4  13    4.61    1.82
   1   4 -13    2.82    1.01
  -1  -4  13    3.31    2.23
  -1   4  13    2.44    1.43
   1   4 -13    5.67    1.73
   1  -4 -13    3.76    1.81
   1   4 -13    3.93    1.43
   1  -4 -13    6.02    1.90
   1   4 -13    2.81    1.79
   1   4 -12  467.77   23.12
   1   4 -12  495.63   23.46
   1  -4 -12  501.27   23.51
  -1  -4  12  410.38   23.64
  -1   4  12  479.68   23.29
   1   4 -12  440.91   23.12
  -1   4  12  476.79   23.47
   1   4 -12  492.92   23.54
   1  -4 -12  487.16   23.58
  -1   4  12  461.12   23.53
  -1  -4  12  470.34   23.58
   1  -4 -12  472.38   23.65
  -1  -4  12  452.48   22.94
   1   4 -11   50.99    3.13
   1   4 -11   52.57    3.38
   1  -4 -11   50.70    3.40
   1   4 -11   45.21    3.30
   1  -4 -11   51.95    3.42
  -1  -4  11   43.28    3.36
  -1   4  11   47.15    3.34
  -1  -4  11   47.88    3.75
  -1   4  11   47.86    3.22
  -1   4  11   47.37    3.47
   1   4 -11   48.89    3.02
  -1  -4  11   48.38    2.87
   1  -4 -11   46.49    3.55
   1   4 -10   12.94    1.48
   1   4 -10   10.25    1.21
   1  -4 -10    5.96    1.45
   1   4 -10    8.09    1.54
   1   4 -10   10.83    1.60
   1  -4 -10    8.15    1.59
   1  -4 -10   10.19    1.83
  -1  -4  10   10.40    1.12
  -1  -4  10    8.68    2.00
  -1   4  10   10.65    1.81
  -1  -4  10    7.87    1.05
  -1  -4  10    9.12    1.58
  -1   4  10    6.33    1.42
   1  -4  -9    4.76    1.32
   1   4  -9    6.65    1.33
   1   4  -9    4.25    0.90
   1   4  -9    5.45    1.26
   1  -4  -9    5.74    1.26
  -1   4   9    4.49    1.22
   1  -4  -9    4.50    1.50
  -1  -4   9    4.55    0.82
  -1  -4   9    6.18    1.77
  -1  -4   9    5.56    0.93
  -1   4   9    5.62    1.48
  -1   4   9    5.64    1.21
  -1  -4   9    6.97    1.35
  -1  -4   8  554.72   26.08
  -1   4   8  532.10   26.04
   1  -4  -8  520.79   25.75
  -1  -4   8  532.31   25.80
   1   4  -8  538.13   25.86
   1   4  -8  550.37   26.02
  -1  -4   8  504.84   25.65
   1   4  -8  543.23   26.04
   1   4  -8  510.48   25.65
   1   4  -8  520.19   25.69
   1  -4  -8  549.14   26.28
  -1   4   8  533.21   26.07
  -1   4   8  555.04   26.24
  -1  -4   7    1.93    0.55
   1   4  -7    2.17    0.65
   1  -4  -7    2.72    0.89
   1   4  -7    2.99    0.87
   1   4  -7    2.45    0.91
  -1   4   7    2.28    0.85
  -1   4   7    4.59    1.04
   1  -4  -7    3.00    0.97
   1  -4  -7    1.64    1.15
  -1   4   7    3.21    0.87
  -1  -4   7    1.53    0.84
  -1   4   7    1.49    0.94
  -1  -4   7    2.51    0.77
   1  -4  -7    1.98    0.67
   1   4  -7    2.70    0.57
   1  -4  -7    2.21    0.96
   1   4  -7    3.37    1.02
   1  -4  -6  117.97    6.52
   1  -4  -6  111.76    6.27
   1   4  -6  123.35    6.84
   1   4  -6  118.03    6.24
   1  -4  -6  114.17    6.16
  -1  -4   6  120.63    6.22
   1   4  -6  126.58    6.34
   1  -4  -6  128.00    6.28
   1   4  -6  120.47    6.23
   1   4  -6  113.18    5.98
  -1   4   6  115.16    6.20
  -1  -4   6  120.41    6.00
   1  -4  -6  132.00    6.31
   1   4  -6  121.08    6.25
  -1   4   6  125.36    6.26
  -1  -4   6  121.48    6.26
   1  -4  -5  283.06   14.19
  -1  -4   5  259.09   13.60
   1  -4  -5  272.99   13.96
   1   4  -5  296.60   13.89
   1  -4  -5  313.75   13.91
   1   4  -5  280.00   14.37
   1  -4  -5  252.77   14.00
  -1  -4   5  284.05   13.92
   1  -4  -5  270.07   13.89
  -1   4   5  290.71   13.88
  -1  -4   5  296.76   13.90
   1   4  -5  297.27   13.99
  -1  -4   5  268.10   14.06
  -1   4   5  273.72   13.90
   1   4  -5  273.80   13.68
   1  -4  -5  303.36   13.91
   1   4  -5  279.45   13.93
  -1  -4   5  293.29   13.71
   1  -4  -4  301.43   14.75
   1  -4  -4  301.05   14.92
  -1  -4   4  286.91   14.43
   1   4  -4  306.83   14.58
   1  -4  -4  301.06   14.58
  -1  -4   4  284.85   14.69
  -1  -4   4  299.42   14.58
  -1   4   4  286.18   14.57
   1   4  -4  317.61   14.77
   1   4  -4  290.32   14.46
  -1   4   4  297.76   14.69
   1   4  -4  301.99   14.41
  -1  -4   4  310.05   14.50
   1  -4  -4  281.68   14.73
   1   4  -4  282.65   15.02
  -1  -4   3  123.47    7.57
   1   4  -3  149.51    7.11
  -1   4   3  134.44    7.50
  -1  -4   3  137.34    7.15
   1   4  -3  142.16    7.47
   1   4  -3  144.29    7.41
   1  -4  -3  139.93    7.34
  -1  -4   3  141.29    7.17
   1  -4  -3  154.19    7.20
  -1  -4   3  153.42    7.20
   1   4  -3  146.85    7.19
  -1   4   3  145.30    7.18
   1   4  -3  139.53    7.63
  -1  -4   3  146.54    7.14
  -1   4   3  140.59    7.36
   1   4  -2 1083.20   51.75
  -1  -4   2 1016.38   51.74
   1   4  -2 1110.68   51.61
  -1  -4   2 1053.57   51.25
   1  -4  -2 1087.63   51.26
   1   4  -2 1041.55   51.26
  -1  -4   2  937.44   51.57
   1  -4  -2 1071.79   51.54
   1   4  -2 1059.39   51.37
  -1  -4   2 1075.14   51.35
  -1   4   2 1054.02   51.42
   1  -4  -2 1096.92   51.69
   1   4  -2 1069.15   51.64
   1   4  -2 1107.50   51.35
  -1  -4   1   37.03    2.32
   1   4  -1   33.12    2.07
   1  -4  -1   32.62    1.71
   1   4  -1   33.42    1.71
   1   4  -1   35.45    1.95
   1   4  -1   34.48    1.71
   1  -4  -1   32.87    1.72
   1   4  -1   35.00    1.90
  -1   4   1   31.41    1.99
   1   4  -1   31.17    2.13
   1  -4  -1   33.44    2.16
  -1   4   1   30.99    1.89
   1  -4  -1   35.13    2.09
   1   4  -1   30.16    2.10
   1  -4   0  309.14   14.79
   1   4   0  307.25   14.59
  -1   4   0  305.77   14.74
   1   4   0  290.91   14.57
   1  -4   0  303.44   14.64
   1   4   0  302.76   14.64
  -1   4   0  290.41   14.49
   1   4   0  296.08   14.50
   1   4   0  295.38   14.64
  -1  -4   0  249.84   14.60
   1   4   1   92.75    4.94
  -1  -4  -1   87.67    4.92
   1  -4   1   88.44    5.10
  -1   4  -1   92.69    5.10
  -1  -4  -1   94.00    4.61
  -1   4  -1   94.05    4.62
   1   4   1   88.86    4.96
  -1   4  -1   92.40    4.83
   1   4   1   92.15    4.61
   1  -4   1   99.01    4.62
  -1  -4  -1   93.95    5.06
   1   4   1   89.47    4.61
  -1  -4  -1   95.18    4.66
   1  -4   1   96.93    4.62
   1   4   1   94.58    4.90
   1   4   1   91.61    5.00
  -1   4  -2  735.22   35.79
  -1   4  -2  743.55   35.31
  -1  -4  -2  746.70   35.30
   1  -4   2  731.22   35.31
   1   4   2  733.81   35.31
   1  -4   2  719.56   35.32
   1   4   2  709.69   35.32
   1  -4   2  727.95   35.80
   1   4   2  731.17   35.56
  -1  -4  -2  747.87   35.71
   1   4   2  721.19   35.65
  -1  -4  -2  724.43   35.55
  -1   4  -3  113.69    6.45
  -1   4  -3  117.45    5.99
   1  -4   3  117.69    5.88
  -1  -4  -3  126.24    6.03
   1  -4   3  122.24    6.04
  -1   4  -3  124.63    6.03
   1   4   3  120.46    6.03
   1  -4   3  118.84    6.01
   1   4   3  118.96    6.00
  -1  -4  -3  115.88    6.17
  -1  -4  -3  117.25    6.42
  -1  -4  -3  121.93    6.40
   1   4   3  117.93    6.21
   1   4   4  287.76   14.07
  -1  -4  -4  288.44   14.24
  -1   4  -4  282.62   13.65
  -1  -4  -4  286.60   13.96
   1   4   4  249.53   14.10
  -1   4  -4  298.48   14.10
   1  -4   4  281.03   13.64
   1  -4   4  299.65   13.90
   1   4   4  271.17   13.86
  -1  -4  -4  296.23   14.33
   1  -4   4  280.99   13.91
  -1   4  -4  282.18   13.88
  -1  -4  -4  282.19   13.89
   1   4   4  263.51   13.87
   1   4   4  290.71   14.00
   1   4   5    6.61    0.90
  -1   4  -5    7.80    1.19
  -1  -4  -5    7.38    1.25
   1  -4   5    5.35    0.90
  -1   4  -5    7.36    0.91
   1   4   5    6.65    0.85
  -1  -4  -5    6.60    0.88
  -1  -4  -5    6.24    0.89
  -1   4  -5    5.77    0.82
  -1  -4  -5    5.23    1.12
  -1  -4  -6  444.31   22.41
  -1   4  -6  461.34   22.19
  -1  -4  -6  440.13   22.56
  -1  -4  -6  478.87   22.19
  -1   4  -6  452.48   22.13
   1  -4   6  440.01   21.74
   1   4   6  448.94   22.07
   1   4   6  437.48   21.89
   1  -4   6  472.33   22.19
   1   4   6  464.52   22.18
  -1  -4  -6  467.73   22.15
  -1   4  -6  445.07   22.11
  -1  -4  -7    2.46    1.37
  -1   4  -7    3.42    0.44
  -1  -4  -7    3.39    0.99
  -1   4  -7    1.78    0.86
   1   4   7    1.28    0.58
  -1   4  -7    1.35    0.82
  -1  -4  -7    1.16    1.16
   1   4   7    3.23    0.88
   1  -4   7    2.61    0.97
  -1  -4  -7    2.93    1.02
  -1   4  -7    2.72    1.01
  -1  -4  -8  967.87   48.08
   1   4   8  976.40   47.87
   1  -4   8 1009.96   47.90
   1  -4   8  926.64   48.12
  -1   4  -8  976.04   47.29
  -1   4  -8 1008.31   47.85
  -1   4  -8  955.86   47.53
   1   4   8  995.63   47.34
  -1   4  -8 1014.23   47.80
  -1  -4  -8  992.82   48.33
   1   4   8  959.75   47.86
  -1  -4  -9    7.79    1.66
  -1   4  -9    7.80    1.16
   1  -4   9    5.76    1.85
   1   4   9   11.91    1.53
  -1   4  -9    9.58    0.81
  -1   4  -9    9.51    1.13
  -1   4  -9    9.25    1.50
   1  -4   9   11.36    1.57
  -1  -4  -9   11.31    1.53
   1   4   9   12.15    1.53
   1   4   9   11.54    1.55
   1   4   9   11.41    1.74
  -1  -4  -9    8.84    1.87
  -1  -4  -9    9.10    1.44
  -1   4  -9   11.31    1.52
   1   4  10   24.48    2.19
   1  -4  10   22.92    2.20
   1   4  10   20.40    1.98
   1  -4  10   14.66    2.32
  -1  -4 -10   19.44    2.57
  -1   4 -10   22.60    2.12
  -1  -4 -10   26.13    2.21
  -1  -4 -10   16.91    2.35
   1   4  10   19.35    2.04
   1   4  10   15.69    2.16
  -1   4 -10   16.55    1.72
  -1   4 -10   27.57    2.26
  -1  -4 -10   23.76    2.17
  -1   4 -11  161.72    8.43
  -1  -4 -11  171.82    8.52
   1   4  11  166.36    8.35
   1  -4  11  139.23    8.65
   1   4  11  168.60    8.49
  -1   4 -11  135.94    8.16
  -1  -4 -11  148.65    9.03
   1   4  11  154.72    8.41
   1  -4  11  139.37    7.96
  -1  -4 -11  158.11    8.78
   1  -4  11  166.17    8.63
   1   4  11  160.85    8.55
  -1   4 -11  163.86    8.54
  -1  -4 -11  167.91    8.59
  -1   4 -12  257.13   12.70
  -1  -4 -12  265.21   12.79
   1  -4  12  230.24   12.12
   1  -4  12  215.20   12.90
   1   4  12  261.21   12.69
  -1  -4 -12  246.79   13.40
  -1   4 -12  221.27   12.48
   1   4  12  227.12   12.61
  -1  -4 -12  260.83   13.11
  -1  -4 -12  257.51   12.89
  -1   4 -12  257.88   12.84
   1  -4  12  241.62   12.86
   1   4  12  247.55   12.82
  -1   4 -13   36.57    2.61
  -1   4 -13   42.04    3.19
  -1  -4 -13   43.08    3.21
   1  -4  13   34.01    2.06
   1   4  13   31.31    2.95
   1  -4  13   38.06    3.38
  -1   4 -13   35.28    2.94
  -1  -4 -13   33.70    3.82
   1   4  13   36.11    3.03
  -1  -4 -13   37.95    3.50
   1  -4  13   36.46    2.31
   1   4  13   39.55    3.25
   1  -4  13   40.68    3.33
  -1  -4 -13   48.21    3.40
  -1   4 -13   37.88    3.19
   1   4  14   56.19    3.79
   1  -4  14   43.90    2.64
  -1   4 -14   51.57    3.24
  -1   4 -14   45.33    3.20
   1  -4  14   42.64    3.98
  -1  -4 -14   59.47    4.90
  -1   4 -14   52.98    3.77
  -1  -4 -14   61.03    4.39
   1  -4  14   55.35    2.86
   1   4  14   54.00    4.08
   1  -4  14   49.70    4.11
  -1  -4 -14   56.11    4.11
  -1   4 -14   62.26    4.13
  -1   4 -15   12.97    1.66
   1   4  15   14.08    2.35
  -1  -4 -15   13.69    3.38
  -1   4 -15   13.91    2.44
  -1   4 -15   11.15    1.71
   1  -4  15   10.92    2.48
   1  -4  15   19.59    2.79
   1   4  15   21.51    2.84
  -1   4 -16  116.24    6.40
  -1  -4 -16  133.71    8.44
  -1   4 -16  112.83    7.21
   1  -4  16  145.12    7.82
   1   4  16  151.58    7.86
   1   4  16  127.93    7.16
  -1   4 -16  110.01    6.64
   1  -4  16  107.33    7.50
  -1  -4 -17   -0.31    3.36
  -1   4 -17    0.18    2.33
   1  -4  17    0.98    2.61
   1  -4  17    4.19    2.74
   1   4  17    2.17    2.67
  -1  -4 -18   78.17    6.39
  -1   4 -18   70.76    5.15
   1   4  18   74.21    5.61
   1  -4  18   72.66    5.62
  -1   4 -19    2.04    2.69
  -1  -4 -19    4.10    3.85
   1  -4  19    1.49    3.07
   1   4  19    4.66    2.97
   1  -4  19    2.74    3.01
   1   4  20   14.00    3.65
   1  -4  20   16.25    3.76
   1  -4  20    6.37    3.27
   1  -4  21    3.85    3.63
   1   4  21    0.54    3.42
   1  -4  21    3.87    3.20
   1  -4  21    1.05    2.18
   1  -4  22   20.61    4.18
   1   4  22   28.76    4.55
   1  -4  22   29.83    4.72
  -1   5  22    3.32    3.87
  -1  -5  22   -3.66    4.12
   1  -5 -22   -1.92    4.60
  -1  -5  21    5.94    2.12
  -1  -5  21    1.75    3.49
  -1  -5  21    6.15    3.52
  -1   5  21   -0.79    3.36
   1  -5 -21    2.92    3.97
  -1  -5  20   61.59    5.69
  -1   5  20   80.52    6.00
  -1  -5  20   71.60    5.05
  -1  -5  20   62.95    4.53
   1  -5 -19    3.02    3.32
   1   5 -19    0.91    2.98
  -1  -5  19   -0.47    3.31
  -1   5  19    0.47    2.86
  -1  -5  19   -0.24    3.07
  -1  -5  19    0.31    2.46
  -1  -5  19   -2.00    1.88
  -1  -5  18    9.90    2.62
  -1   5  18   15.54    1.87
   1  -5 -18   22.23    3.60
   1   5 -18   22.33    3.42
  -1  -5  18   10.83    3.42
  -1  -5  18   17.21    3.35
  -1   5  18   20.95    3.40
   1   5 -18   16.31    2.60
  -1  -5  18   17.99    2.18
  -1  -5  17   12.66    2.48
  -1   5  17   13.61    1.70
   1  -5 -17   17.22    3.19
   1   5 -17   14.71    2.92
  -1  -5  17    9.89    2.98
  -1  -5  17   11.91    3.00
  -1   5  17   13.24    2.99
   1   5 -17   13.13    2.34
  -1  -5  17   13.12    1.88
   1   5 -16  114.07    6.84
  -1  -5  16  121.87    6.51
   1  -5 -16  123.55    7.51
   1   5 -16  124.15    6.34
   1   5 -16  138.99    7.63
  -1  -5  16  107.19    7.65
   1   5 -16  112.46    6.30
  -1  -5  16  133.11    7.63
  -1   5  16  130.06    7.52
   1   5 -16  122.73    6.55
  -1   5  16  108.95    6.44
  -1  -5  16  124.90    7.20
   1   5 -15   -0.11    1.58
   1   5 -15    0.43    1.09
  -1  -5  15   -0.43    2.43
  -1  -5  15    1.72    1.35
   1  -5 -15    2.66    2.24
   1   5 -15    0.35    2.14
   1   5 -15   -0.55    1.25
  -1  -5  15    3.52    2.34
  -1   5  15    1.08    2.03
   1   5 -15    1.73    1.41
  -1   5  15    1.35    1.30
   1   5 -14  149.08    8.46
  -1  -5  14  169.94    9.15
  -1   5  14  174.47    9.15
   1   5 -14  134.17    8.06
  -1   5  14  170.58    8.74
  -1  -5  14  143.73    9.30
  -1  -5  14  159.79    8.24
   1  -5 -14  180.07    9.16
   1   5 -14  167.74    8.17
   1   5 -14  182.46    9.13
   1  -5 -14  183.88    9.37
   1   5 -14  160.43    8.46
  -1   5  14  156.85    8.30
   1  -5 -13    5.92    1.87
   1   5 -13    7.66    1.89
   1   5 -13    5.19    1.84
   1   5 -13    4.83    1.22
   1  -5 -13    3.93    1.87
  -1  -5  13    5.05    2.07
  -1   5  13    7.03    1.98
  -1  -5  13    5.39    2.61
  -1   5  13    5.99    1.79
  -1   5  13    4.94    1.34
   1   5 -13    6.97    1.54
   1  -5 -13    6.24    2.24
  -1  -5  13    8.29    1.21
   1   5 -13    5.77    1.42
  -1   5  13    7.23    1.90
   1   5 -12    6.12    1.73
   1  -5 -12    6.75    1.93
   1  -5 -12    6.91    1.90
   1   5 -12    2.31    1.60
   1   5 -12    4.36    1.20
   1   5 -12    4.00    1.50
   1  -5 -12    4.21    1.98
  -1  -5  12    4.77    1.82
  -1   5  12    8.25    1.83
  -1   5  12    7.21    1.68
  -1  -5  12    4.85    2.49
  -1   5  12    4.18    1.30
  -1  -5  12    4.62    1.07
   1   5 -12    2.98    1.25
  -1   5  12    4.09    1.90
  -1  -5  11    8.63    1.11
   1  -5 -11   12.06    1.85
   1   5 -11    7.27    1.59
   1   5 -11    8.00    1.13
  -1   5  11    6.39    0.74
   1   5 -11    9.85    1.65
   1  -5 -11    7.59    1.74
   1   5 -11    9.92    1.74
   1   5 -11    8.39    1.23
   1  -5 -11    9.51    2.09
  -1   5  11    7.92    1.87
  -1   5  11    8.30    1.65
  -1  -5  11    5.48    2.12
  -1  -5  11    7.33    1.17
  -1  -5  11    9.58    1.75
  -1   5  11    9.13    1.67
  -1   5  11    6.56    1.30
   1   5 -10  534.45   24.86
   1  -5 -10  518.64   24.89
  -1  -5  10  473.00   24.39
   1  -5 -10  502.99   25.18
  -1   5  10  487.22   24.89
  -1  -5  10  518.17   24.96
  -1  -5  10  499.96   24.59
  -1   5  10  517.79   24.99
  -1  -5  10  492.92   25.44
  -1   5  10  488.14   24.63
   1   5 -10  497.85   24.37
   1   5 -10  512.57   24.90
   1  -5 -10  527.70   24.94
   1   5 -10  480.24   24.47
  -1   5  10  536.98   25.13
   1   5  -9   46.77    2.90
  -1  -5   9   49.29    2.87
   1  -5  -9   53.27    3.36
   1   5  -9   55.90    3.36
   1   5  -9   51.79    3.20
  -1   5   9   56.03    3.63
   1  -5  -9   53.38    3.68
   1   5  -9   52.09    2.87
  -1   5   9   49.13    3.15
  -1  -5   9   55.57    3.17
  -1   5   9   52.20    3.52
  -1  -5   9   49.91    3.97
  -1   5   9   56.46    3.38
  -1  -5   9   50.99    3.36
   1   5  -9   52.64    3.33
   1  -5  -9   53.33    3.37
   1  -5  -9   55.98    3.07
   1   5  -8   39.85    2.64
   1   5  -8   49.41    3.69
  -1  -5   8   38.45    2.29
   1   5  -8   38.87    2.29
  -1   5   8   41.47    2.61
   1  -5  -8   35.73    3.00
  -1   5   8   41.22    2.93
  -1   5   8   41.17    2.70
  -1  -5   8   41.49    2.71
  -1  -5   8   37.32    3.37
   1   5  -8   42.67    2.69
  -1  -5   8   42.28    2.61
   1  -5  -8   40.42    2.51
   1   5  -8   38.80    2.65
   1  -5  -7   22.85    1.83
   1  -5  -7   21.07    2.15
   1  -5  -7   20.99    1.92
   1   5  -7   20.80    1.75
   1   5  -7   20.96    1.94
   1  -5  -7   18.17    1.68
   1   5  -7   21.18    1.66
  -1   5   7   21.09    1.70
   1   5  -7   19.96    1.39
  -1  -5   7   22.35    1.40
   1  -5  -7   18.62    1.62
  -1  -5   7   20.90    1.69
   1   5  -7   21.36    2.43
   1   5  -7   21.39    1.72
   1  -5  -7   25.40    1.83
  -1   5   7   23.67    1.73
  -1  -5   7   21.28    1.71
  -1  -5   6  120.90    6.24
   1  -5  -6  131.47    7.02
   1  -5  -6  134.22    6.72
   1  -5  -6  118.37    6.55
   1   5  -6  126.13    6.55
   1   5  -6  131.84    6.67
   1   5  -6  131.27    6.74
  -1   5   6  134.86    6.66
   1   5  -6  125.82    6.33
   1  -5  -6  124.67    6.56
   1   5  -6  128.65    6.56
   1  -5  -6  122.94    6.60
  -1  -5   6  127.67    6.64
   1   5  -6  131.15    7.24
   1  -5  -6  129.19    6.81
  -1  -5   6  128.51    6.58
  -1   5   6  120.94    6.53
   1  -5  -5    1.34    0.90
  -1  -5   5    0.48    0.50
   1  -5  -5    0.11    1.00
   1   5  -5    0.27    0.70
   1  -5  -5    0.60    0.68
   1  -5  -5    0.76    0.63
   1   5  -5    0.70    0.64
  -1  -5   5    0.47    0.77
   1   5  -5    1.21    1.21
   1  -5  -5    1.20    0.76
  -1   5   5    0.38    0.58
  -1  -5   5    0.11    0.64
   1   5  -5    0.76    1.09
  -1   5   5    0.51    0.83
  -1  -5   5    0.25    0.61
   1  -5  -5    0.68    0.86
   1  -5  -4  978.37   46.30
   1   5  -4  958.72   46.28
   1   5  -4  932.21   46.13
   1   5  -4  952.47   46.28
   1  -5  -4  945.39   46.49
   1  -5  -4 1008.42   46.30
  -1  -5   4  951.74   46.22
   1  -5  -4  947.33   46.53
   1   5  -4  929.41   46.86
  -1  -5   4  944.75   46.52
   1   5  -4  933.81   46.70
   1   5  -4  999.27   46.55
  -1  -5   4  970.17   46.28
  -1   5   4  972.46   46.28
  -1  -5   4  945.69   46.28
  -1   5   4  936.47   46.49
  -1  -5   4  951.00   46.19
  -1  -5   3   15.99    1.16
   1  -5  -3   16.82    1.09
   1   5  -3   16.98    1.07
  -1  -5   3   11.07    1.54
   1   5  -3   15.48    1.73
   1   5  -3   21.14    1.59
  -1   5   3   16.79    1.42
  -1  -5   3   16.03    1.10
   1  -5  -3   15.85    1.31
  -1  -5   3   15.47    1.06
  -1   5   3   15.86    1.05
   1  -5  -3   17.69    1.59
   1   5  -3   17.86    1.61
   1   5  -3   15.02    1.03
   1   5  -2  635.68   30.83
   1   5  -2  635.44   31.18
   1  -5  -2  669.28   31.26
  -1   5   2  635.97   30.87
   1  -5  -2  628.57   31.07
  -1  -5   2  631.15   30.84
  -1  -5   2  620.15   31.33
   1  -5  -2  627.93   30.66
   1   5  -2  629.72   30.66
   1   5  -2  650.16   31.14
  -1  -5   2  661.88   31.15
  -1   5   1   16.08    1.23
   1   5  -1   13.89    1.12
   1  -5  -1   13.16    1.38
   1   5  -1   15.82    1.41
  -1  -5   1   17.78    1.46
  -1  -5   1   14.98    1.55
  -1  -5   1   15.22    1.15
  -1   5   1   14.60    1.07
   1  -5  -1   16.36    1.30
   1   5  -1   14.63    1.36
   1  -5   0 2198.11  103.24
  -1  -5   0 2139.79  103.03
  -1   5   0 2132.26  102.86
   1   5   0 2092.00  103.02
   1  -5   0 2160.66  103.06
   1   5   0 2098.97  103.06
   1   5   0 2118.94  102.88
   1   5   0 2131.38  102.97
   1   5   1  103.78    5.78
   1  -5   1  104.80    5.60
   1   5   1  109.94    5.66
  -1   5  -1  108.04    5.28
  -1  -5  -1  107.12    5.70
   1  -5   1  106.55    5.96
  -1   5  -1  113.06    5.94
   1  -5   1  108.31    5.26
   1   5   1  104.51    5.25
   1   5   1  110.80    5.79
  -1  -5  -1  108.27    5.88
  -1   5  -1  115.94    5.60
   1  -5   1   99.64    5.59
   1   5   1  103.92    5.26
   1  -5   1  109.92    5.27
  -1  -5  -1  109.12    5.26
  -1  -5  -2   69.21    4.14
  -1   5  -2   75.49    4.44
  -1  -5  -2   69.96    3.90
   1   5   2   79.02    3.81
  -1   5  -2   71.58    3.81
  -1  -5  -2   83.08    3.83
   1  -5   2   80.10    4.12
   1   5   2   66.33    4.25
   1   5   2   83.86    3.84
   1  -5   2   75.42    3.82
   1   5   2   65.07    4.11
  -1  -5  -2   70.10    4.35
   1  -5   2   72.69    4.45
  -1  -5  -2   68.48    4.31
  -1   5  -3  307.97   15.70
   1  -5   3  300.17   15.69
  -1  -5  -3  307.28   15.08
  -1   5  -3  306.15   15.07
   1  -5   3  323.53   15.29
   1  -5   3  318.45   15.12
   1   5   3  303.90   15.10
  -1  -5  -3  309.65   15.60
   1   5   3  304.66   15.41
   1   5   3  295.62   15.50
  -1  -5  -3  311.38   15.37
  -1   5  -4  723.55   36.85
  -1   5  -4  760.90   36.56
   1  -5   4  735.64   36.09
   1   5   4  741.63   36.28
  -1  -5  -4  778.67   36.29
  -1   5  -4  742.70   36.27
  -1  -5  -4  725.45   36.81
   1   5   4  745.53   36.58
  -1  -5  -4  796.48   36.79
   1  -5   4  760.76   36.30
  -1  -5  -4  733.87   36.46
  -1   5  -5    2.11    1.14
  -1  -5  -5    1.36    0.75
  -1  -5  -5    1.73    1.21
  -1   5  -5    1.76    0.39
   1   5   5    1.58    0.99
  -1  -5  -5    2.19    1.17
   1   5   5    2.03    0.69
   1  -5   5    1.61    0.76
  -1   5  -5    2.06    0.75
  -1  -5  -5    3.01    0.84
  -1  -5  -6  756.89   37.45
  -1   5  -6  773.11   37.43
  -1   5  -6  798.85   37.60
   1   5   6  735.95   37.44
   1  -5   6  804.16   37.51
  -1  -5  -6  770.47   37.85
  -1  -5  -6  772.10   38.02
  -1   5  -6  764.52   37.45
  -1  -5  -6  756.12   37.46
  -1   5  -7   61.78    3.62
   1  -5   7   57.57    2.91
  -1   5  -7   55.02    3.32
  -1   5  -7   59.48    3.45
  -1  -5  -7   57.85    3.45
  -1  -5  -7   54.50    3.97
   1   5   7   57.90    3.18
  -1   5  -7   53.53    3.38
  -1  -5  -7   62.44    3.46
  -1  -5  -7   57.41    3.86
   1   5   7   60.56    3.48
   1  -5   7   59.32    3.49
   1  -5   8  375.20   17.72
   1   5   8  368.87   17.68
   1   5   8  358.31   17.78
   1  -5   8  342.96   17.10
  -1   5  -8  363.65   17.65
  -1  -5  -8  341.01   18.22
  -1   5  -8  371.64   17.60
   1   5   8  342.25   17.74
  -1  -5  -8  351.20   18.00
   1   5   8  350.12   17.24
  -1   5  -8  346.62   17.41
   1   5   9   27.97    2.41
  -1  -5  -9   32.07    2.40
  -1   5  -9   27.40    2.27
  -1   5  -9   28.60    2.33
  -1  -5  -9   28.36    2.31
  -1  -5  -9   28.56    2.61
   1  -5   9   30.59    2.41
   1   5   9   29.98    2.35
   1   5   9   31.67    2.46
  -1  -5  -9   32.37    3.01
   1  -5   9   28.77    1.65
  -1   5  -9   27.29    2.01
   1   5   9   26.15    1.69
   1  -5  10  316.89   16.21
  -1  -5 -10  355.42   16.95
  -1   5 -10  343.70   16.89
  -1   5 -10  308.75   16.50
  -1   5 -10  332.10   16.41
  -1   5 -10  353.09   16.82
  -1  -5 -10  362.81   16.86
   1   5  10  333.22   16.93
  -1  -5 -10  345.80   17.25
   1  -5  10  335.98   16.60
   1  -5  10  327.71   17.38
   1   5  10  337.96   16.87
  -1   5 -10  323.18   16.11
  -1  -5 -10  353.97   17.62
   1   5  10  366.28   17.03
   1  -5  10  341.84   16.93
   1   5  10  330.53   16.89
   1   5  11   13.50    2.04
  -1   5 -11   16.06    1.73
   1   5  11   11.84    2.18
  -1   5 -11   16.29    2.10
  -1  -5 -11   19.46    2.18
   1  -5  11   14.46    1.25
  -1  -5 -11   15.05    2.39
   1  -5  11   14.11    1.57
   1  -5  11   14.79    2.60
   1   5  11   16.20    2.02
  -1   5 -11   15.71    1.08
  -1  -5 -11   15.82    2.56
   1   5  11   17.02    2.00
  -1   5 -11   18.79    2.04
   1  -5  11   15.86    2.10
  -1  -5 -11   20.43    2.17
  -1  -5 -12    4.63    1.93
  -1   5 -12    3.01    1.73
   1   5  12    0.39    1.91
  -1   5 -12    2.43    1.44
  -1   5 -12    0.57    1.64
  -1  -5 -12    3.65    1.93
   1  -5  12    2.39    0.94
   1   5  12    5.01    1.87
  -1  -5 -12    2.78    2.20
   1  -5  12    0.68    1.16
   1  -5  12   -2.35    2.53
   1   5  12    0.71    1.56
  -1   5 -12    1.42    0.72
  -1  -5 -12    1.68    2.28
   1   5  12    2.94    1.76
   1  -5  12    0.15    1.78
   1   5  13    7.15    1.99
  -1   5 -13    9.31    2.05
  -1  -5 -13    7.74    2.12
  -1  -5 -13   10.07    2.55
  -1  -5 -13    6.16    2.58
   1  -5  13    6.39    2.64
  -1   5 -13    5.55    1.65
   1   5  13    7.07    2.04
   1  -5  13    8.08    2.18
  -1  -5 -13    7.63    2.16
  -1   5 -13    7.75    0.90
  -1   5 -13    9.77    2.17
   1  -5  13    8.01    1.34
   1  -5  14  134.75    6.92
  -1   5 -14  134.37    6.63
   1   5  14  138.37    7.89
   1  -5  14  140.87    7.97
  -1   5 -14  133.43    7.23
  -1   5 -14  129.69    7.47
  -1  -5 -14  129.06    8.62
   1   5  14  125.50    7.64
   1  -5  14  117.11    7.96
   1   5  15    0.95    2.15
   1  -5  15    0.42    2.53
  -1   5 -15    2.32    1.38
  -1   5 -15    1.43    1.55
  -1   5 -15   -0.86    1.92
  -1  -5 -15    2.63    2.92
  -1   5 -15    1.61    0.88
   1  -5  15    0.07    1.25
   1   5  15    2.44    2.20
   1  -5  15   -0.96    2.26
  -1   5 -16   60.00    4.61
  -1  -5 -16   85.12    6.33
   1  -5  16   66.68    3.97
   1   5  16   77.03    4.87
   1  -5  16   75.29    5.24
   1   5  16   71.03    5.17
   1  -5  16   57.16    5.14
  -1   5 -16   59.00    4.07
  -1  -5 -17   14.40    3.94
  -1   5 -17   12.24    2.52
   1  -5  17   11.31    1.77
   1   5  17    9.70    3.02
   1  -5  17    9.47    2.89
   1  -5  17   11.01    3.15
  -1   5 -18   39.68    4.17
   1  -5  18   54.19    3.42
   1   5  18   52.23    4.66
   1  -5  18   53.95    4.85
   1  -5  18   36.18    4.57
  -1   5 -19    1.32    2.47
   1  -5  19    3.06    1.80
   1  -5  19   -2.34    3.06
   1   5  19    0.73    3.01
   1  -5  19   -0.75    3.14
   1  -5  20   35.00    3.03
   1  -5  20   31.45    4.49
   1   5  20   38.90    4.64
   1  -5  21    1.88    2.81
   1   5  21   12.69    3.66
   1  -5  21    4.93    3.75
   1  -5  21    0.25    3.51
   1  -5  22    6.01    4.17
   1   5  22   -5.09    4.05
  -1   6  22   54.26    5.46
  -1  -6  22   40.93    5.40
  -1  -6  21    1.88    3.66
  -1   6  21    0.78    3.40
  -1  -6  21    6.28    3.81
   1  -6 -21    1.10    4.16
   1  -6 -20    0.69    3.77
  -1  -6  20    3.76    3.56
  -1  -6  20    1.71    2.69
  -1  -6  20    2.77    1.93
  -1  -6  20    4.57    3.51
  -1   6  20    0.25    3.29
   1  -6 -19    5.88    3.83
  -1  -6  19    3.31    1.85
  -1  -6  19    2.64    3.53
  -1  -6  19    5.20    2.65
  -1  -6  19    2.63    3.18
  -1   6  19    5.81    3.06
  -1  -6  18   84.10    4.97
   1   6 -18   89.78    6.21
   1  -6 -18   99.29    6.44
  -1  -6  18   84.41    5.73
  -1  -6  18   80.33    6.25
  -1   6  18   95.26    6.31
  -1   6  17    5.55    1.56
  -1  -6  17    5.72    2.56
  -1  -6  17    4.33    1.59
  -1  -6  17    1.54    3.15
   1  -6 -17    4.77    2.99
   1   6 -17    3.24    2.58
   1   6 -17    4.98    1.99
  -1   6  17    4.10    2.65
  -1  -6  17    3.39    2.88
  -1   6  16   46.91    3.14
  -1  -6  16   47.36    4.03
  -1  -6  16   39.94    3.02
   1  -6 -16   54.98    4.38
   1   6 -16   50.36    4.19
   1   6 -16   45.08    3.37
  -1   6  16   47.50    4.14
  -1  -6  16   50.55    4.33
   1   6 -15    8.44    1.80
  -1  -6  15    9.23    2.55
  -1   6  15   12.82    2.40
  -1  -6  15    9.96    1.54
  -1  -6  15   11.48    3.08
   1  -6 -15    7.34    2.55
   1   6 -15   11.42    2.53
   1   6 -15   10.70    1.89
  -1  -6  15    9.90    2.46
   1   6 -15    9.52    1.29
  -1   6  15   10.01    1.66
   1   6 -15    9.27    1.34
  -1   6  15   11.23    2.21
   1   6 -14   58.14    3.61
  -1  -6  14   42.15    4.79
  -1   6  14   57.45    4.08
  -1   6  14   54.56    4.21
  -1  -6  14   59.52    4.38
  -1  -6  14   52.87    3.35
   1  -6 -14   62.53    4.41
   1   6 -14   56.32    4.17
   1   6 -14   55.05    3.79
  -1   6  14   59.52    3.62
   1   6 -14   53.94    3.19
  -1  -6  14   60.13    4.30
   1   6 -13    5.75    1.75
   1  -6 -13    5.03    2.29
   1   6 -13    3.78    1.34
  -1  -6  13    3.15    2.65
  -1   6  13    3.29    1.85
  -1  -6  13    5.99    1.87
  -1   6  13    5.00    1.87
  -1  -6  13    5.90    1.19
   1  -6 -13    5.32    1.98
   1   6 -13    4.91    2.00
   1   6 -13    3.57    1.85
   1  -6 -13    7.29    2.00
  -1   6  13    2.79    1.42
  -1  -6  13    4.46    1.90
   1   6 -13    4.92    1.11
   1  -6 -12  228.81   12.09
   1  -6 -12  227.92   11.75
   1   6 -12  223.99   11.68
   1   6 -12  197.02   11.13
  -1   6  12  231.76   11.86
  -1  -6  12  206.51   12.43
  -1   6  12  210.49   11.65
  -1   6  12  215.02   11.66
  -1  -6  12  223.71   11.75
   1   6 -12  224.90   11.50
  -1   6  12  219.71   10.80
  -1  -6  12  213.61   11.05
   1   6 -12  235.51   11.61
   1  -6 -12  237.59   11.68
  -1  -6  12  236.00   11.89
  -1   6  12  219.34   11.31
   1   6 -12  223.31   10.95
   1   6 -11    5.06    1.10
   1   6 -11    6.17    1.60
   1  -6 -11    4.54    1.61
   1   6 -11    9.30    1.72
  -1  -6  11    5.78    1.03
   1   6 -11    5.07    1.61
   1  -6 -11    4.14    1.64
   1  -6 -11    4.69    1.95
   1   6 -11    2.56    2.74
  -1   6  11    5.13    1.74
  -1  -6  11    4.78    1.71
  -1   6  11    5.83    1.40
   1   6 -11    4.60    0.98
  -1  -6  11    2.09    1.56
  -1   6  11    4.28    1.56
  -1   6  11    3.81    1.86
  -1  -6  10    0.87    0.92
   1   6 -10    3.33    1.39
   1  -6 -10    4.20    1.48
   1   6 -10    0.33    1.46
   1  -6 -10    5.04    1.57
   1   6 -10    1.54    1.41
   1  -6 -10    3.47    2.01
  -1   6  10    3.02    1.99
   1   6 -10    4.79    2.64
  -1   6  10    2.36    1.72
  -1  -6  10    2.47    1.37
  -1   6  10    3.05    1.40
  -1   6  10    3.30    1.32
  -1  -6  10    3.04    1.65
   1   6 -10    3.06    0.95
   1   6 -10    1.34    0.89
   1  -6  -9   37.89    3.38
   1  -6  -9   47.35    3.34
   1   6  -9   42.34    3.94
  -1  -6   9   43.09    2.57
   1  -6  -9   43.50    2.98
   1   6  -9   42.38    2.93
   1   6  -9   43.37    2.51
  -1   6   9   46.10    2.95
  -1  -6   9   41.10    3.27
   1  -6  -9   43.68    2.79
  -1   6   9   40.60    3.21
   1  -6  -9   50.10    3.06
   1   6  -9   49.24    3.00
  -1   6   9   45.39    2.99
  -1  -6   9   43.08    3.01
   1   6  -9   41.31    2.94
   1   6  -8  426.23   21.12
  -1   6   8  419.37   21.13
  -1  -6   8  430.69   21.48
   1   6  -8  422.53   21.10
   1  -6  -8  430.07   21.44
   1   6  -8  430.46   22.01
   1  -6  -8  425.86   21.61
  -1   6   8  441.95   21.49
   1   6  -8  446.35   21.21
  -1   6   8  436.38   21.50
   1  -6  -8  417.67   21.08
   1   6  -8  425.16   21.09
  -1   6   8  397.27   21.08
  -1  -6   8  434.68   21.17
   1  -6  -7    8.82    1.21
   1   6  -7    6.16    1.15
  -1  -6   7    8.04    0.99
   1   6  -7    9.94    1.51
   1  -6  -7    5.53    1.67
   1  -6  -7    9.40    1.46
   1   6  -7    6.71    1.18
   1  -6  -7    5.99    1.19
   1   6  -7   10.24    2.21
  -1   6   7    8.90    1.17
  -1  -6   7   10.18    1.25
   1   6  -7    7.33    1.61
   1  -6  -7    5.98    1.16
  -1   6   7    9.42    1.37
   1  -6  -7    6.23    1.38
   1   6  -6  289.69   14.51
   1   6  -6  276.17   14.30
   1  -6  -6  294.58   14.36
   1  -6  -6  295.92   14.91
  -1  -6   6  290.85   14.12
   1  -6  -6  292.16   14.55
   1  -6  -6  291.42   14.36
   1   6  -6  273.01   14.29
   1  -6  -6  277.97   14.59
   1  -6  -6  284.61   14.51
   1   6  -6  276.63   15.08
   1   6  -6  272.50   14.87
   1   6  -6  305.15   14.61
  -1   6   6  281.14   14.50
  -1  -6   6  300.94   14.26
  -1  -6   6  290.04   14.36
  -1   6   6  296.80   14.35
   1   6  -5  114.91    5.70
   1  -6  -5  112.80    6.18
   1  -6  -5  121.14    5.96
  -1  -6   5  111.20    5.79
   1   6  -5  116.41    5.92
  -1  -6   5  113.89    5.84
   1   6  -5  121.96    5.94
   1  -6  -5  109.53    5.93
   1   6  -5  114.42    6.72
   1  -6  -5  117.66    6.23
   1   6  -5  112.87    6.48
   1   6  -5  114.45    6.26
  -1   6   5  116.39    6.22
  -1  -6   5  113.43    5.92
  -1  -6   5  115.66    5.94
  -1   6   5  114.42    5.92
   1   6  -4  191.12    9.04
   1  -6  -4  190.22    9.81
   1   6  -4  201.63    9.80
  -1  -6   4  179.02    9.11
  -1   6   4  189.97    9.52
   1   6  -4  186.70    9.71
   1   6  -4  185.98    9.54
   1  -6  -4  177.52    9.14
   1   6  -4  180.39    9.13
   1  -6  -4  195.17    9.43
   1  -6  -4  184.33    9.51
  -1   6   4  180.32    9.13
  -1  -6   4  182.55    9.15
   1  -6  -4  176.34    9.14
   1   6  -4  179.99    9.13
  -1  -6   4  185.39    9.18
   1  -6  -3  476.82   23.56
   1   6  -3  509.05   23.73
   1  -6  -3  428.17   23.10
   1   6  -3  486.60   23.12
   1   6  -3  478.86   23.11
   1  -6  -3  492.43   23.12
  -1  -6   3  482.39   23.18
  -1   6   3  463.66   23.53
  -1  -6   3  486.03   23.27
   1   6  -3  486.53   23.74
   1  -6  -3  500.10   23.82
  -1  -6   2  827.50   42.22
  -1  -6   2  899.46   42.03
   1   6  -2  930.51   42.04
  -1   6   2  890.21   41.87
   1   6  -2  927.77   41.70
   1  -6  -2  842.40   41.39
   1   6  -2  808.29   41.39
   1  -6  -2  854.00   41.39
   1   6  -2  849.70   41.38
  -1   6   2  865.67   41.65
   1   6  -2  917.03   42.10
   1  -6  -2  895.42   42.15
   1   6  -2  864.10   41.40
   1  -6  -2  855.46   41.40
  -1  -6   2  901.00   41.67
   1  -6  -2  870.81   41.96
  -1   6   1  163.78    8.32
   1   6  -1  161.82    8.71
   1  -6  -1  160.23    8.78
   1   6  -1  164.16    8.70
   1   6  -1  169.07    8.48
  -1  -6   1  168.32    8.43
   1   6  -1  161.58    8.39
  -1   6   1  169.85    8.53
   1  -6  -1  171.97    8.70
   1   6  -1  161.44    8.67
  -1  -6   1  161.41    8.97
  -1  -6   1  169.99    8.73
  -1  -6   0  118.79    6.62
   1   6   0  116.67    6.58
   1  -6   0  127.44    6.64
   1  -6   0  116.49    6.77
   1   6   0  121.18    6.55
   1   6   0  125.46    6.64
   1   6   0  119.29    6.41
  -1  -6   0  114.28    6.32
   1  -6   0  124.24    6.42
  -1   6   0  132.69    6.43
  -1  -6  -1   86.58    5.10
  -1   6  -1   82.80    4.72
   1   6   1   88.15    4.97
   1  -6   1   87.44    5.23
   1   6   1   85.05    4.98
   1  -6   1   93.86    4.79
   1   6   1   90.10    4.86
  -1   6  -1   91.08    5.17
  -1  -6  -1   87.98    5.02
   1   6   2 1294.75   62.78
   1  -6   2 1365.17   62.64
   1  -6   2 1362.05   62.68
   1   6   2 1293.29   62.88
  -1  -6  -2 1282.69   62.78
   1  -6   2 1287.93   63.14
  -1   6  -2 1357.28   63.10
  -1   6  -2 1291.86   62.32
  -1  -6  -2 1295.25   62.31
  -1  -6  -2 1314.82   62.44
  -1  -6  -2 1315.67   63.05
   1   6   2 1234.54   62.30
   1  -6   2 1285.38   62.31
   1  -6   3    2.27    1.19
  -1   6  -3    1.34    1.21
  -1  -6  -3    0.99    0.96
  -1   6  -3    1.23    0.54
  -1  -6  -3    1.17    0.54
   1   6   3    0.50    1.00
   1  -6   3    1.63    0.92
   1   6   3    1.31    0.50
   1  -6   3    0.22    0.53
   1   6   3    0.21    1.09
  -1  -6  -3    1.34    0.64
  -1  -6  -3    0.12    1.16
   1   6   3    0.75    0.87
   1  -6   3    1.98    0.89
  -1  -6  -4   10.19    1.59
   1   6   4   14.09    1.46
   1   6   4    9.84    1.53
  -1  -6  -4   13.90    1.35
  -1   6  -4    9.73    1.73
   1   6   4    9.23    0.96
  -1  -6  -4    8.90    0.96
  -1   6  -4    9.67    0.97
   1  -6   4    8.94    0.96
  -1  -6  -4   12.17    1.18
   1   6   4   15.21    1.56
   1  -6   4   10.11    0.88
   1  -6   4   11.16    1.25
  -1   6  -5   66.79    4.89
  -1   6  -5   79.67    4.65
   1  -6   5   80.32    4.28
   1   6   5   75.27    4.24
   1  -6   5   75.82    4.00
   1   6   5   85.14    4.67
  -1   6  -5   83.00    4.27
  -1  -6  -5   82.74    4.29
  -1  -6  -5   77.30    4.84
   1   6   5   85.98    4.65
   1  -6   5   83.41    4.39
  -1  -6  -5   80.49    4.47
  -1   6  -6  521.60   24.28
   1  -6   6  505.81   24.05
   1   6   6  484.21   24.01
   1   6   6  448.30   24.36
  -1   6  -6  473.53   23.61
  -1   6  -6  476.49   24.79
  -1  -6  -6  517.26   24.60
   1   6   6  507.29   24.30
  -1   6  -6  501.83   23.99
  -1  -6  -6  522.77   24.04
  -1   6  -7    7.39    1.97
  -1   6  -7    7.81    1.58
  -1   6  -7    6.01    1.17
  -1  -6  -7    6.58    1.14
   1  -6   7    6.15    1.19
   1   6   7    5.85    1.17
  -1  -6  -7    7.49    1.65
   1   6   7    7.00    1.55
  -1  -6  -7    4.71    1.73
  -1  -6  -8  449.14   22.70
  -1   6  -8  461.63   23.26
  -1   6  -8  475.17   22.31
   1   6   8  450.63   22.53
  -1  -6  -8  455.00   23.01
  -1   6  -8  466.30   22.21
   1  -6   8  450.79   22.28
   1   6   8  426.20   22.22
  -1   6  -8  430.65   22.11
   1   6   8  442.32   21.95
   1   6   9   48.40    2.74
  -1   6  -9   46.88    2.98
  -1   6  -9   50.39    4.23
   1   6   9   47.05    3.18
   1  -6   9   45.35    3.22
   1   6   9   47.24    3.42
  -1  -6  -9   44.46    3.90
  -1  -6  -9   50.95    3.24
  -1   6  -9   49.16    3.15
   1   6   9   44.22    3.37
  -1  -6  -9   45.32    3.67
   1   6  10   81.10    4.20
  -1   6 -10   78.84    4.51
  -1   6 -10   85.15    6.32
   1   6  10   84.21    4.88
   1  -6  10   86.66    4.96
   1   6  10   80.24    4.98
  -1  -6 -10   78.41    5.57
  -1   6 -10   90.25    4.82
  -1  -6 -10   88.51    4.87
   1  -6  10   73.14    4.09
  -1   6 -10   77.18    4.48
   1   6  10   79.12    5.03
  -1  -6 -10   88.48    5.39
   1   6  11    3.52    1.78
  -1   6 -11    2.36    1.20
  -1  -6 -11    1.18    1.64
  -1   6 -11    1.38    1.61
   1  -6  11    3.00    0.77
  -1  -6 -11    1.68    2.00
  -1   6 -11    5.38    3.15
   1  -6  11    5.36    1.76
   1   6  11    4.24    1.61
  -1   6 -11    3.24    1.27
   1   6  11    0.98    1.80
  -1  -6 -11    1.93    2.36
   1   6  11    3.23    1.67
   1   6  12  212.53    9.67
  -1  -6 -12  208.40   10.69
  -1   6 -12  231.24    9.63
  -1  -6 -12  222.77    9.65
   1  -6  12  206.53    9.73
   1   6  12  201.40    9.64
   1  -6  12  147.68    8.45
  -1  -6 -12  217.75   10.21
   1   6  12  203.28    9.76
  -1   6 -12  175.21    9.12
   1  -6  12  189.62    8.71
   1  -6  13    2.58    0.96
  -1   6 -13    0.13    1.85
  -1  -6 -13    6.63    2.12
  -1  -6 -13    6.06    2.88
   1  -6  13    0.66    1.96
   1   6  13    1.11    1.91
  -1   6 -13    2.57    1.52
   1   6  13    4.98    2.08
   1   6  13    4.85    2.00
   1  -6  14   11.38    1.35
  -1  -6 -14   11.42    3.29
   1  -6  14   14.96    2.75
   1   6  14   11.22    2.47
  -1   6 -14   10.41    2.05
   1   6  14   15.68    2.56
   1  -6  15   14.15    1.53
  -1   6 -15   14.19    2.09
   1   6  15   15.37    2.63
   1  -6  15   13.95    1.66
   1  -6  15   16.94    2.87
   1   6  15   17.56    2.78
  -1   6 -15   10.82    2.20
   1  -6  16   59.16    3.61
   1   6  16   72.18    5.00
   1  -6  16   68.31    5.04
  -1   6 -16   54.20    4.31
   1  -6  17    1.96    1.41
   1   6  17    1.29    2.79
   1  -6  17    1.32    2.66
  -1   6 -17    1.40    2.20
   1  -6  18   45.56    3.20
   1   6  18   60.22    4.86
   1  -6  18   55.13    4.83
  -1   6 -18   42.65    4.13
   1   6  19    7.02    3.28
   1  -6  19   11.16    3.65
   1  -6  19    9.12    1.83
   1  -6  20    5.77    3.09
   1   6  20    2.30    3.41
   1  -6  20    5.48    3.64
   1  -6  21    8.55    3.14
   1   6  21    0.80    3.69
   1  -6  21   -0.27    3.69
   1  -7 -21    5.89    4.24
  -1  -7  21    1.34    3.82
  -1   7  21    5.72    3.37
   1  -7 -20   58.25    6.29
  -1  -7  20   50.47    4.67
  -1   7  20   51.34    5.18
  -1  -7  20   59.26    5.53
   1  -7 -19   11.83    4.19
  -1  -7  19   11.04    2.90
  -1  -7  19    9.34    3.51
  -1   7  19   10.16    3.29
   1  -7 -18   14.80    3.85
  -1  -7  18   13.53    3.07
  -1  -7  18   14.15    2.05
  -1  -7  18   20.23    3.53
  -1   7  18    9.96    3.23
  -1  -7  17   11.82    2.94
  -1   7  17    3.86    2.79
   1  -7 -17    6.05    3.30
  -1   7  17    3.30    1.69
  -1  -7  17    1.14    2.62
  -1  -7  17    4.23    1.67
   1  -7 -17    5.98    2.85
   1   7 -17    1.21    2.70
  -1   7  16   46.55    3.96
  -1  -7  16   48.79    4.24
  -1   7  16   46.36    3.37
  -1  -7  16   52.88    4.43
  -1   7  16   47.94    4.15
   1  -7 -16   57.73    5.13
   1   7 -16   45.72    3.40
  -1  -7  16   47.41    3.24
   1   7 -16   51.94    4.34
   1  -7 -16   53.74    4.45
   1  -7 -15   -1.26    2.48
   1   7 -15    1.76    2.19
  -1   7  15    1.36    1.54
  -1  -7  15    3.15    2.40
  -1   7  15   -0.45    2.12
  -1   7  15   -0.18    2.22
  -1  -7  15    1.10    2.45
   1  -7 -15    0.50    2.66
   1   7 -15   -1.59    1.59
  -1  -7  15    1.28    1.35
   1   7 -15    2.12    1.95
   1   7 -14  137.11    7.59
  -1  -7  14  135.29    7.92
  -1   7  14  136.70    7.88
   1   7 -14  119.66    7.15
  -1   7  14  143.55    7.87
   1  -7 -14  148.63    8.01
   1   7 -14  154.33    8.00
  -1  -7  14  130.73    7.09
   1  -7 -14  137.83    8.46
  -1   7  14  125.85    7.28
  -1  -7  14  144.04    8.10
   1  -7 -13   17.62    2.96
   1   7 -13   17.99    2.45
   1  -7 -13   22.56    2.55
  -1  -7  13   23.44    2.71
  -1   7  13   20.55    2.50
  -1  -7  13   20.09    2.82
  -1   7  13   21.12    2.15
  -1   7  13   20.04    2.63
   1   7 -13   17.00    1.84
   1  -7 -13   20.07    2.60
   1   7 -13   18.16    2.48
  -1   7  13   20.90    1.36
   1   7 -13   20.71    2.38
  -1  -7  13   17.78    1.78
  -1   7  12   19.95    1.54
   1   7 -12   21.39    2.36
   1  -7 -12   20.66    2.90
   1   7 -12   22.42    2.35
   1  -7 -12   19.21    2.40
   1  -7 -12   23.36    2.99
  -1  -7  12   21.44    2.53
  -1   7  12   16.45    2.28
   1   7 -12   16.05    1.73
  -1   7  12   23.82    2.70
   1  -7 -12   19.19    2.44
   1   7 -12   23.00    2.40
  -1  -7  12   19.81    1.76
  -1  -7  12   23.21    2.77
  -1   7  12   22.65    2.16
   1   7 -11    4.48    1.64
   1  -7 -11    4.81    2.04
  -1   7  11    2.70    1.93
   1  -7 -11    3.78    2.12
  -1  -7  11    2.33    1.61
  -1   7  11    4.11    1.56
   1   7 -11    4.87    2.77
  -1   7  11    6.26    2.00
  -1  -7  11    4.89    1.98
  -1   7  11    2.14    1.42
   1  -7 -11    6.55    1.73
   1   7 -11    5.94    1.73
   1   7 -11    3.54    1.06
   1   7 -11    3.70    1.62
   1  -7 -11    1.39    1.60
   1   7 -10  413.78   20.19
   1  -7 -10  412.14   20.69
   1   7 -10  391.85   21.40
  -1   7  10  436.21   20.73
   1  -7 -10  395.75   20.82
   1  -7 -10  431.09   20.35
   1   7 -10  409.28   20.28
   1   7 -10  417.41   20.24
   1  -7 -10  426.97   20.27
  -1  -7  10  427.69   20.72
  -1   7  10  410.18   20.23
  -1   7  10  405.11   20.65
  -1  -7  10  415.90   20.33
  -1   7  10  388.78   20.25
  -1  -7  10  400.03   19.91
   1   7 -10  377.14   19.80
   1  -7 -10  373.70   20.06
   1  -7  -9    7.75    1.54
   1   7  -9    5.81    1.38
   1   7  -9    5.34    1.38
   1  -7  -9    7.45    1.56
  -1  -7   9    5.13    1.17
   1   7  -9    5.68    1.60
   1  -7  -9    9.87    1.93
   1  -7  -9    6.20    2.03
  -1   7   9    7.23    1.88
  -1  -7   9    7.98    1.53
  -1   7   9    7.07    1.45
   1   7  -9    6.41    1.81
  -1   7   9    7.02    1.96
   1  -7  -9    4.89    1.35
   1   7  -9    8.12    2.58
  -1  -7   9    8.09    1.89
  -1   7   9    8.17    1.49
   1   7  -8   16.94    2.13
   1  -7  -8   24.67    2.64
   1   7  -8   18.95    1.82
   1   7  -8   20.30    1.86
   1  -7  -8   22.02    2.01
   1   7  -8   19.43    3.02
   1   7  -8   24.45    2.37
   1   7  -8   20.03    2.79
  -1  -7   8   22.03    1.72
  -1  -7   8   19.90    1.92
  -1   7   8   23.96    1.91
   1  -7  -8   17.49    2.20
  -1   7   8   20.72    2.11
  -1  -7   8   24.76    2.51
  -1  -7   7   72.54    4.18
   1  -7  -7   76.03    4.31
   1   7  -7   72.35    4.24
   1  -7  -7   83.80    4.68
   1  -7  -7   79.25    4.60
   1   7  -7   79.73    4.56
   1  -7  -7   79.18    4.51
   1   7  -7   84.71    5.38
   1   7  -7   72.24    5.03
   1   7  -7   77.73    4.64
  -1   7   7   77.59    4.54
  -1  -7   7   81.14    4.90
   1  -7  -7   75.84    4.30
   1   7  -7   79.25    4.28
  -1  -7   7   75.61    4.31
  -1   7   7   71.33    4.25
  -1   7   7   75.28    4.91
  -1  -7   6  406.42   19.61
   1  -7  -6  384.45   19.62
   1   7  -6  405.63   19.62
   1  -7  -6  407.38   19.95
  -1  -7   6  395.79   19.48
   1  -7  -6  418.29   19.95
   1  -7  -6  380.82   19.60
   1   7  -6  386.05   19.59
   1  -7  -6  403.24   19.94
   1   7  -6  389.86   20.50
   1   7  -6  393.18   20.32
   1   7  -6  421.01   19.98
  -1  -7   6  419.19   20.28
  -1   7   6  410.55   19.95
  -1  -7   6  387.80   19.62
  -1   7   6  389.88   19.61
  -1   7   6  425.24   20.31
   1   7  -5   13.49    1.19
   1  -7  -5   13.38    1.16
  -1  -7   5   14.09    1.21
   1  -7  -5   13.85    1.60
   1   7  -5   12.50    1.16
   1  -7  -5   14.46    1.23
   1  -7  -5   13.01    1.50
   1  -7  -5   15.88    1.99
   1   7  -5   12.29    2.00
   1  -7  -5   15.16    1.66
   1   7  -5   12.76    1.88
   1   7  -5   15.62    1.82
  -1  -7   5   13.98    1.23
  -1   7   5   13.55    1.17
  -1   7   5   14.77    1.69
  -1  -7   5   12.70    1.15
  -1   7   5   14.17    2.02
   1   7  -5   13.45    0.95
   1   7  -4  342.94   16.79
   1  -7  -4  346.66   17.67
   1   7  -4  355.93   17.60
  -1   7   4  364.26   17.60
   1   7  -4  353.20   17.54
  -1   7   4  347.34   16.83
  -1  -7   4  339.66   16.83
   1   7  -4  330.06   16.82
   1  -7  -4  356.94   16.86
   1  -7  -4  333.22   17.33
   1   7  -4  345.67   17.77
  -1  -7   4  339.90   16.87
  -1   7   4  344.89   17.32
  -1  -7   4  364.75   17.00
   1   7  -4  324.17   16.82
   1  -7  -4  355.07   16.86
  -1  -7   3   51.75    3.07
  -1   7   3   56.55    3.68
   1  -7  -3   54.97    3.44
   1   7  -3   55.14    3.61
   1  -7  -3   52.96    2.80
   1   7  -3   54.21    2.79
   1  -7  -3   52.44    2.79
   1   7  -3   52.08    2.78
   1  -7  -3   52.61    3.61
   1   7  -3   60.46    3.71
  -1  -7   3   51.65    2.95
  -1  -7   2  332.13   18.02
   1  -7  -2  388.66   17.80
  -1  -7   2  368.37   17.81
   1   7  -2  365.61   17.81
  -1   7   2  374.25   17.64
   1   7  -2  354.75   17.41
   1  -7  -2  367.63   17.77
   1  -7  -2  335.97   17.00
   1   7  -2  343.78   17.01
   1  -7  -2  355.89   17.02
   1   7  -2  355.69   17.00
  -1  -7   2  348.49   17.39
   1  -7  -2  365.11   17.98
   1   7  -2  385.73   17.90
  -1   7   2  351.78   17.34
  -1   7   1   52.65    3.03
   1   7  -1   53.37    2.78
   1  -7  -1   57.09    3.53
   1   7  -1   57.92    3.60
   1  -7  -1   50.04    3.55
  -1  -7   1   41.76    3.65
  -1  -7   1   59.70    3.61
   1   7  -1   59.24    3.57
  -1  -7   1   56.09    3.20
   1   7  -1   56.14    3.19
  -1   7   1   49.63    3.23
  -1  -7   0  595.33   30.31
   1  -7   0  611.87   30.29
  -1   7   0  598.58   29.50
   1   7   0  575.67   29.93
   1  -7   0  621.73   30.04
   1   7   0  621.92   30.06
   1   7   0  599.26   29.78
   1   7   0  610.06   29.89
  -1  -7   0  624.07   30.02
   1  -7   0  589.74   30.07
   1   7   0  617.13   29.71
  -1   7   0  611.35   29.74
  -1  -7  -1   31.65    2.70
   1   7   1   31.77    2.53
  -1   7  -1   37.48    2.36
   1  -7   1   32.97    2.89
   1  -7   1   39.86    2.40
   1   7   1   32.54    2.57
   1   7   1   31.95    2.37
  -1  -7  -1   33.85    2.72
  -1   7  -1   40.62    2.86
   1  -7   1   35.32    2.78
  -1  -7  -2    6.25    1.49
  -1   7  -2    3.86    0.54
  -1  -7  -2    3.37    0.51
   1   7   2    5.61    1.22
   1  -7   2    5.87    1.19
   1   7   2    3.62    1.29
  -1   7  -2    7.41    1.59
   1  -7   2    3.56    1.51
  -1  -7  -2    6.10    1.25
   1   7   2    4.14    0.47
   1  -7   2    4.26    0.50
   1   7   2    5.71    1.37
   1  -7   2    5.67    1.63
   1  -7   3   46.67    2.87
   1   7   3   46.05    3.14
   1  -7   3   42.47    2.93
   1   7   3   47.69    3.28
  -1  -7  -3   51.69    3.14
  -1   7  -3   49.84    3.49
  -1  -7  -3   48.21    2.54
  -1   7  -3   46.31    2.54
   1  -7   3   46.25    2.54
   1   7   3   45.40    2.51
  -1  -7  -3   47.36    2.73
   1   7   3   52.00    3.30
  -1   7  -3   52.48    3.46
  -1  -7  -3   47.11    3.37
   1  -7   3   48.40    3.54
   1  -7   4  213.51   10.05
  -1  -7  -4  199.60   10.60
   1   7   4  199.58   10.37
   1  -7   4  212.48   10.16
   1   7   4  203.62   10.47
  -1  -7  -4  185.97   10.23
  -1   7  -4  190.68   10.67
   1   7   4  189.02    9.81
   1  -7   4  181.76    9.82
  -1  -7  -4  204.88    9.82
  -1   7  -4  202.36    9.82
  -1  -7  -4  202.35   10.03
   1  -7   4  199.02   10.76
   1  -7   4  192.25    9.77
   1   7   4  208.71   10.44
   1   7   5    7.14    0.93
   1  -7   5    7.31    0.98
   1  -7   5    6.05    0.81
  -1  -7  -5    6.89    1.18
   1   7   5    5.76    1.62
   1   7   5    7.13    1.41
   1  -7   5    7.77    1.11
  -1  -7  -5    7.14    1.66
   1   7   5    9.91    1.62
   1   7   5    6.72    1.55
  -1   7  -5    5.73    1.75
  -1   7  -5    7.09    1.67
   1  -7   5    9.80    1.28
  -1  -7  -5    7.25    1.33
  -1  -7  -5    6.82    0.94
  -1   7  -5    7.84    0.95
  -1   7  -5   10.62    2.05
   1  -7   6  270.48   13.48
   1   7   6  249.63   13.42
  -1  -7  -6  277.67   13.68
  -1  -7  -6  268.30   14.12
   1  -7   6  269.32   13.42
   1   7   6  280.99   13.94
   1  -7   6  286.89   13.58
   1   7   6  268.97   13.97
  -1   7  -6  264.95   13.10
  -1   7  -6  259.32   14.36
  -1   7  -6  272.40   13.82
   1   7   6  293.09   13.92
  -1  -7  -6  267.79   13.46
  -1   7  -6  265.19   13.42
  -1   7  -6  268.28   14.44
  -1   7  -6  267.61   13.39
  -1  -7  -6  273.09   13.70
   1   7   6  280.47   14.00
   1   7   7   32.67    2.62
   1  -7   7   29.05    1.96
  -1  -7  -7   31.98    2.85
  -1   7  -7   33.48    3.22
  -1   7  -7   28.30    3.07
  -1   7  -7   30.91    2.58
  -1  -7  -7   28.02    2.11
  -1   7  -7   26.62    2.08
   1   7   7   28.17    2.49
   1  -7   7   29.38    2.18
   1   7   7   25.84    2.08
   1  -7   8  100.75    5.41
  -1  -7  -8  106.79    6.36
  -1   7  -8  104.88    6.96
   1  -7   8  106.75    5.98
  -1   7  -8  103.03    5.98
   1   7   8  109.90    6.18
  -1   7  -8   93.86    5.73
   1   7   8  100.37    5.55
   1  -7   8  105.02    5.80
   1   7   8  108.50    5.75
   1   7   8  109.13    6.04
  -1   7  -8  105.01    5.70
   1  -7   9    6.92    1.04
   1   7   9    7.38    1.89
  -1   7  -9    9.57    2.81
   1  -7   9    7.78    1.63
   1   7   9    7.31    1.78
  -1   7  -9    9.57    2.09
   1   7   9    7.93    1.81
   1   7   9    5.91    1.21
  -1   7  -9    6.21    1.53
  -1  -7  -9   11.03    2.26
  -1   7  -9    7.64    1.54
  -1  -7  -9    9.44    1.65
   1  -7   9    9.22    1.62
   1   7   9    7.04    1.45
   1  -7  10  368.92   18.89
   1   7  10  369.37   18.84
   1  -7  10  378.96   18.84
   1   7  10  383.19   19.13
   1   7  10  404.47   18.97
  -1   7 -10  386.75   18.63
   1   7  10  380.00   18.38
  -1   7 -10  376.59   20.15
   1  -7  10  339.60   18.23
   1   7  10  381.18   19.15
  -1  -7 -10  380.60   19.42
  -1  -7 -10  389.76   18.83
  -1   7 -10  394.29   18.79
  -1  -7 -11   -0.40    2.18
   1  -7  11    1.77    1.65
   1   7  11    0.13    1.50
   1   7  11    4.07    1.74
  -1   7 -11    0.78    1.21
  -1   7 -11    0.47    1.40
  -1   7 -11    0.57    1.58
  -1  -7 -11    1.17    1.66
   1  -7  11    2.82    1.51
   1   7  11    3.88    1.89
   1   7  11    1.03    0.88
   1  -7  11    1.14    0.72
   1   7  11    2.50    1.66
   1   7  12    8.17    2.06
   1   7  12    6.58    2.22
   1  -7  12    3.87    0.53
  -1  -7 -12    9.17    2.05
  -1   7 -12    8.04    1.99
  -1   7 -12    4.41    1.57
  -1   7 -12    4.63    1.43
   1   7  12    4.89    1.87
   1  -7  12    5.23    1.98
   1  -7  12    7.56    1.71
  -1   7 -13   11.25    1.84
   1  -7  13   14.81    1.95
   1   7  13   15.59    2.58
   1   7  13   11.49    2.27
   1  -7  13   15.21    2.57
   1   7  13   14.71    2.19
   1   7  13   10.87    2.41
  -1  -7 -13   12.88    2.44
  -1   7 -13   15.87    2.34
   1  -7  14  114.55    7.07
   1   7  14  120.97    7.04
   1   7  14  125.42    6.96
   1   7  14  117.74    6.67
  -1   7 -14  105.32    6.46
   1   7  14  110.56    7.07
   1  -7  14  123.76    6.45
   1  -7  14  110.15    5.88
   1   7  15    4.40    1.88
   1   7  15    1.11    2.36
   1  -7  15    2.10    2.49
  -1   7 -15    5.49    1.97
  -1   7 -15   -1.51    1.83
   1  -7  15    0.05    1.11
   1  -7  16   31.39    3.67
   1   7  16   26.17    3.37
   1  -7  16   23.93    2.03
   1   7  16   25.69    2.77
  -1   7 -16   24.68    2.84
   1   7  17   -0.64    2.57
   1  -7  17    7.46    2.99
   1  -7  17    1.56    1.36
  -1   7 -17    2.18    2.16
   1   7  17    2.17    1.96
   1   7  18   32.54    4.08
   1  -7  18   40.58    4.30
   1  -7  18   32.80    4.04
   1   7  19   10.06    3.36
   1  -7  19   17.53    3.85
   1  -7  19   11.38    3.34
   1   7  20   38.36    4.65
   1  -7  20   33.51    4.72
   1  -7  20   35.13    4.44
   1  -7  21    5.04    3.23
   1   7  21    2.65    3.43
   1  -7  21    0.54    3.85
  -1  -7 -21    1.90    4.18
  -1   8  21    4.59    3.64
  -1  -8  21    6.62    3.85
   1  -8 -21    2.22    4.39
  -1  -8  20    6.37    3.22
  -1   8  20    7.39    3.57
  -1  -8  20    6.16    3.76
   1  -8 -20    8.78    4.31
  -1  -8  19    3.13    3.06
  -1  -8  19   -2.16    3.37
  -1   8  19    0.46    3.16
   1  -8 -19   -2.98    3.97
  -1  -8  18   49.42    4.54
  -1  -8  18   46.87    4.80
  -1   8  18   49.50    4.68
   1  -8 -18   47.90    5.44
  -1  -8  17   -1.04    2.72
   1  -8 -17    1.16    3.24
  -1  -8  17    5.26    3.02
  -1   8  17    4.03    2.85
  -1  -8  16   71.03    5.29
  -1   8  16   62.00    4.22
   1   8 -16   55.49    4.03
  -1   8  16   68.55    4.97
   1  -8 -16   78.74    5.91
  -1   8  16   67.31    5.05
  -1  -8  16   76.48    5.26
  -1   8  15    2.44    2.25
  -1  -8  15    2.00    2.52
  -1  -8  15    5.50    2.76
  -1   8  15    5.92    1.80
   1   8 -15    4.74    2.25
   1   8 -15    3.27    1.56
  -1   8  15    2.84    2.31
   1  -8 -15    2.52    2.91
   1  -8 -15    6.81    2.69
   1   8 -15    5.98    2.44
  -1   8  14   41.26    3.67
  -1  -8  14   42.73    3.80
  -1   8  14   45.91    3.86
  -1  -8  14   46.65    4.06
  -1   8  14   42.98    3.20
   1   8 -14   47.16    3.63
   1   8 -14   31.73    2.83
   1  -8 -14   50.66    4.29
   1   8 -14   42.98    3.76
   1  -8 -14   38.52    3.82
  -1  -8  13   -0.39    2.37
  -1   8  13    2.69    1.61
  -1   8  13    0.34    2.11
   1   8 -13    1.96    1.93
  -1   8  13    1.12    1.04
   1   8 -13    1.51    1.22
   1   8 -13    1.31    1.86
   1  -8 -13    0.94    2.10
   1  -8 -13    0.43    2.46
   1   8 -13    1.35    1.97
   1  -8 -13   -1.07    2.17
  -1  -8  13    1.08    2.08
  -1   8  13    0.15    1.95
  -1  -8  12  241.99   11.60
  -1  -8  12  249.67   12.35
  -1   8  12  216.28   11.56
  -1   8  12  233.15   12.10
   1  -8 -12  213.36   12.21
   1   8 -12  195.43   11.12
   1  -8 -12  247.26   11.78
   1   8 -12  219.99   11.63
   1  -8 -12  226.39   11.87
   1   8 -12  230.11   11.77
   1   8 -12  214.24   11.49
  -1   8  12  221.21   11.12
   1   8 -12  218.27   11.79
  -1  -8  12  228.00   11.84
  -1   8  12  216.05   11.73
   1  -8 -11   10.30    2.39
   1   8 -11   11.31    1.39
  -1  -8  11   14.90    1.59
   1   8 -11   11.30    1.90
   1  -8 -11   14.41    2.07
   1   8 -11   14.31    2.16
   1  -8 -11   11.35    2.02
  -1   8  11   13.71    1.97
  -1  -8  11   16.09    2.61
  -1   8  11   14.25    2.56
  -1  -8  11   18.14    2.20
  -1   8  11   14.85    2.03
   1   8 -11   12.67    2.06
  -1  -8  11   15.31    2.01
   1  -8 -10    9.25    1.87
   1   8 -10    8.38    1.74
   1   8 -10    7.66    1.73
   1  -8 -10    8.16    1.90
  -1  -8  10    5.81    1.42
   1   8 -10    7.30    1.95
   1  -8 -10   11.21    2.24
   1  -8 -10   12.28    2.69
   1   8 -10    9.34    3.15
   1   8 -10    8.42    2.87
  -1   8  10    5.58    2.09
  -1  -8  10    8.30    1.88
   1  -8 -10   11.45    1.81
  -1  -8  10    6.19    1.72
  -1   8  10    6.40    1.67
  -1   8  10   11.16    1.89
  -1  -8  10   10.58    2.34
   1   8  -9   32.08    2.68
   1   8  -9   29.14    2.39
   1  -8  -9   33.90    2.50
   1  -8  -9   28.29    2.80
   1  -8  -9   31.28    2.47
   1   8  -9   28.36    2.41
  -1  -8   9   30.05    2.20
  -1   8   9   31.42    3.02
   1   8  -9   33.54    2.78
   1   8  -9   24.32    3.32
  -1   8   9   31.65    3.14
  -1   8   9   27.47    2.51
  -1  -8   9   35.20    3.16
  -1  -8   9   33.07    2.63
   1   8  -9   26.17    3.56
   1  -8  -9   31.01    2.49
  -1  -8   9   29.23    2.48
  -1   8   9   26.94    2.40
  -1  -8   8  492.71   24.24
   1   8  -8  495.27   24.37
   1  -8  -8  492.24   24.74
   1   8  -8  492.16   24.57
   1   8  -8  497.59   24.33
   1   8  -8  466.73   25.41
   1  -8  -8  491.42   24.58
  -1  -8   8  511.88   24.69
   1   8  -8  484.63   25.28
   1   8  -8  531.59   24.66
  -1  -8   8  503.29   25.06
  -1   8   8  497.17   24.61
  -1   8   8  489.53   24.99
  -1  -8   8  479.97   24.37
  -1   8   8  477.04   24.35
  -1   8   7   13.92    2.26
  -1  -8   7   12.98    1.47
   1   8  -7   15.87    1.49
   1  -8  -7   11.68    1.43
   1  -8  -7    9.50    1.42
   1   8  -7   14.41    1.47
   1   8  -7   16.74    1.99
   1  -8  -7   15.42    1.93
  -1   8   7   10.12    1.89
  -1  -8   7   13.14    2.12
   1   8  -7   11.07    2.46
   1   8  -7   12.45    2.33
   1   8  -7   16.01    2.27
   1  -8  -7   14.29    1.89
  -1  -8   7   15.46    1.88
   1  -8  -7   15.38    1.85
  -1   8   7   13.33    1.49
  -1  -8   7   13.99    1.53
   1   8  -6   77.85    4.15
  -1  -8   6   78.41    4.34
   1   8  -6   80.08    4.46
   1  -8  -6   88.85    4.54
   1  -8  -6   84.00    4.85
   1  -8  -6   89.48    4.98
   1   8  -6   81.97    4.46
   1  -8  -6   90.43    4.53
   1   8  -6   84.29    5.33
   1  -8  -6   84.40    5.39
   1  -8  -6   84.98    4.98
  -1  -8   6   91.00    5.06
   1   8  -6   76.04    5.53
   1   8  -6   78.25    5.37
   1   8  -6   92.10    5.10
  -1   8   6   82.56    4.99
  -1  -8   6   85.81    5.27
  -1   8   6   80.75    4.46
  -1  -8   6   80.06    4.48
  -1   8   6   83.66    5.32
   1   8  -5   86.69    4.54
   1   8  -5   88.63    4.70
   1  -8  -5   91.01    5.08
   1  -8  -5   92.91    4.74
   1  -8  -5   86.79    5.19
  -1   8   5   87.87    5.56
  -1  -8   5   93.64    4.83
   1   8  -5   81.67    4.67
   1  -8  -5   89.59    4.71
   1   8  -5  103.68    5.74
   1  -8  -5   92.25    5.65
   1  -8  -5   95.14    5.32
   1   8  -5   90.59    5.77
  -1  -8   5   96.34    5.33
   1   8  -5   88.02    5.56
   1   8  -5   88.47    5.32
  -1   8   5   97.92    5.32
  -1  -8   5   86.77    4.70
  -1   8   5   91.73    5.53
  -1   8   5   87.98    4.68
  -1  -8   5   90.51    4.71
   1  -8  -4  227.66   11.36
  -1  -8   4  224.51   11.01
  -1   8   4  230.67   11.72
   1   8  -4  203.59   10.75
   1  -8  -4  204.17   10.76
   1   8  -4  217.31   10.76
   1  -8  -4  227.88   11.48
  -1  -8   4  217.40   11.43
   1   8  -4  230.98   11.67
  -1   8   4  233.16   11.72
  -1  -8   4  214.40   10.87
   1   8  -4  224.89   10.77
   1  -8  -4  221.98   10.78
   1  -8  -4  225.34   11.81
   1   8  -4  231.46   11.70
   1  -8  -3    3.72    0.58
   1   8  -3    2.87    0.53
   1   8  -3    2.93    1.64
   1  -8  -3    5.04    1.63
  -1   8   3    2.34    1.66
  -1   8   3    4.99    1.60
   1  -8  -3    4.76    1.96
   1   8  -3    1.28    1.47
  -1   8   3    2.10    1.28
   1  -8  -3    4.11    1.36
   1   8  -3    3.64    0.56
   1  -8  -3    2.67    0.54
  -1  -8   3    2.41    1.56
  -1  -8   3    4.78    1.10
  -1   8   2  293.75   14.78
   1   8  -2  306.59   14.57
   1   8  -2  315.98   15.11
   1  -8  -2  284.91   15.13
   1  -8  -2  300.60   14.96
  -1  -8   2  289.32   15.01
   1  -8  -2  298.85   15.16
  -1  -8   2  291.23   15.00
  -1   8   2  288.45   15.11
  -1  -8   2  256.33   15.22
   1  -8  -2  256.42   14.81
  -1  -8   1  127.99    7.82
   1  -8  -1  130.77    7.77
  -1  -8   1  132.34    7.37
   1  -8  -1  135.52    7.43
  -1   8   1  133.14    7.21
   1   8  -1  135.69    7.11
   1   8  -1  134.63    7.33
   1   8  -1  144.83    7.58
   1  -8  -1  127.39    7.61
  -1  -8   1  127.29    7.48
   1  -8  -1  142.63    7.52
   1  -8  -1  135.57    7.65
  -1  -8   1  140.92    7.59
   1   8  -1  141.62    7.56
   1  -8  -1  137.61    7.25
  -1   8   1  143.12    7.70
   1   8  -1  131.77    6.64
  -1   8   1  129.00    6.89
   1  -8   0  142.61    7.92
  -1  -8   0  132.81    7.45
  -1  -8   0  127.84    7.88
   1  -8   0  139.18    7.52
  -1   8   0  143.11    7.26
   1   8   0  129.46    7.18
   1   8   0  133.10    7.42
  -1   8   0  133.64    6.94
   1  -8   0  130.59    7.66
  -1  -8   0  129.15    7.55
   1  -8   0  138.08    7.58
   1  -8   0  143.36    7.29
   1   8   0  130.64    7.55
   1  -8   1   44.38    3.34
  -1  -8  -1   44.36    3.31
   1  -8   1   40.74    3.21
   1   8   1   42.59    3.11
  -1   8  -1   45.05    2.84
   1   8   1   41.09    3.18
  -1  -8  -1   44.71    2.90
   1   8   1   45.92    3.03
   1  -8   1   40.60    3.07
   1  -8   1   44.09    3.52
  -1  -8  -1   41.51    3.08
  -1   8  -1   45.75    3.39
   1   8   2  258.57   13.54
   1  -8   2  268.73   13.75
  -1  -8  -2  259.84   13.86
  -1   8  -2  271.03   13.79
   1   8   2  253.45   13.46
   1   8   2  272.24   13.72
   1  -8   2  258.63   13.96
  -1  -8  -2  253.70   13.47
  -1   8  -2  275.56   13.88
  -1  -8  -2  260.87   13.69
   1  -8   2  258.20   13.75
   1   8   3    1.45    1.44
  -1   8  -3    1.41    1.67
  -1  -8  -3    2.23    1.46
  -1   8  -3    0.93    0.56
   1   8   3    2.33    1.24
   1   8   3    2.40    1.44
  -1   8  -3   -0.68    1.48
  -1  -8  -3    1.83    1.19
  -1  -8  -3    1.47    0.58
   1   8   3    1.28    0.51
   1  -8   3    0.76    0.53
   1   8   3    1.69    1.37
   1  -8   3    3.33    1.52
   1  -8   3    0.75    1.69
   1  -8   4   73.23    4.97
  -1  -8  -4   73.86    4.75
  -1   8  -4   77.30    4.80
  -1  -8  -4   79.22    3.98
   1   8   4   79.62    4.62
   1   8   4   73.72    4.44
   1  -8   4   77.21    4.06
   1  -8   4   65.86    3.73
   1   8   4   76.58    4.49
   1  -8   4   60.42    4.58
   1   8   4   68.01    4.52
  -1   8  -4   64.66    4.70
  -1   8  -4   68.15    3.50
   1  -8   4   72.62    3.72
   1   8   4   59.98    3.65
  -1  -8  -4   67.51    3.71
  -1   8  -4   72.63    3.72
  -1  -8  -4   75.20    4.35
  -1   8  -4   70.91    4.91
   1  -8   4   69.21    4.36
   1  -8   5   28.98    1.91
   1   8   5   25.93    1.86
   1   8   5   24.84    2.50
   1  -8   5   32.58    2.19
  -1  -8  -5   30.78    2.17
   1   8   5   31.78    2.68
   1   8   5   28.40    2.66
  -1   8  -5   28.89    2.94
  -1   8  -5   31.75    2.72
  -1   8  -5   29.76    1.89
  -1  -8  -5   29.46    1.88
  -1  -8  -5   29.09    2.74
   1   8   5   31.37    2.66
   1  -8   5   27.12    1.80
  -1   8  -5   27.07    2.96
  -1  -8  -5   28.38    2.39
   1  -8   5   32.41    2.61
   1  -8   6  148.08    7.98
   1   8   6  149.68    7.97
  -1  -8  -6  165.17    8.87
   1  -8   6  159.50    8.05
   1   8   6  158.53    8.58
   1  -8   6  147.10    7.72
  -1  -8  -6  159.83    8.25
   1   8   6  153.79    8.66
  -1   8  -6  154.44    9.07
  -1   8  -6  163.04    8.55
   1   8   6  166.14    8.57
   1   8   6  167.01    8.69
  -1   8  -6  158.11    7.94
  -1  -8  -6  156.74    7.95
  -1  -8  -6  154.03    8.36
  -1   8  -6  157.86    9.19
   1  -8   6  161.15    8.54
   1  -8   7    2.20    1.11
   1   8   7    3.26    1.11
   1  -8   7    2.61    1.08
  -1  -8  -7    1.25    1.92
   1   8   7    1.78    1.73
  -1   8  -7    2.35    0.58
   1   8   7    1.27    1.60
  -1   8  -7    1.78    1.97
  -1   8  -7    0.23    1.79
  -1   8  -7    1.27    1.05
  -1  -8  -7    2.39    1.14
  -1  -8  -7    1.48    1.26
   1  -8   7    1.07    1.70
   1   8   7    1.60    1.60
   1  -8   7    2.29    1.47
  -1   8  -7    2.22    2.11
   1   8   8  444.97   21.77
  -1  -8  -8  423.61   21.50
  -1   8  -8  425.56   21.17
   1  -8   8  426.27   21.00
  -1  -8  -8  450.08   22.08
   1  -8   8  447.66   21.60
  -1   8  -8  437.81   22.49
  -1   8  -8  414.12   22.40
  -1   8  -8  454.22   21.56
  -1   8  -8  424.67   21.12
   1   8   8  430.46   21.57
   1   8   8  392.38   21.17
   1  -8   8  422.81   21.25
   1   8   9   42.35    3.61
  -1   8  -9   44.61    3.23
  -1  -8  -9   45.21    3.46
   1  -8   9   44.78    2.76
  -1  -8  -9   52.44    4.00
  -1  -8  -9   52.01    3.24
  -1   8  -9   47.76    3.16
   1   8   9   48.82    3.53
   1  -8   9   44.19    3.44
  -1   8  -9   44.99    4.52
  -1   8  -9   47.13    3.60
  -1   8  -9   48.85    4.52
   1   8   9   43.17    3.64
   1  -8   9   46.16    3.12
  -1   8  -9   46.65    3.06
   1  -8   9   46.28    3.23
   1   8   9   46.21    3.16
   1  -8  10   69.28    4.43
   1   8  10   63.03    4.64
   1   8  10   73.77    4.54
   1   8  10   65.86    3.83
  -1   8 -10   63.66    4.14
  -1   8 -10   66.02    4.15
  -1  -8 -10   78.57    4.34
  -1   8 -10   64.61    5.94
   1   8  10   60.51    4.64
   1  -8  10   59.45    3.57
  -1  -8 -10   62.47    4.88
   1   8  10   68.13    4.23
   1  -8  10   68.41    4.27
   1   8  11   -0.13    1.67
   1  -8  11    2.29    1.83
   1   8  11    1.33    1.90
  -1  -8 -11    0.70    1.73
  -1   8 -11   -0.23    1.63
   1  -8  11    0.74    0.79
   1   8  11    2.12    2.07
   1   8  11    1.29    1.11
  -1   8 -11    1.75    1.59
   1   8  11    0.14    1.83
   1  -8  11   -0.52    1.78
   1  -8  12  144.90    8.21
   1   8  12  138.27    8.13
   1   8  12  136.71    8.32
  -1   8 -12  149.13    8.06
  -1  -8 -12  156.26    8.16
   1   8  12  149.62    8.23
   1  -8  12  154.92    8.07
   1   8  12  151.27    8.57
  -1   8 -12  131.10    7.64
   1   8  12  149.02    7.36
  -1   8 -12  138.78    7.76
  -1   8 -13    3.09    1.51
   1   8  13    4.33    2.19
   1   8  13    4.71    2.03
   1  -8  13    1.46    2.14
   1   8  13    2.32    1.98
   1   8  13    3.99    2.36
  -1  -8 -13    3.27    2.10
  -1   8 -13    3.70    2.06
   1  -8  13    1.45    1.81
  -1   8 -14   13.71    2.15
   1   8  14   19.55    2.65
   1  -8  14   19.86    2.37
   1  -8  14   17.93    2.98
   1   8  14   19.72    2.85
  -1   8 -15    7.82    2.07
   1   8  15   14.26    2.79
   1   8  15   12.74    2.39
   1  -8  15   12.71    3.15
   1  -8  15   15.47    2.14
   1   8  15   11.66    2.76
   1  -8  15    8.75    2.94
  -1   8 -16   66.64    5.03
   1   8  16   88.81    5.83
   1  -8  16   93.75    6.02
   1   8  16   75.88    5.23
   1  -8  16   92.13    6.20
   1  -8  17    0.22    2.96
   1   8  17    2.72    2.75
   1  -8  17    1.42    2.97
   1  -8  18   23.82    3.90
   1   8  18   29.84    3.95
   1  -8  18   27.95    4.12
  -1  -8 -18   30.42    4.68
   1  -8  19    7.59    3.57
   1   8  19    7.79    3.35
   1  -8  19    4.08    3.35
  -1  -8 -19    2.73    3.90
   1  -8  20    6.96    3.84
   1   8  20   13.93    3.78
   1  -8  20   11.68    3.61
  -1  -8 -20    9.76    4.43
   1   8  21   -0.26    3.70
   1  -8  21    6.21    3.97
   1  -8  21    2.35    3.30
  -1   9  21    9.81    3.53
  -1  -9  21    0.51    3.81
  -1   9  20   21.93    3.88
  -1  -9  20   20.70    4.15
  -1  -9  20   17.50    3.64
   1  -9 -20   14.73    4.86
  -1   9  19    1.36    3.09
  -1  -9  19    6.85    3.53
  -1  -9  19   -1.81    3.08
   1  -9 -19    1.66    3.93
  -1  -9  18   10.64    3.50
  -1   9  18   12.76    3.36
  -1  -9  18   10.44    3.37
   1  -9 -18   11.53    4.17
  -1  -9  17   16.62    3.53
  -1   9  17   13.62    3.16
  -1  -9  17   10.66    3.26
  -1   9  17   11.94    3.01
   1  -9 -17   18.68    3.85
  -1   9  16   37.76    4.01
  -1  -9  16   45.93    4.23
  -1   9  16   38.29    4.00
  -1  -9  16   42.67    4.37
   1  -9 -16   39.22    4.78
  -1   9  15   -1.04    2.49
  -1  -9  15    0.54    2.56
  -1  -9  15    1.33    2.73
  -1   9  15    0.47    1.92
  -1  -9  15    0.92    1.53
   1   9 -15   -0.23    1.51
   1  -9 -15    5.57    3.09
  -1   9  15    3.11    2.62
  -1   9  14  114.98    7.04
  -1  -9  14  121.01    7.39
  -1   9  14  112.41    6.46
  -1  -9  14  122.13    7.05
  -1   9  14  116.98    6.78
   1   9 -14   95.94    5.97
  -1   9  14  112.34    5.75
   1  -9 -14  115.62    7.46
   1  -9 -13   24.66    3.28
   1   9 -13   19.91    1.94
   1   9 -13   23.42    2.74
   1   9 -13   21.40    2.62
   1  -9 -13   22.28    2.73
   1   9 -13   23.89    4.43
  -1   9  13   23.03    3.14
  -1  -9  13   25.23    2.88
  -1   9  13   26.11    2.82
  -1   9  13   26.41    2.68
  -1  -9  13   28.59    3.45
  -1   9  13   22.50    1.93
   1   9 -13   26.02    2.68
   1  -9 -12    4.18    2.38
  -1  -9  12    4.64    2.60
  -1   9  12    4.02    1.81
   1   9 -12    3.66    1.84
   1  -9 -12    3.18    2.10
   1  -9 -12    2.59    2.03
   1   9 -12    3.14    1.83
   1   9 -12    2.61    3.26
  -1   9  12    8.55    2.64
  -1  -9  12    3.50    2.02
  -1   9  12    2.96    2.00
   1   9 -12    3.67    1.24
   1   9 -12   -1.29    2.15
  -1  -9  12    0.26    1.89
   1   9 -11   24.90    2.59
   1   9 -11   21.52    2.43
   1  -9 -11   22.61    2.49
  -1  -9  11   23.31    2.99
  -1   9  11   18.83    2.37
   1   9 -11   12.51    3.52
  -1   9  11   23.52    3.16
  -1  -9  11   19.39    2.42
  -1   9  11   20.13    2.35
   1   9 -11   21.85    2.32
   1  -9 -11   22.08    2.41
  -1  -9  11   18.41    2.50
   1  -9 -11   24.24    2.94
   1   9 -10  216.52   11.08
   1   9 -10  195.03   10.84
   1  -9 -10  211.74   10.90
  -1   9  10  212.32   11.13
  -1  -9  10  209.39   11.70
  -1   9  10  216.24   11.62
   1   9 -10  201.16   12.17
  -1   9  10  230.52   11.77
  -1   9  10  200.87   10.92
  -1  -9  10  204.79   11.00
   1  -9 -10  201.76   11.37
   1   9 -10  206.27   10.94
   1  -9 -10  209.55   10.99
   1  -9 -10  213.23   11.05
  -1  -9  10  223.94   11.23
   1   9  -9   55.28    3.63
   1  -9  -9   57.06    4.06
   1  -9  -9   56.75    3.72
  -1   9   9   56.48    4.01
  -1  -9   9   54.69    4.43
  -1   9   9   66.12    4.57
   1   9  -9   51.06    4.70
  -1   9   9   63.68    4.56
   1   9  -9   59.06    3.62
   1  -9  -9   57.04    3.65
   1   9  -9   60.11    3.99
   1  -9  -9   58.84    3.95
  -1  -9   9   60.57    4.07
  -1   9   9   56.66    3.68
  -1  -9   9   56.97    3.76
   1   9  -8    6.21    1.49
  -1   9   8   11.91    2.56
   1   9  -8    8.78    2.11
   1   9  -8    9.85    1.55
   1  -9  -8    7.10    2.39
   1  -9  -8   10.40    1.96
   1   9  -8   12.50    3.05
   1   9  -8    8.02    2.58
   1   9  -8   10.80    2.38
   1  -9  -8   10.54    1.94
  -1  -9   8   10.72    2.08
  -1   9   8    7.91    1.93
  -1  -9   8   11.97    2.45
  -1   9   8   13.94    1.63
  -1  -9   8    9.07    1.57
  -1   9   7   16.09    2.54
   1  -9  -7   16.80    2.54
   1   9  -7   17.96    2.55
   1   9  -7   15.63    1.57
   1  -9  -7   16.94    1.63
   1  -9  -7   16.43    1.60
   1   9  -7   13.12    1.50
   1  -9  -7   17.69    1.97
   1  -9  -7   16.51    2.11
   1   9  -7   18.88    2.96
   1   9  -7   13.11    2.49
   1   9  -7   13.58    2.24
   1  -9  -7   16.97    2.10
  -1  -9   7   14.54    2.17
  -1  -9   7   13.18    1.56
  -1   9   7   14.48    1.55
  -1  -9   7   18.54    2.49
  -1   9   7   17.83    2.19
   1  -9  -6  269.71   13.07
  -1   9   6  283.32   13.53
   1  -9  -6  263.46   13.15
   1   9  -6  251.24   13.72
  -1  -9   6  254.73   13.17
   1   9  -6  250.18   13.48
   1   9  -6  260.87   13.07
  -1  -9   6  246.63   12.49
   1   9  -6  234.18   12.22
   1  -9  -6  262.37   13.65
   1   9  -6  273.63   13.56
  -1   9   6  271.71   13.13
  -1  -9   6  268.37   13.54
   1  -9  -6  245.17   12.50
   1   9  -6  248.95   12.49
   1   9  -5   16.85    1.25
   1   9  -5   21.33    1.40
   1  -9  -5   15.92    1.38
   1  -9  -5   21.33    2.16
  -1   9   5   16.98    2.47
  -1   9   5   18.21    2.39
   1   9  -5   21.87    2.52
   1   9  -5   17.37    2.31
   1   9  -5   14.71    2.32
   1  -9  -5   16.39    2.36
   1  -9  -5   17.36    2.14
   1   9  -5   15.04    2.54
  -1  -9   5   18.29    2.25
   1  -9  -4   91.86    5.44
  -1  -9   4   83.93    5.38
   1  -9  -4  100.64    5.84
   1   9  -4   95.00    5.66
   1   9  -4   89.25    4.51
  -1   9   4   90.34    5.39
  -1   9   4   92.61    5.64
  -1   9   4  107.21    5.89
   1  -9  -4   87.96    4.55
   1  -9  -4   89.04    5.77
   1   9  -4   95.78    5.74
   1   9  -4   81.11    4.61
  -1   9   3   66.59    4.46
  -1   9   3   71.34    4.55
   1  -9  -3   65.98    4.23
   1  -9  -3   70.42    4.60
   1   9  -3   70.76    4.51
   1  -9  -3   62.89    3.17
  -1  -9   3   68.34    4.50
  -1   9   3   66.14    4.14
   1   9  -3   70.02    4.52
   1  -9  -3   63.48    4.55
   1  -9  -3   60.75    3.17
   1  -9  -2  141.81    7.92
  -1  -9   2  137.04    7.75
   1   9  -2  122.21    6.69
   1  -9  -2  138.51    7.68
  -1  -9   2  132.75    7.69
   1   9  -2  138.39    7.74
   1  -9  -2  149.50    7.44
  -1  -9   2  137.91    7.18
  -1   9   2  135.41    7.85
  -1   9   2  155.34    7.88
   1   9  -2  144.79    7.48
   1   9  -2  132.64    7.71
   1  -9  -2  127.30    7.84
  -1   9   2  143.84    7.49
   1   9  -2  132.84    7.18
   1  -9  -2  136.24    7.60
   1  -9  -1    2.97    1.55
   1  -9  -1    5.01    1.78
  -1  -9   1    6.59    2.11
  -1  -9   1    4.52    1.84
   1  -9  -1    3.14    1.84
  -1  -9   1    7.02    1.46
   1   9  -1    5.09    1.23
  -1   9   1    4.49    1.41
   1  -9  -1    4.27    1.61
  -1  -9   1    6.28    1.64
   1   9  -1    4.83    1.58
   1   9  -1    6.99    1.76
  -1   9   1    5.64    1.01
  -1   9   1    5.07    1.73
   1   9  -1    5.09    1.60
   1  -9  -1    6.97    1.52
  -1  -9   1    5.96    1.33
   1  -9   0  260.28   13.88
  -1  -9   0  259.92   13.74
  -1   9   0  253.35   12.99
   1  -9   0  260.58   13.75
  -1   9   0  263.91   13.78
   1   9   0  253.84   13.51
   1  -9   0  257.92   13.62
  -1  -9   0  250.67   14.10
   1  -9   0  258.03   14.09
  -1  -9   0  261.91   13.59
  -1   9   0  271.39   13.89
   1   9   0  276.26   13.82
   1  -9   0  279.06   13.39
   1   9   0  250.88   13.31
  -1   9   0  263.01   13.35
   1   9   1   58.99    3.96
  -1   9  -1   61.94    3.88
   1  -9   1   64.31    4.41
  -1   9  -1   70.52    4.54
   1   9   1   69.34    4.27
   1   9   1   59.24    4.28
   1  -9   1   66.69    3.99
   1  -9   1   63.19    4.48
  -1  -9  -1   60.97    4.35
  -1  -9  -1   58.25    4.07
   1  -9   1   67.96    4.32
   1  -9   1   58.79    4.63
  -1  -9  -1   67.58    4.82
   1   9   2   20.51    2.42
   1   9   2   23.10    2.42
   1  -9   2   21.94    2.56
  -1   9  -2   27.29    2.64
  -1  -9  -2   19.52    2.66
   1   9   2   20.02    2.33
   1  -9   2   22.36    2.09
   1  -9   2   17.17    2.64
  -1  -9  -2   23.65    2.32
  -1  -9  -2   21.66    2.62
   1  -9   2   21.42    2.66
  -1   9  -2   21.48    2.63
  -1  -9  -3    4.37    0.55
  -1   9  -3    3.92    0.56
  -1  -9  -3    2.72    1.76
  -1   9  -3    4.16    2.00
   1   9   3    4.34    1.75
  -1   9  -3    4.11    1.83
  -1  -9  -3   -0.49    1.82
  -1  -9  -3    4.98    1.50
   1  -9   3    2.77    0.51
   1  -9   3    3.09    1.29
   1   9   3    6.84    1.62
   1   9   3    4.04    1.66
   1  -9   3    6.97    1.99
   1   9   3    2.90    1.72
   1  -9   3    4.00    1.95
  -1  -9  -4  223.91   11.85
  -1   9  -4  220.69   11.73
   1  -9   4  212.75   11.96
   1   9   4  223.62   11.52
   1   9   4  226.44   11.44
   1   9   4  215.42   11.56
  -1   9  -4  217.75   11.86
   1  -9   4  203.31   10.56
   1   9   4  205.53   10.55
  -1  -9  -4  226.43   10.60
  -1   9  -4  216.42   10.59
   1  -9   4  202.43   10.68
   1   9   4  227.95   11.52
   1  -9   4  215.71   11.69
  -1  -9  -4  218.34   11.35
   1  -9   4  228.30   11.52
   1   9   5   19.14    1.52
   1  -9   5   21.96    1.57
  -1  -9  -5   19.75    2.60
  -1   9  -5   26.37    2.77
   1  -9   5   19.86    2.03
   1   9   5   24.11    2.60
   1   9   5   23.13    2.35
   1   9   5   25.50    2.55
   1  -9   5   18.56    1.56
   1   9   5   18.73    2.42
  -1   9  -5   20.30    2.71
  -1   9  -5   20.86    2.52
  -1  -9  -5   18.90    1.82
  -1  -9  -5   21.88    1.57
  -1   9  -5   19.73    1.54
   1  -9   5   22.98    2.49
  -1   9  -5   24.08    2.96
  -1  -9  -5   24.33    2.32
   1  -9   6  126.86    6.95
   1   9   6  125.42    6.91
  -1  -9  -6  133.84    8.01
   1   9   6  142.56    7.72
  -1  -9  -6  139.59    7.25
   1   9   6  134.81    7.73
   1   9   6  137.49    7.80
  -1   9  -6  120.17    8.12
   1   9   6  134.24    7.79
  -1   9  -6  145.15    7.67
  -1  -9  -6  138.57    7.50
  -1  -9  -6  142.19    6.95
  -1   9  -6  138.12    6.93
   1  -9   6  138.24    7.28
   1  -9   6  122.94    6.75
   1   9   6  150.01    7.73
  -1   9  -6  131.80    8.22
   1  -9   6  140.31    7.72
   1  -9   7   32.24    2.24
   1   9   7   26.46    2.12
   1  -9   7   25.18    2.15
   1   9   7   32.43    2.91
  -1  -9  -7   31.85    2.55
   1   9   7   33.60    3.08
  -1   9  -7   28.96    1.71
   1   9   7   29.68    3.00
  -1   9  -7   32.66    3.56
  -1   9  -7   32.14    2.99
  -1  -9  -7   28.81    2.15
  -1   9  -7   30.39    2.14
   1   9   7   33.41    2.89
   1  -9   7   23.51    2.96
   1  -9   7   26.99    2.40
   1  -9   7   32.45    2.91
  -1   9  -7   28.31    3.36
   1  -9   8   57.44    3.55
   1   9   8   48.18    4.07
  -1  -9  -8   51.14    3.70
  -1   9  -8   50.63    4.87
   1  -9   8   51.61    3.94
  -1   9  -8   47.69    4.68
  -1   9  -8   54.51    4.00
  -1   9  -8   55.30    3.29
  -1  -9  -8   51.59    4.23
   1  -9   8   55.20    3.24
   1   9   8   48.09    3.33
   1  -9   8   48.66    3.35
   1   9   8   61.17    4.05
   1  -9   8   54.63    4.33
   1  -9   9   13.19    1.81
   1  -9   9   14.97    2.37
  -1   9  -9   15.68    3.36
   1   9   9   14.80    2.62
  -1  -9  -9   15.95    1.84
  -1   9  -9   14.37    1.74
  -1   9  -9   13.59    2.14
   1   9   9   15.38    1.81
  -1  -9  -9   12.98    2.22
   1  -9   9   13.71    1.48
   1  -9   9   12.04    1.84
   1   9   9   12.92    1.76
   1  -9   9   12.60    2.67
   1   9   9   15.91    2.40
   1  -9  10  138.67    7.36
   1  -9  10  136.57    7.75
  -1   9 -10  132.42    9.00
   1   9  10  151.48    8.17
  -1  -9 -10  130.58    7.31
  -1   9 -10  135.54    7.27
  -1   9 -10  130.25    7.45
  -1  -9 -10  136.64    7.83
   1   9  10  126.54    7.99
   1  -9  10  138.08    6.94
   1   9  10  129.18    7.39
   1  -9  10  129.18    7.45
   1   9  10  136.01    7.77
   1  -9  10  140.47    8.28
   1  -9  11   14.40    1.98
   1  -9  11   16.74    2.35
  -1   9 -11    6.19    3.65
   1   9  11   16.00    2.87
  -1   9 -11   15.26    2.02
  -1  -9 -11   18.18    2.22
  -1   9 -11   13.72    2.14
  -1  -9 -11   12.24    2.41
   1  -9  11   11.83    1.24
   1   9  11    8.04    2.49
   1   9  11   12.26    2.33
   1  -9  11   12.23    2.87
   1  -9  11   11.46    2.11
   1   9  11   16.00    2.09
  -1   9 -12   -4.23    4.07
   1   9  12    2.55    2.23
  -1   9 -12    0.22    1.79
   1  -9  12    0.14    1.94
  -1  -9 -12    1.02    1.90
  -1   9 -12   -1.00    1.54
   1  -9  12   -0.30    1.73
   1   9  12   -0.90    2.04
   1  -9  12    1.14    2.66
  -1  -9 -12    2.18    2.40
   1  -9  12    1.75    2.04
   1   9  12   -0.28    1.85
   1   9  12    2.08    1.23
  -1   9 -12   -2.26    1.99
  -1   9 -13   13.92    4.30
   1   9  13   13.28    2.72
   1  -9  13   13.08    2.29
  -1   9 -13    9.45    1.81
   1  -9  13   14.91    2.12
  -1   9 -13   13.46    2.14
  -1  -9 -13   12.17    2.98
   1  -9  13   14.77    3.15
   1   9  13   13.64    2.49
   1   9  13    8.68    2.42
   1  -9  13   14.34    2.64
   1   9  14  115.14    7.00
   1  -9  14  126.43    7.19
   1  -9  14  109.22    6.51
  -1   9 -14   92.84    6.30
   1  -9  14  126.68    6.79
   1  -9  14  137.59    7.89
   1   9  14  116.03    6.90
   1   9  14  121.46    7.24
  -1  -9 -14  112.40    7.60
  -1   9 -15    4.95    1.89
  -1  -9 -15    0.26    3.20
   1  -9  15    4.42    2.96
   1   9  15    6.60    2.74
   1   9  15    0.15    2.29
   1   9  15    1.43    2.44
   1  -9  15    4.87    2.74
   1  -9  15    3.08    1.98
  -1  -9 -16   13.91    3.78
   1  -9  16   15.27    3.64
  -1   9 -16   12.23    2.36
   1   9  16   14.99    3.08
   1  -9  16   15.88    3.33
  -1  -9 -17   13.16    3.81
   1  -9  17   10.67    3.66
   1   9  17    9.87    3.11
   1  -9  17   11.39    3.37
  -1  -9 -18   41.68    5.35
   1  -9  18   41.94    4.94
   1  -9  18   50.27    5.04
   1   9  18   49.26    4.82
  -1  -9 -19    1.03    3.86
   1  -9  19    2.31    3.60
   1   9  19   -0.93    3.19
   1  -9  19   -1.21    3.46
  -1  -9 -20   13.07    4.82
   1  -9  20   16.00    3.96
   1   9  20   18.33    4.07
   1  -9  20   21.64    4.34
   1   9  21   -0.78    3.72
   1  -9  21    7.82    4.26
  -1  10  21    0.71    3.32
  -1 -10  21    5.97    4.00
   1  10 -20   -0.63    6.71
   1 -10 -20    7.69    4.27
  -1 -10  20    2.61    3.46
  -1 -10  20    2.86    3.68
  -1  10  20    0.23    3.32
   1 -10 -19   -5.96    4.18
  -1 -10  19    0.97    3.34
  -1  10  19    4.33    3.32
  -1 -10  19    5.00    3.45
   1 -10 -18   29.28    4.83
  -1  10  18   28.73    3.91
  -1 -10  18   35.59    4.46
  -1 -10  18   30.68    4.14
  -1  10  18   31.13    3.96
   1  10 -17   -0.55    5.20
   1 -10 -17    0.29    3.68
  -1  10  17    3.43    2.92
  -1 -10  17   -2.70    3.17
  -1 -10  17    1.22    3.00
  -1  10  17    1.16    2.77
   1  10 -16   25.40    5.84
   1 -10 -16   21.26    4.00
  -1 -10  16   33.59    4.09
  -1  10  16   20.29    3.51
  -1 -10  16   27.05    3.55
  -1  10  16   28.83    3.41
  -1 -10  15   26.30    3.40
  -1  10  15   25.76    3.23
  -1  10  15   21.23    3.49
   1  10 -15   19.18    5.35
   1 -10 -15   24.27    3.88
  -1 -10  15   26.32    3.69
  -1  10  14   29.09    2.04
  -1  10  14   24.76    3.46
  -1  10  14   24.27    2.99
  -1 -10  14   21.48    2.97
   1  10 -14   17.79    2.03
  -1 -10  14   21.25    2.20
   1  10 -14   18.33    4.87
   1 -10 -14   24.60    3.61
  -1 -10  14   23.66    3.74
   1  10 -13    0.34    2.18
   1  10 -13    8.18    2.13
   1 -10 -13    2.60    2.15
   1  10 -13    2.72    1.34
   1  10 -13    2.91    3.51
  -1  10  13    1.84    2.45
  -1  10  13    6.66    2.15
  -1 -10  13    1.05    2.17
  -1 -10  13    4.93    2.91
  -1  10  13    3.38    1.95
   1 -10 -13    3.24    2.72
   1  10 -12   56.46    4.01
   1 -10 -12   65.41    4.15
   1 -10 -12   52.67    4.53
   1  10 -12   47.73    3.39
  -1  10  12   66.68    4.95
  -1 -10  12   61.34    4.22
  -1  10  12   61.79    4.11
   1  10 -12   60.97    5.87
   1  10 -12   57.78    4.20
  -1  10  12   59.91    4.15
  -1 -10  12   68.37    5.13
  -1 -10  12   66.28    4.29
  -1 -10  11   65.20    4.42
   1  10 -11   56.28    5.55
  -1  10  11   61.19    4.98
  -1 -10  11   59.77    4.14
  -1  10  11   58.90    4.04
   1  10 -11   57.52    3.97
   1 -10 -11   59.15    4.07
  -1 -10  11   63.47    5.04
  -1  10  11   66.27    4.32
   1  10 -11   61.14    4.34
   1 -10 -11   64.10    4.62
  -1  10  10    3.63    2.58
   1  10 -10    4.86    3.10
  -1  10  10    6.29    2.70
  -1  10  10    7.29    1.70
  -1 -10  10    4.53    1.74
   1 -10 -10    6.72    2.01
  -1 -10  10    8.29    2.20
   1  10 -10    4.85    2.25
  -1  10  10    4.22    2.09
  -1 -10  10    2.23    2.72
   1 -10 -10    4.84    2.13
   1 -10 -10    2.79    2.67
   1  10 -10    4.10    1.63
   1 -10 -10    7.69    1.80
   1 -10  -9   17.46    3.07
  -1 -10   9   14.61    3.01
  -1  10   9   14.73    2.30
   1 -10  -9   17.49    2.51
   1  10  -9   18.35    3.32
  -1  10   9   11.60    2.62
   1 -10  -9   17.75    1.97
   1  10  -9   13.13    1.83
   1  10  -9   15.25    2.43
  -1 -10   9   20.91    2.62
   1 -10  -9   18.06    2.37
  -1 -10   9   17.53    1.93
  -1  10   9   15.68    1.86
   1  10  -8  100.93    6.82
   1  10  -8  101.63    6.69
   1 -10  -8   93.91    6.68
   1 -10  -8   99.61    6.04
  -1 -10   8   98.55    5.54
  -1  10   8   91.39    5.47
   1  10  -8  110.83    6.16
  -1 -10   8  104.25    6.23
   1 -10  -8  105.42    6.12
  -1 -10   8  118.19    6.79
   1  10  -8  101.93    5.55
   1  10  -7   12.36    2.67
   1  10  -7   14.56    2.59
   1 -10  -7   17.36    2.24
  -1 -10   7   17.54    2.41
   1 -10  -7   16.99    2.84
   1  10  -7   15.58    2.75
  -1 -10   7   13.58    2.67
   1 -10  -7   12.21    1.57
   1  10  -7   16.47    1.57
  -1  10   6  111.67    6.39
   1  10  -6  117.74    6.60
   1 -10  -6   95.04    6.56
   1  10  -6   92.80    4.92
   1 -10  -6  104.94    5.86
  -1  10   6   90.82    6.29
   1  10  -6   97.05    6.44
   1  10  -6   89.86    5.92
   1  10  -6  101.56    5.14
  -1 -10   6   90.84    6.35
  -1 -10   6  110.24    6.14
   1 -10  -6  101.55    6.01
   1  10  -5   33.33    3.22
   1 -10  -5   26.73    3.25
   1 -10  -5   31.98    1.91
   1  10  -5   27.04    1.83
  -1  10   5   33.34    3.28
  -1  10   5   40.13    3.36
  -1 -10   5   33.67    3.03
   1 -10  -5   33.09    2.88
   1  10  -5   32.40    3.25
   1 -10  -5   33.03    3.28
   1  10  -5   29.58    3.00
  -1  10   5   39.13    3.03
  -1 -10   5   26.27    2.13
   1  10  -5   30.69    1.84
   1 -10  -5   29.85    1.87
  -1  10   4   41.04    3.70
   1  10  -4   37.96    2.19
   1 -10  -4   43.00    2.23
   1 -10  -4   45.52    3.41
  -1 -10   4   36.62    3.34
   1  10  -4   40.89    3.58
   1 -10  -4   52.75    4.05
   1 -10  -4   41.61    2.24
   1  10  -4   43.39    2.19
   1  10  -4   38.11    2.45
  -1 -10   4   39.14    2.69
  -1  10   4   39.89    3.58
  -1  10   4   60.09    3.66
   1 -10  -4   42.15    3.71
   1  10  -4   50.24    3.83
  -1  10   3    1.41    1.75
   1 -10  -3    0.76    2.10
   1  10  -3    1.96    1.89
   1 -10  -3    1.49    1.78
  -1  10   3    1.44    1.48
  -1  10   3    2.28    2.06
   1 -10  -3    1.81    1.63
   1  10  -3    2.20    1.84
   1 -10  -3   -0.61    1.64
  -1 -10   3    0.38    1.58
  -1 -10   3    1.85    1.20
   1 -10  -2  252.66   13.74
  -1 -10   2  261.65   13.63
   1 -10  -2  255.87   13.82
   1  10  -2  255.08   13.61
   1  10  -2  259.43   13.03
  -1  10   2  269.82   13.34
   1  10  -2  262.35   13.31
  -1  10   2  275.16   13.68
  -1 -10   2  264.51   13.63
   1  10  -2  241.18   12.44
   1 -10  -2  259.53   13.52
   1 -10  -2  258.00   14.06
  -1  10   2  244.08   13.71
   1 -10  -2  264.23   13.21
   1  10  -2  256.67   13.63
  -1 -10   1    8.38    2.25
   1 -10  -1    5.12    2.26
  -1 -10   1    6.26    1.62
  -1  10   1    8.84    1.26
   1  10  -1   10.82    1.69
  -1  10   1    9.28    1.73
   1 -10  -1    8.00    1.88
   1  10  -1    8.69    1.90
  -1  10   1    5.67    2.13
   1  10  -1    8.88    2.07
   1 -10  -1   11.51    1.88
  -1 -10   1    7.15    2.45
   1 -10  -1    6.12    2.23
   1 -10  -1    7.50    1.94
  -1  10   0    5.47    2.05
   1 -10   0    8.18    1.87
   1  10   0    3.67    1.62
  -1  10   0    5.26    1.65
   1  10   0    6.82    2.04
   1  10   0    4.81    1.90
   1 -10   0    5.10    2.48
  -1 -10   0    1.86    2.24
  -1 -10   0    3.19    1.78
   1 -10   0    3.84    2.08
   1 -10   0    3.68    1.85
  -1 -10   0    6.23    2.35
   1 -10   0    3.05    2.37
  -1  10   0    5.13    1.11
  -1  10   0   10.58    2.39
   1  10   1   23.48    2.64
   1 -10   1   17.84    2.61
  -1 -10  -1   19.80    2.66
  -1  10  -1   18.81    2.62
  -1  10  -1   18.27    2.06
   1  10   1   23.24    2.29
   1  10   1   28.52    2.64
   1 -10   1   23.53    2.28
   1 -10   1   21.87    2.68
  -1  10  -1   21.64    1.72
  -1 -10  -1   16.41    2.87
  -1 -10  -1   24.21    2.49
   1 -10   1   21.56    2.40
   1 -10   1   19.16    2.90
  -1 -10  -2  281.60   16.50
  -1  10  -2  296.24   16.45
   1  10   2  326.38   16.11
   1  10   2  307.37   16.22
   1 -10   2  312.32   16.49
   1 -10   2  344.25   15.96
   1  10   2  297.56   16.38
   1 -10   2  305.60   16.79
  -1 -10  -2  309.43   16.20
   1  10   2  337.09   16.34
  -1 -10  -2  303.37   16.46
   1 -10   2  309.34   16.47
  -1  10  -3   11.86    2.46
  -1 -10  -3   14.02    2.51
  -1 -10  -3   15.66    2.12
   1 -10   3    9.58    2.21
   1  10   3   14.52    2.19
   1 -10   3   15.37    1.87
   1  10   3    9.42    2.13
   1  10   3   15.71    2.37
  -1  10  -3   11.57    2.39
  -1 -10  -3   13.03    2.49
   1 -10   3   10.99    2.53
  -1  10  -4   85.90    5.83
  -1 -10  -4   88.91    5.69
  -1 -10  -4   79.62    4.21
  -1  10  -4   75.72    4.20
   1  10   4   94.28    5.46
   1 -10   4   92.69    5.70
   1 -10   4   88.37    4.86
   1  10   4   85.09    5.33
   1  10   4   83.44    5.48
  -1  10  -4   84.83    5.56
   1 -10   4   88.22    5.98
  -1 -10  -4   75.79    5.70
   1 -10   4   93.46    5.44
  -1 -10  -4   85.86    5.25
  -1  10  -5    8.46    2.44
  -1 -10  -5   10.67    2.48
   1  10   5   11.02    2.21
   1 -10   5    8.07    1.61
   1  10   5    8.33    2.15
  -1  10  -5    9.32    2.47
   1  10   5    7.17    0.97
   1 -10   5    8.54    1.06
  -1 -10  -5    9.11    1.08
  -1  10  -5    9.38    1.07
  -1 -10  -5    6.29    1.83
   1  10   5    9.29    2.17
   1 -10   5    7.33    2.06
   1 -10   6  132.50    7.48
   1  10   6  142.51    7.49
  -1 -10  -6  146.57    8.94
  -1  10  -6  148.81    8.82
   1 -10   6  154.50    7.98
   1  10   6  154.87    8.51
   1 -10   6  159.70    7.83
   1  10   6  141.59    8.55
  -1  10  -6  151.55    9.08
   1  10   6  162.55    8.74
  -1  10  -6  144.42    8.28
  -1 -10  -6  147.72    7.87
   1 -10   6  158.60    8.46
  -1  10  -6  145.14    9.00
  -1  10  -6  147.56    7.51
  -1 -10  -6  157.71    7.56
  -1 -10  -6  144.14    8.20
   1  10   6  174.22    8.56
   1 -10   6  129.56    7.41
   1 -10   7    9.32    1.77
  -1  10  -7    4.97    2.53
   1  10   7    3.93    1.22
   1 -10   7    9.87    1.41
  -1  10  -7    7.62    1.36
  -1 -10  -7    9.10    1.39
   1  10   7    8.83    2.20
  -1  10  -7   12.85    2.76
  -1 -10  -7   11.13    1.78
  -1 -10  -7   12.63    2.78
   1  10   7   10.92    2.31
   1 -10   7    8.99    2.56
   1 -10   7    9.03    2.30
   1 -10   8  115.70    6.26
   1  10   8  119.15    6.71
   1 -10   8  127.63    7.31
  -1 -10  -8  113.72    7.34
  -1  10  -8  103.70    5.43
  -1  10  -8  102.72    7.47
   1 -10   8  114.26    6.02
   1  10   8  102.44    5.94
  -1  10  -8  112.32    5.95
   1 -10   8  113.15    6.73
  -1 -10  -8  115.77    6.39
   1 -10   9   24.66    2.78
  -1  10  -9   18.98    3.68
   1  10   9   19.24    2.04
   1 -10   9   20.75    2.13
  -1 -10  -9   24.61    2.14
  -1  10  -9   19.46    2.03
   1 -10   9   20.10    2.26
  -1  10  -9   21.52    2.55
   1  10   9   20.11    2.18
  -1 -10  -9   18.80    2.52
   1 -10   9   20.21    1.83
   1  10   9   23.85    2.83
   1 -10   9   17.49    3.19
   1 -10  10   13.70    1.48
   1 -10  10   12.34    2.50
  -1  10 -10   11.45    3.49
   1  10  10    6.38    2.56
  -1  10 -10   10.57    1.76
  -1 -10 -10   11.09    1.86
   1 -10  10    9.79    1.97
  -1 -10 -10   10.99    2.31
   1 -10  10   15.59    3.03
   1  10  10   12.76    2.47
   1  10  10   11.15    1.89
   1 -10  10    8.44    1.88
   1  10  10   10.26    1.79
  -1  10 -10    8.97    2.15
   1 -10  11   23.18    3.00
  -1  10 -11   29.73    4.78
   1  10  11   25.71    3.36
  -1 -10 -11   30.63    2.62
  -1  10 -11   31.30    2.56
   1 -10  11   26.71    2.55
  -1 -10 -11   25.24    3.07
   1  10  11   31.97    3.20
   1 -10  11   26.14    3.54
   1  10  11   23.94    2.58
   1 -10  11   24.27    2.69
  -1  10 -11   25.95    2.80
   1  10  11   29.37    2.41
   1 -10  12  122.15    7.00
  -1  10 -12  112.22    8.97
   1  10  12  119.53    7.42
  -1  10 -12  115.65    6.56
  -1 -10 -12  119.10    6.63
   1 -10  12  106.45    6.53
   1  10  12  113.60    6.21
  -1  10 -12  110.09    6.65
   1  10  12  110.62    6.96
   1 -10  12  127.70    7.84
   1  10  12  110.89    6.71
   1 -10  12  120.98    6.86
  -1 -10 -12  113.08    7.21
  -1  10 -13   17.19    4.88
   1 -10  13   13.26    2.55
  -1  10 -13    8.99    1.82
   1 -10  13   14.90    2.23
   1  10  13   18.67    3.05
   1  10  13   12.70    2.57
   1 -10  13    4.31    3.17
   1  10  13    9.06    2.29
   1 -10  13   14.90    2.55
  -1 -10 -13   13.21    2.94
   1 -10  14    3.55    2.29
  -1  10 -14    3.79    1.75
   1 -10  14    3.43    1.95
   1  10  14    4.20    2.37
   1 -10  14    4.90    2.62
   1  10  14    5.90    2.52
   1 -10  14    2.59    3.07
   1  10  14    6.05    2.82
  -1 -10 -14   -0.24    2.87
  -1  10 -14    1.92    4.58
   1 -10  15   11.43    2.53
  -1  10 -15   10.47    2.08
   1 -10  15   11.08    3.55
   1  10  15   18.93    3.24
  -1  10 -15   13.70    5.59
   1  10  15   15.03    2.84
   1 -10  15   14.11    3.15
  -1 -10 -15   13.91    3.48
   1  10  16   39.48    3.90
   1 -10  16   29.49    4.52
  -1  10 -16   22.20    6.56
   1 -10  16   31.33    3.95
   1  10  16   28.04    3.61
  -1 -10 -16   27.28    4.40
   1 -10  17    1.90    3.50
  -1  10 -17    4.79    6.15
   1 -10  17    1.69    3.10
   1  10  17    2.62    2.97
  -1 -10 -17    2.10    3.49
   1 -10  18   18.26    4.24
  -1  10 -18   14.20    6.85
   1 -10  18   19.28    3.86
   1  10  18   19.50    3.70
  -1 -10 -18   12.48    4.29
   1 -10  19    7.09    3.72
  -1  10 -19    8.76    6.68
   1 -10  19    4.77    3.64
   1  10  19    8.93    3.34
  -1 -10 -19    2.73    4.13
   1 -10  20    7.04    4.10
  -1  10 -20    5.05    6.98
   1 -10  20    4.59    3.68
   1  10  20    5.34    3.58
  -1 -10 -20   11.21    4.61
   1  11 -20    6.33    6.79
  -1 -11  20   13.44    3.95
  -1 -11  20   10.04    3.75
  -1 -11  19    2.57    3.67
   1  11 -19    1.23    6.56
  -1  11  19    3.53    3.05
  -1 -11  19    5.43    3.53
   1 -11 -19    6.57    4.29
  -1  11  18    9.53    3.35
  -1 -11  18    7.04    3.63
   1  11 -18   -1.17    6.39
  -1 -11  18    9.04    3.34
  -1  11  18   -1.58    3.00
   1 -11 -18    5.25    3.69
  -1  11  17   12.90    3.50
  -1 -11  17   18.57    3.89
   1  11 -17   14.64    6.18
  -1  11  17   15.93    3.15
  -1 -11  17   17.58    3.40
   1 -11 -17   13.91    3.91
  -1  11  16   19.32    3.61
  -1 -11  16   19.55    4.12
   1  11 -16   12.87    5.60
  -1 -11  16   20.08    3.43
  -1  11  16   22.00    3.17
   1 -11 -16   20.82    4.05
  -1  11  15    1.50    2.92
  -1 -11  15   -1.30    3.20
   1  11 -15    3.13    4.58
  -1 -11  15    5.54    2.64
  -1  11  15    1.61    2.36
   1 -11 -15    0.75    3.06
  -1  11  14   24.31    3.70
  -1  11  14   19.31    2.76
  -1 -11  14   24.10    3.02
  -1 -11  14   11.85    3.70
   1 -11 -14   19.34    3.52
   1  11 -14   20.14    4.96
   1  11 -13   16.80    4.62
  -1  11  13   27.66    3.63
  -1 -11  13   27.72    2.94
  -1  11  13   25.30    2.78
   1  11 -13   18.59    1.97
  -1 -11  13   26.71    3.92
   1 -11 -13   20.21    3.35
   1 -11 -13   22.00    4.01
  -1  11  13   28.08    2.39
   1 -11 -13   30.32    2.93
   1 -11 -12    6.54    2.08
   1  11 -12   -0.33    3.64
  -1  11  12    4.25    2.89
  -1 -11  12    6.75    2.46
  -1  11  12    6.49    1.81
  -1 -11  12    6.02    3.09
  -1 -11  12    2.16    2.04
  -1  11  12    4.95    1.94
   1 -11 -12    5.75    2.61
   1 -11 -12    6.84    3.28
   1  11 -11    1.52    3.48
  -1  11  11    9.73    2.91
   1  11 -11    5.78    1.77
  -1 -11  11    9.27    2.42
   1 -11 -11    4.18    2.42
   1 -11 -11    6.02    3.26
  -1 -11  11    7.65    3.15
  -1 -11  11    7.86    1.98
  -1  11  11    8.27    1.88
   1  11 -11   10.35    1.89
   1 -11 -11    7.03    1.97
   1  11 -10   70.25    4.38
  -1 -11  10   72.90    5.62
   1  11 -10   67.43    5.88
  -1  11  10   84.50    5.81
  -1  11  10   63.30    4.32
  -1 -11  10   71.16    4.43
   1 -11 -10   68.88    4.95
  -1 -11  10   70.82    5.03
   1 -11 -10   66.29    5.81
  -1  11  10   71.90    5.56
   1  11 -10   75.47    4.32
   1 -11 -10   74.34    4.90
  -1  11   9   15.53    3.17
  -1 -11   9   21.36    3.36
   1 -11  -9   20.83    2.66
   1 -11  -9   20.73    3.46
   1 -11  -9   22.11    2.69
   1  11  -9   19.54    1.95
  -1 -11   9   26.65    3.00
   1  11  -9   23.49    3.72
  -1 -11   8   17.01    3.37
   1  11  -8   22.55    2.94
   1 -11  -8   20.25    3.59
  -1 -11   8   34.46    3.33
   1  11  -8   21.53    3.48
   1 -11  -8   28.25    2.99
   1  11  -8   25.03    2.07
   1 -11  -8   30.94    2.16
   1 -11  -7   41.32    2.66
   1  11  -7   41.54    2.61
  -1  11   7   50.98    3.97
  -1 -11   7   44.53    4.10
  -1 -11   7   40.04    3.72
   1 -11  -7   38.77    3.52
   1 -11  -7   42.31    4.30
   1  11  -7   45.21    4.23
   1 -11  -6   81.85    5.95
  -1 -11   6   69.42    4.46
   1  11  -6   85.40    5.84
   1  11  -6   84.92    4.26
   1 -11  -6   83.02    4.28
  -1  11   6   93.18    5.60
  -1  11   6   87.15    5.87
   1 -11  -6   80.50    4.29
   1  11  -6   74.99    4.08
   1 -11  -6   87.90    5.45
  -1 -11   6   82.38    5.50
   1 -11  -5    0.68    0.70
   1  11  -5    0.35    0.65
  -1  11   5    1.33    2.23
   1 -11  -5    2.14    2.75
   1  11  -5   -0.21    2.16
   1 -11  -5    0.53    1.97
  -1 -11   5   -1.07    2.02
   1  11  -5    0.39    0.66
   1 -11  -5    0.11    0.72
   1  11  -5    1.56    0.83
  -1 -11   5    0.06    1.26
   1  11  -5    0.41    2.14
   1 -11  -5    1.23    2.34
  -1  11   5    2.09    2.01
   1 -11  -4  174.89    9.57
  -1 -11   4  197.42    9.73
   1 -11  -4  189.94   10.07
  -1  11   4  189.43    9.54
  -1 -11   4  151.27    8.69
   1 -11  -4  167.64   10.04
   1  11  -4  185.70    9.91
   1  11  -4  177.57    9.27
  -1  11   4  194.85    9.88
   1  11  -4  144.05    8.46
   1  11  -4  182.07    9.84
   1 -11  -4  181.53    9.34
  -1  11   4  185.18    9.97
   1 -11  -3  147.50    8.62
   1  11  -3  131.18    6.97
  -1 -11   3  144.24    8.44
  -1 -11   3  125.42    7.36
   1 -11  -3  160.06    8.00
  -1  11   3  143.27    8.47
   1  11  -3  149.53    8.44
  -1  11   3  160.75    8.47
   1  11  -3  146.72    7.95
   1 -11  -3  155.16    8.31
   1  11  -3  147.68    8.36
   1 -11  -3  133.43    8.53
  -1  11   3  148.35    8.08
   1  11  -2   26.49    2.59
  -1  11   2   38.90    3.04
  -1 -11   2   36.87    3.42
   1  11  -2   26.00    3.27
   1 -11  -2   34.43    2.92
  -1  11   2   33.04    3.55
   1  11  -2   28.90    2.98
  -1  11   2   35.45    3.39
   1 -11  -2   31.43    3.29
   1 -11  -2   26.79    3.80
   1  11  -2   30.70    3.25
  -1 -11   2   29.78    3.49
   1 -11  -2   33.51    3.70
  -1  11   1    2.00    2.04
   1  11  -1    1.07    1.97
  -1 -11   1    0.92    2.32
   1 -11  -1    0.20    2.48
  -1 -11   1    3.73    1.84
   1 -11  -1    0.39    1.98
   1 -11  -1   -2.01    1.79
  -1  11   1    1.12    2.09
   1 -11  -1    3.89    2.06
   1 -11  -1    2.36    2.35
   1  11  -1   -0.20    2.07
   1  11  -1   -0.12    1.49
  -1  11   1    2.08    1.65
  -1 -11   0  326.46   17.54
   1 -11   0  332.97   17.61
  -1  11   0  340.17   16.98
   1  11   0  360.61   17.03
   1 -11   0  352.30   17.57
  -1  11   0  336.74   17.66
   1  11   0  347.79   17.57
   1 -11   0  348.68   16.97
   1  11   0  355.07   17.27
  -1  11   0  296.36   16.42
   1 -11   0  322.54   17.32
  -1 -11   0  334.92   17.34
   1 -11   0  326.61   17.99
  -1 -11   0  312.91   17.96
  -1  11  -1   24.21    3.07
   1  11   1   25.56    2.80
   1  11   1   27.60    3.06
  -1 -11  -1   19.95    3.04
   1 -11   1   23.61    3.30
  -1 -11  -1   23.15    2.75
  -1  11  -1   23.08    1.82
   1  11   1   21.17    2.41
  -1  11  -1   24.45    3.14
   1 -11   1   28.92    2.53
   1 -11   1   20.02    2.73
  -1 -11  -1   20.20    3.34
   1 -11   1   22.63    2.80
   1 -11   1   18.14    3.12
  -1 -11  -2    3.06    2.26
  -1  11  -2    2.79    2.31
   1  11   2    6.79    2.30
   1  11   2    5.13    2.21
   1 -11   2    3.71    2.57
  -1 -11  -2    1.94    2.55
  -1 -11  -2    5.74    2.06
  -1  11  -2    4.12    1.18
   1  11   2    5.36    1.84
  -1 -11  -2    6.30    2.78
   1 -11   2    8.00    2.74
   1 -11   2    6.30    1.78
   1 -11   2    6.64    2.40
   1  11   3   45.49    4.04
  -1 -11  -3   47.79    4.45
   1 -11   3   53.78    4.72
  -1  11  -3   54.26    4.35
   1  11   3   50.24    3.97
   1 -11   3   55.33    3.60
   1  11   3   53.24    3.85
   1 -11   3   54.64    4.26
  -1 -11  -3   45.43    4.22
  -1 -11  -3   47.31    3.87
  -1 -11  -4  139.81    8.62
  -1  11  -4  127.53    8.69
   1 -11   4  156.06    7.88
   1  11   4  157.00    8.45
   1  11   4  148.09    8.61
   1 -11   4  139.96    8.99
  -1 -11  -4  144.14    8.86
  -1 -11  -4  143.48    8.28
   1 -11   4  150.78    8.52
   1  11   4  157.77    8.48
   1 -11   4  127.71    7.44
   1 -11   4  166.63    8.88
  -1 -11  -5    8.27    2.69
  -1  11  -5    7.65    2.77
   1  11   5   11.67    2.42
  -1 -11  -5   11.61    2.24
  -1 -11  -5   12.39    1.13
  -1 -11  -5   10.04    2.65
  -1  11  -5   11.55    1.07
   1  11   5   11.19    2.46
   1 -11   5   11.29    1.89
   1 -11   5    7.75    2.31
   1  11   6   60.41    4.43
  -1  11  -6   52.78    4.95
   1  11   6   68.75    4.90
   1  11   6   54.58    3.18
   1 -11   6   52.33    3.20
   1 -11   6   56.49    3.65
  -1 -11  -6   60.58    4.98
   1  11   6   66.15    4.73
  -1  11  -6   53.17    3.21
  -1 -11  -6   57.46    4.13
  -1 -11  -6   60.24    3.29
   1 -11   6   52.74    4.39
   1  11   7   27.02    3.22
   1 -11   7   34.65    2.53
  -1 -11  -7   33.03    3.83
   1  11   7   28.40    3.22
  -1  11  -7   24.84    3.82
   1  11   7   27.26    3.43
  -1 -11  -7   28.53    2.17
  -1  11  -7   31.10    2.16
   1 -11   7   35.50    3.40
   1  11   7   28.24    2.13
   1 -11   7   26.44    2.18
  -1 -11  -8   76.54    4.97
   1 -11   8   84.93    4.96
  -1  11  -8   80.38    4.10
   1  11   8   75.66    5.65
  -1  11  -8   77.98    6.38
   1  11   8   77.51    4.55
   1 -11   8   72.65    4.59
  -1  11  -8   77.82    4.54
   1 -11   8   88.39    4.66
   1 -11   8   87.83    6.19
   1  11   8   88.99    5.57
  -1 -11  -8   67.75    5.99
   1 -11   8   87.80    5.65
   1 -11   9    9.87    2.57
  -1  11  -9    6.63    3.32
   1 -11   9    7.95    1.76
   1  11   9    9.69    1.73
  -1 -11  -9   11.13    1.81
  -1  11  -9   14.52    1.75
   1  11   9   13.55    2.15
  -1  11  -9   14.33    2.35
   1 -11   9   10.56    1.98
  -1 -11  -9    9.16    3.12
  -1 -11  -9   12.12    2.19
   1 -11   9    5.76    2.75
   1  11   9   11.67    2.73
  -1  11 -10   77.59    5.01
   1  11  10   78.98    4.65
  -1 -11 -10   74.51    5.08
  -1  11 -10   69.59    6.41
   1  11  10   81.49    5.66
  -1 -11 -10   78.24    4.60
  -1  11 -10   80.80    4.52
   1 -11  10   63.70    4.64
   1 -11  10   78.30    5.35
   1 -11  10   89.34    6.08
   1 -11  10   67.83    4.59
   1  11  10   70.09    4.61
  -1 -11 -10   60.66    5.95
  -1 -11 -11    3.70    2.30
   1  11  11   10.70    3.09
   1 -11  11    6.84    2.56
  -1  11 -11    6.39    1.81
  -1 -11 -11    6.56    1.91
  -1  11 -11    5.41    2.17
   1  11  11    5.20    1.84
  -1  11 -11    6.79    3.76
   1 -11  11    5.50    3.06
   1 -11  11    6.58    2.08
   1  11  11    8.92    2.01
   1 -11  11    6.98    2.00
  -1 -11 -12    0.58    2.47
  -1  11 -12   -0.78    4.21
   1  11  12    0.21    2.62
   1 -11  12    2.29    2.49
  -1 -11 -12    2.74    2.02
   1  11  12    1.06    1.65
   1 -11  12    1.88    1.86
   1 -11  12    4.01    3.06
   1 -11  12    1.22    2.02
   1  11  12   -0.91    1.90
   1  11  13    9.79    1.61
   1 -11  13   10.37    3.49
   1  11  13    6.75    2.27
   1 -11  13    7.18    2.33
  -1  11 -13    3.44    4.30
  -1 -11 -13   13.49    3.08
   1  11  13    5.51    2.95
   1 -11  13    7.17    2.09
  -1  11 -13    5.12    1.73
   1 -11  13    3.24    2.54
   1 -11  14   30.57    4.21
   1  11  14   27.78    3.17
   1 -11  14   30.75    3.43
  -1  11 -14   23.35    5.69
  -1 -11 -14   31.79    3.89
   1  11  14   31.67    3.91
  -1  11 -14   23.88    2.53
   1 -11  14   29.16    3.31
  -1 -11 -15    1.02    3.02
   1  11  15    4.61    2.57
   1 -11  15    1.07    2.66
   1 -11  15   -0.28    3.42
   1  11  15    3.11    3.00
  -1  11 -15   -0.53    4.93
   1 -11  15    3.56    2.44
   1 -11  16    7.44    3.90
   1  11  16    7.52    3.17
   1  11  16    3.51    2.68
   1 -11  16    5.57    3.14
  -1  11 -16    6.41    6.00
  -1 -11 -16    4.96    3.52
   1 -11  17   11.84    4.12
   1 -11  17   11.19    3.46
   1  11  17   12.27    3.28
  -1  11 -17   24.63    7.17
  -1 -11 -17   10.39    3.80
   1 -11  18   11.60    4.18
   1 -11  18   19.31    3.88
   1  11  18    5.08    3.45
  -1  11 -18    6.64    6.67
  -1 -11 -18    7.95    4.16
   1 -11  19    6.39    4.23
   1 -11  19    7.85    3.72
   1  11  19    2.49    3.48
  -1  11 -19   -0.67    6.54
  -1 -11 -19    6.44    4.05
   1 -11  20    8.05    4.28
   1 -11  20   12.81    4.10
  -1 -12  20    3.48    3.67
  -1 -12  19    3.56    4.02
  -1 -12  19    1.24    3.57
   1  12 -19   12.07    6.71
   1 -12 -19    1.30    4.00
  -1  12  18    7.82    3.63
  -1 -12  18   15.25    4.18
  -1 -12  18   12.68    3.53
   1  12 -18    3.42    6.18
   1 -12 -18    9.90    5.19
   1 -12 -18   10.71    4.41
  -1  12  17    9.39    3.53
  -1 -12  17    1.95    3.77
  -1 -12  17    3.30    3.04
   1  12 -17   -2.11    5.82
   1 -12 -17   -1.72    3.55
   1 -12 -17    4.33    4.23
   1 -12 -16    6.42    4.38
   1 -12 -16   13.34    3.76
  -1  12  16   12.05    2.91
  -1 -12  16    9.38    2.98
  -1 -12  16   16.69    3.91
  -1  12  16   14.57    3.71
   1  12 -16    4.36    5.44
   1 -12 -15   11.90    4.32
   1 -12 -15    4.22    3.13
  -1  12  15    4.75    2.45
  -1 -12  15    9.16    2.77
  -1 -12  15   11.92    3.62
   1  12 -15    2.65    4.73
  -1  12  15    4.57    3.28
  -1  12  14    9.51    3.32
   1 -12 -14    4.16    3.91
  -1 -12  14   10.59    2.49
  -1  12  14    3.95    2.36
  -1 -12  14   15.13    3.79
   1 -12 -14   12.19    3.30
   1  12 -14    8.82    4.47
  -1  12  13    0.95    2.99
  -1  12  13   -2.57    2.07
  -1 -12  13   -1.45    2.04
   1 -12 -13    0.85    2.64
   1  12 -13    1.47    3.85
   1 -12 -13   -0.33    3.59
  -1 -12  13    0.82    3.19
  -1  12  12   34.48    4.04
  -1 -12  12   37.32    3.58
   1 -12 -12   37.49    3.02
  -1  12  12   31.91    3.02
   1 -12 -12   28.51    4.44
   1  12 -12   28.20    4.87
  -1 -12  12   31.71    4.30
   1 -12 -12   32.61    3.68
   1 -12 -11    9.79    1.89
  -1 -12  11   13.25    2.72
   1 -12 -11    4.65    3.37
  -1  12  11   11.45    3.12
   1  12 -11   10.24    3.65
  -1 -12  11   10.07    3.23
   1 -12 -11    8.99    2.51
   1 -12 -10    4.60    1.70
  -1 -12  10    0.19    2.46
  -1 -12  10    5.48    2.98
   1 -12 -10   -2.41    3.29
  -1  12  10   -0.74    2.80
  -1  12  10   -1.18    2.96
   1  12 -10    3.47    3.38
  -1  12   9   16.80    3.50
  -1 -12   9   16.47    2.88
   1  12  -9   14.99    1.77
   1 -12  -9   17.33    2.77
  -1 -12   9   24.14    3.56
  -1  12   9   15.31    3.16
   1  12  -9   15.72    3.55
   1 -12  -9    9.38    3.53
  -1  12   8   74.08    5.39
  -1 -12   8   78.01    5.30
   1 -12  -8   71.29    5.01
  -1 -12   8   75.78    5.67
   1 -12  -8   66.33    3.97
   1  12  -8   68.60    3.97
   1  12  -8   65.40    5.68
   1 -12  -8   66.62    5.76
  -1  12   7    3.11    2.38
   1  12  -7    1.46    2.69
   1  12  -7    0.99    1.02
   1 -12  -7    0.85    1.10
  -1 -12   7    0.39    2.18
   1 -12  -7    0.19    2.16
   1 -12  -7    0.46    1.04
   1  12  -7   -0.11    1.07
  -1  12   7    1.65    2.35
  -1 -12   7    1.24    2.73
   1 -12  -7    5.31    2.90
   1 -12  -6   42.16    2.41
   1  12  -6   46.91    2.39
  -1  12   6   49.80    4.30
   1  12  -6   50.19    4.43
   1  12  -6   42.82    2.39
   1 -12  -6   49.07    2.48
  -1 -12   6   32.81    2.83
   1  12  -6   36.07    2.31
  -1 -12   6   41.80    3.95
   1 -12  -6   50.38    3.98
   1 -12  -6   36.38    4.37
  -1  12   6   44.58    4.02
  -1  12   5   41.74    4.05
  -1 -12   5   56.68    4.13
   1 -12  -5   46.06    3.97
  -1  12   5   54.64    4.05
  -1 -12   5   38.59    2.95
   1  12  -5   39.25    2.51
   1  12  -5   49.89    3.62
   1  12  -5   54.72    4.24
   1 -12  -5   42.93    4.41
  -1  12   4   33.12    3.63
  -1 -12   4   33.66    3.49
   1 -12  -4   34.76    3.36
  -1  12   4   40.39    3.40
   1  12  -4   25.38    1.72
   1  12  -4   25.12    1.92
   1 -12  -4   29.53    3.82
   1  12  -4   27.17    2.95
  -1 -12   4   26.96    2.38
   1  12  -4   37.84    3.71
   1 -12  -3    9.22    3.16
   1 -12  -3   18.50    2.72
  -1 -12   3    8.33    1.78
  -1 -12   3   14.24    2.89
   1 -12  -3   11.39    3.06
  -1  12   3   14.05    2.92
   1  12  -3   13.48    2.33
  -1  12   3   13.35    2.39
   1  12  -3   12.11    2.62
   1 -12  -2  114.83    8.55
   1 -12  -2  122.48    7.82
  -1 -12   2  124.29    8.08
   1 -12  -2  131.33    8.30
  -1  12   2  142.46    8.15
   1  12  -2  132.31    7.62
  -1  12   2  128.06    7.61
   1  12  -2  129.39    7.26
  -1  12   2  138.60    8.34
   1  12  -2  130.23    8.05
   1 -12  -1   56.05    4.22
   1 -12  -1   34.25    4.50
  -1 -12   1   45.39    3.89
   1 -12  -1   45.41    4.38
  -1 -12   1   36.33    4.12
   1  12  -1   46.95    3.89
  -1  12   1   47.75    4.04
   1  12  -1   44.67    3.48
  -1  12   1   42.05    3.60
   1  12  -1   46.62    4.14
  -1  12   1   44.09    4.29
   1 -12  -1   57.47    3.74
  -1  12   0   11.58    2.87
   1 -12   0   13.04    2.29
  -1  12   0   14.58    2.78
   1  12   0   10.34    2.52
  -1 -12   0    5.94    2.88
   1 -12   0    7.97    3.02
  -1 -12   0    7.76    2.43
   1 -12   0   13.64    2.74
   1 -12   0    7.17    3.16
  -1 -12   0    7.36    3.33
   1 -12   0    9.40    2.47
   1  12   0   12.57    2.75
   1  12   0    7.46    2.12
  -1  12   0   14.30    2.26
  -1 -12  -1   77.92    6.08
   1 -12   1   88.78    6.25
  -1  12  -1   80.47    4.74
   1  12   1   97.28    5.59
   1 -12   1  100.26    6.22
   1  12   1   88.32    5.75
  -1  12  -1   96.60    6.33
   1  12   1   94.39    6.15
   1 -12   1   90.17    5.40
  -1 -12  -1   89.40    5.79
   1 -12   1   83.26    5.81
  -1 -12  -1   76.31    6.58
   1 -12   1   77.45    6.44
  -1 -12  -2  126.38    8.20
   1 -12   2  117.59    8.12
  -1  12  -2  119.69    6.81
   1 -12   2  141.31    8.27
   1  12   2  137.79    7.70
   1  12   2  137.49    8.18
   1 -12   2  141.29    7.42
  -1  12  -2  141.02    8.44
   1  12   2  132.07    7.85
   1 -12   2  116.93    8.53
  -1 -12  -2  137.99    7.94
  -1 -12  -2  134.15    8.85
  -1 -12  -3    8.21    2.77
   1 -12   3    9.36    2.57
   1 -12   3   10.57    2.10
   1  12   3    9.25    2.38
  -1 -12  -3   11.07    3.06
   1  12   3    3.83    2.52
   1 -12   3    4.52    3.01
  -1 -12  -3   11.70    2.42
   1 -12   4   23.39    2.25
   1 -12   4   27.21    3.24
   1 -12   4   28.86    2.68
   1  12   4   31.74    3.23
  -1 -12  -4   31.15    3.81
   1  12   4   29.09    3.49
   1 -12   4   25.87    4.08
   1 -12   4   26.95    3.29
  -1 -12  -4   24.49    3.02
  -1  12  -5   62.26    5.39
   1 -12   5   53.26    3.75
  -1 -12  -5   67.41    4.68
  -1 -12  -5   59.53    5.37
   1  12   5   69.21    4.86
   1 -12   5   70.09    4.20
   1 -12   5   73.70    5.09
   1  12   5   72.20    5.20
   1  12   6   97.00    6.53
  -1  12  -6   97.64    6.94
   1  12   6   98.52    6.52
  -1 -12  -6   94.38    4.87
  -1 -12  -6   86.08    5.97
  -1  12  -6   89.61    4.84
  -1 -12  -6   91.93    6.89
   1 -12   6  114.36    5.59
   1 -12   6   82.22    5.06
   1 -12   6  107.39    6.45
  -1  12  -7    1.12    2.97
   1  12   7    0.93    2.63
  -1 -12  -7   -0.68    1.21
   1 -12   7   -0.58    1.60
  -1  12  -7    0.11    1.09
   1 -12   7    1.03    2.53
   1  12   7    2.71    2.62
  -1 -12  -7    3.16    2.93
   1 -12   8   54.65    3.44
  -1 -12  -8   52.58    5.17
   1  12   8   48.83    4.48
  -1  12  -8   48.88    2.76
  -1  12  -8   41.28    5.17
   1  12   8   42.24    3.08
   1 -12   8   46.24    3.14
  -1 -12  -8   55.79    3.30
  -1  12  -8   55.72    3.24
   1 -12   8   56.77    4.53
   1 -12   8   61.22    5.14
  -1  12  -9   21.65    4.04
   1  12   9   17.08    1.97
   1 -12   9   18.04    2.09
   1 -12   9   20.33    3.21
   1 -12   9   23.71    2.11
   1 -12   9   22.20    3.78
  -1 -12  -9   24.17    2.61
   1  12   9   22.04    2.61
  -1 -12  -9   14.18    3.37
  -1  12 -10    0.67    3.70
   1  12  10    5.80    3.09
  -1 -12 -10    9.85    1.92
   1 -12  10   10.61    2.75
   1  12  10    9.58    2.16
   1 -12  10    5.52    3.29
  -1 -12 -10   10.58    2.32
  -1 -12 -10    9.05    3.37
   1 -12  10    6.03    1.85
   1  12  10    6.14    1.75
   1 -12  11    7.12    2.02
   1  12  11   -0.69    2.77
  -1 -12 -11    2.69    1.94
   1 -12  11    5.12    2.68
   1  12  11    2.90    2.02
   1 -12  11    2.78    1.93
   1  12  11    2.36    1.80
   1 -12  11    2.82    3.22
  -1 -12 -11    4.48    2.38
  -1 -12 -11    1.62    3.23
  -1  12 -11    2.18    3.82
  -1 -12 -12   37.72    5.23
   1 -12  12   42.79    3.57
  -1  12 -12   34.41    5.72
   1  12  12   43.98    4.62
  -1 -12 -12   49.68    3.57
   1 -12  12   49.07    5.22
   1 -12  12   54.20    4.35
  -1 -12 -12   41.57    4.01
   1 -12  12   45.49    3.75
   1  12  12   47.33    3.68
   1  12  13   -1.58    2.92
   1 -12  13    2.34    3.40
  -1  12 -13   -0.43    4.11
  -1 -12 -13    2.47    3.69
  -1 -12 -13    3.56    2.80
   1 -12  13   -0.15    2.40
   1  12  13   -0.57    2.15
   1 -12  13    2.99    2.55
   1  12  14    0.22    3.07
   1 -12  14    3.58    2.66
  -1  12 -14    0.95    4.74
  -1 -12 -14    3.89    2.97
   1 -12  14   -1.19    3.60
   1  12  14    3.09    2.40
   1 -12  14    2.89    2.56
   1 -12  15   11.87    2.98
   1  12  15   15.46    3.58
   1 -12  15   14.44    4.25
  -1 -12 -15   13.72    3.65
   1 -12  15   12.72    3.03
   1  12  15   21.52    3.08
  -1  12 -15    5.23    5.44
   1  12  16   27.28    3.94
   1 -12  16   19.51    4.64
  -1 -12 -16   16.76    4.08
   1  12  16   23.55    3.54
   1 -12  16   25.59    3.61
  -1  12 -16   25.25    6.87
   1  12  17    2.33    3.30
   1 -12  17    4.00    3.98
  -1 -12 -17    2.33    3.63
   1 -12  17    0.40    3.23
  -1  12 -17   -4.99    6.52
   1 -12  18    8.91    4.40
  -1 -12 -18    4.06    4.16
   1 -12  18    8.61    3.52
  -1  12 -18   10.00    7.03
   1 -12  19    1.22    4.19
   1 -12  19    5.74    3.70
  -1 -12 -19    2.66    4.18
   1 -12  20   -0.23    3.88
  -1 -13  19    3.46    4.27
   1  13 -18    2.77    6.59
   1 -13 -18    0.90    3.87
  -1 -13  18    7.32    4.39
   1 -13 -17    5.05    3.67
   1  13 -17    6.16    5.87
   1 -13 -17    4.97    4.86
  -1 -13  17    5.61    4.24
  -1  13  17    0.69    3.68
  -1 -13  16   21.58    4.70
   1 -13 -16   14.12    3.77
  -1  13  16   19.49    4.12
   1 -13 -16   13.92    4.97
   1  13 -16   12.26    5.87
  -1 -13  15    4.13    3.84
   1 -13 -15    1.95    3.34
  -1  13  15   -0.24    3.39
   1 -13 -15    0.38    4.23
   1  13 -15   -4.76    5.02
  -1 -13  14   47.75    5.29
   1 -13 -14   40.23    4.48
   1  13 -14   37.81    5.95
   1 -13 -14   36.40    5.45
  -1  13  14   44.23    4.88
   1 -13 -13   -1.42    3.78
  -1 -13  13   -2.90    3.82
   1  13 -13    4.05    4.24
  -1  13  13    3.55    3.27
   1 -13 -12    5.84    4.01
  -1  13  12    5.50    3.43
  -1 -13  12    6.60    3.56
   1  13 -12    5.14    4.17
  -1  13  12    8.49    3.44
  -1  13  11    3.13    3.40
  -1 -13  11    7.87    2.92
   1 -13 -11    5.66    3.63
  -1  13  11   10.66    3.41
   1  13 -11    1.60    3.69
  -1 -13  11   10.23    3.47
  -1  13  10   48.14    5.17
  -1  13  10   58.97    5.21
   1 -13 -10   39.48    5.32
   1 -13 -10   57.73    3.60
  -1 -13  10   63.06    5.52
  -1 -13  10   59.03    4.83
   1  13 -10   46.29    5.63
   1 -13  -9   -0.63    3.46
  -1  13   9    3.81    2.97
  -1 -13   9   -0.28    3.17
   1  13  -9    2.56    3.40
  -1 -13   9    0.62    2.61
   1 -13  -9    1.52    2.38
   1 -13  -9    2.82    1.51
   1 -13  -8   11.83    2.84
  -1 -13   8    8.12    2.93
   1 -13  -8   10.48    1.58
   1  13  -8   13.64    1.53
   1 -13  -8   12.94    1.51
  -1  13   8   18.32    3.24
   1 -13  -8   11.11    3.82
  -1 -13   8   18.27    3.68
   1  13  -8   14.81    3.54
   1  13  -7   37.57    3.21
   1 -13  -7   30.22    1.87
   1  13  -7   26.11    1.82
  -1  13   7   28.65    3.96
   1  13  -7   31.15    4.18
   1 -13  -7   32.37    1.97
  -1 -13   7   40.81    4.24
  -1 -13   7   36.61    3.86
   1 -13  -7   34.68    3.62
   1 -13  -7   32.90    4.35
  -1  13   7   41.85    3.93
  -1  13   6   61.04    5.18
  -1 -13   6   73.37    4.97
   1 -13  -6   67.53    4.77
   1  13  -6   48.57    2.85
  -1  13   6   67.60    4.95
  -1 -13   6   45.85    3.48
   1  13  -6   61.09    4.19
   1  13  -6   69.06    5.05
   1 -13  -6   59.32    5.51
   1 -13  -5    5.25    3.12
   1  13  -5    4.03    2.16
  -1  13   5    0.20    2.47
  -1 -13   5    2.34    1.59
   1  13  -5    2.23    0.87
   1  13  -5    0.62    0.92
   1  13  -5    3.41    2.68
  -1  13   5    0.78    2.68
   1 -13  -5   -0.42    2.33
  -1 -13   5    1.49    2.63
  -1  13   4   37.21    4.00
   1 -13  -4   29.47    4.48
  -1 -13   4   34.30    3.67
   1 -13  -4   28.42    3.41
  -1 -13   4   24.06    2.48
  -1 -13   4   28.51    3.66
  -1  13   4   32.43    3.51
   1  13  -4   31.72    3.67
   1  13  -4   38.05    3.30
   1 -13  -4   24.09    3.87
   1  13  -4   24.87    1.98
  -1 -13   3   39.39    3.20
   1  13  -3   46.91    4.54
  -1  13   3   45.48    4.44
   1  13  -3   52.64    3.93
   1 -13  -3   41.65    5.21
   1 -13  -3   41.31    4.08
  -1  13   3   53.92    4.11
   1  13  -2   32.66    3.22
  -1  13   2   33.89    3.27
  -1 -13   2   22.53    3.66
   1  13  -2   30.51    3.70
  -1  13   2   30.70    3.92
   1 -13  -2   30.57    3.45
   1 -13  -2   23.52    4.25
  -1 -13   2   22.78    2.59
  -1 -13   1   27.17    3.11
   1 -13  -1   21.16    3.22
  -1  13   1   19.21    2.83
   1  13  -1   30.82    2.83
  -1 -13   1   19.29    3.60
   1 -13  -1   23.51    4.15
   1  13  -1   27.62    3.12
  -1  13   1   22.84    3.70
   1  13  -1   24.17    3.68
  -1 -13   0   70.20    5.32
   1 -13   0   70.56    5.44
   1 -13   0   68.80    6.33
   1  13   0   84.76    5.48
  -1  13   0   81.07    5.18
   1  13   0   82.97    5.14
   1  13   0   76.72    5.88
  -1  13   0   74.38    5.93
   1  13   1   10.98    3.08
  -1 -13  -1   15.72    2.89
   1 -13   1    8.38    3.49
  -1 -13  -1   12.81    3.89
   1 -13   1   14.71    2.83
   1  13   1   11.97    2.52
  -1  13  -1   18.22    3.31
   1 -13   1   22.71    3.35
   1  13   2    5.61    2.73
   1  13   2    8.33    2.32
  -1 -13  -2    7.27    2.33
  -1  13  -2    6.17    3.00
   1 -13   2    2.04    2.58
   1 -13   2    8.32    3.36
  -1 -13  -2    3.32    3.31
  -1  13  -2    4.28    1.30
  -1 -13  -3   38.20    5.04
  -1 -13  -3   37.89    3.91
   1 -13   3   38.08    4.78
   1  13   3   42.40    3.88
  -1 -13  -3   39.42    4.57
   1 -13   3   39.36    4.31
  -1  13  -3   38.65    2.71
   1 -13   3   48.97    3.45
  -1  13  -3   45.70    4.51
   1  13   3   42.75    4.32
   1  13   4   58.10    4.34
  -1 -13  -4   54.33    5.20
   1 -13   4   62.15    5.01
   1 -13   4   46.31    3.36
  -1  13  -4   43.53    2.72
   1  13   4   53.94    4.77
   1 -13   4   54.82    4.61
  -1 -13  -4   51.91    4.30
   1 -13   4   48.31    5.24
   1 -13   4   63.78    3.83
   1  13   5    8.99    2.73
  -1 -13  -5    9.69    2.48
  -1 -13  -5    6.55    3.21
   1 -13   5    4.80    1.64
   1 -13   5   11.10    3.16
   1 -13   5    8.54    2.96
   1 -13   5   12.79    2.10
   1  13   5    8.30    2.93
   1  13   6   52.43    4.59
  -1  13  -6   44.25    5.02
   1  13   6   59.31    4.96
   1  13   6   61.31    4.62
   1 -13   6   34.63    2.95
   1 -13   6   50.94    3.49
  -1 -13  -6   38.25    4.99
   1 -13   6   51.19    4.42
   1  13   7   20.98    3.71
   1  13   7   28.69    3.62
  -1 -13  -7   17.07    3.83
   1 -13   7   28.87    3.58
  -1 -13  -7   23.55    1.69
   1 -13   7   23.99    2.43
   1 -13   7   14.62    1.94
  -1  13  -7   18.53    3.95
  -1 -13  -8   20.63    4.25
   1  13   8   30.34    3.78
   1 -13   8   21.23    3.97
  -1  13  -8   21.08    4.21
   1 -13   8   28.64    3.62
  -1 -13  -8   24.14    2.13
  -1 -13  -9    2.28    3.46
   1  13   9   -0.24    3.13
   1 -13   9    3.79    3.32
   1 -13   9    1.98    2.87
  -1  13  -9   -4.25    3.70
   1 -13  10   55.53    5.23
  -1 -13 -10   45.28    5.51
   1 -13  10   45.39    4.41
   1 -13  10   42.43    3.17
  -1  13 -10   35.45    5.45
   1  13  11    9.07    3.51
   1 -13  11   15.14    3.34
  -1 -13 -11    9.90    2.55
   1 -13  11   14.50    3.91
   1  13  11   11.14    2.06
   1 -13  11   10.33    2.07
  -1  13 -11   11.15    4.32
  -1 -13 -11   12.80    4.07
   1  13  12   -0.97    3.09
   1 -13  12    5.22    3.02
  -1 -13 -12   -0.74    2.47
   1 -13  12    0.92    3.63
   1 -13  12    3.22    2.04
  -1  13 -12    7.99    4.46
  -1 -13 -12   -3.60    3.88
   1  13  13    8.42    3.62
   1 -13  13    3.84    2.95
  -1 -13 -13    8.93    2.95
   1 -13  13   11.54    3.84
   1 -13  13   11.27    2.49
  -1  13 -13    3.46    4.72
  -1 -13 -13    9.01    4.42
   1  13  14   29.19    4.43
   1 -13  14   38.54    4.06
  -1 -13 -14   27.57    4.10
   1 -13  14   40.44    5.16
  -1 -13 -14   27.83    5.34
   1 -13  14   30.60    3.46
  -1  13 -14   32.96    6.28
  -1  13 -15    3.61    5.92
   1  13  15    3.04    3.49
   1 -13  15   -0.96    4.04
   1 -13  15    0.92    2.78
   1 -13  15    4.08    2.87
  -1 -13 -15    4.61    3.29
  -1 -13 -15    5.76    4.48
   1 -13  16    7.75    4.38
   1  13  16    6.85    3.76
   1 -13  16    4.74    3.03
  -1 -13 -16    9.49    3.79
  -1 -13 -16    2.59    4.78
  -1  13 -16    7.89    6.22
   1  13  17    6.69    3.67
   1 -13  17    8.09    4.35
   1 -13  17    4.18    3.11
  -1 -13 -17    6.54    3.79
  -1  13 -17   -3.07    6.62
   1 -13  18   10.62    4.81
  -1 -13 -18    3.36    4.04
  -1 -14  17    5.28    4.21
   1  14 -17    1.49    5.93
  -1 -14  16    6.23    4.20
   1  14 -16   10.65    5.77
  -1  14  16   10.02    3.93
  -1 -14  15    6.86    4.29
   1 -14 -15    8.86    4.64
   1  14 -15    4.30    5.01
  -1  14  15    5.14    3.87
  -1  14  14    5.28    3.97
  -1  14  14   -1.57    3.64
   1  14 -14   -3.20    4.55
   1 -14 -14    5.45    4.65
  -1 -14  14   11.80    4.06
  -1  14  13    2.57    3.76
  -1  14  13   -0.27    3.57
   1  14 -13    1.49    4.52
   1 -14 -13    1.88    4.23
  -1 -14  13    0.93    3.92
  -1  14  12   41.94    5.23
  -1  14  12   42.93    5.08
   1  14 -12   39.12    5.90
   1 -14 -12   31.71    5.57
  -1 -14  11   19.04    3.63
  -1  14  11   21.02    4.08
  -1  14  11   15.81    4.07
   1  14 -11   13.83    4.32
   1 -14 -11   18.45    4.41
  -1 -14  11   19.70    4.22
  -1 -14  10    3.59    3.62
  -1  14  10    0.56    3.53
   1 -14 -10    0.88    1.55
  -1 -14  10   -0.22    3.06
  -1  14  10    3.65    3.42
   1  14 -10    2.18    3.93
   1 -14 -10    2.42    3.74
   1 -14  -9   14.60    3.10
  -1 -14   9   15.22    3.31
  -1  14   9   15.88    3.65
  -1 -14   9   15.38    3.94
   1 -14  -9   12.35    1.57
   1 -14  -9   14.51    4.07
   1  14  -9   13.30    3.92
   1  14  -8   37.92    4.70
   1 -14  -8   54.10    4.21
   1 -14  -8   32.74    5.03
  -1 -14   8   52.85    4.90
  -1  14   8   52.73    4.63
  -1 -14   8   55.34    4.45
   1  14  -8   50.48    4.55
   1 -14  -7    0.66    2.67
  -1 -14   7   -2.72    3.03
   1  14  -7   -1.31    3.09
  -1 -14   7    0.86    3.19
  -1  14   7    1.66    2.97
  -1  14   7    1.40    2.68
   1 -14  -7    0.97    3.35
   1 -14  -6    6.05    2.80
  -1 -14   6    6.39    2.88
   1  14  -6    8.38    3.25
  -1 -14   6    3.82    1.87
  -1  14   6    8.07    3.33
   1 -14  -6    5.11    3.62
  -1  14   6    3.36    2.87
   1 -14  -5   22.31    4.82
  -1 -14   5   35.07    4.02
   1 -14  -5   32.13    3.89
  -1 -14   5   26.13    2.80
   1 -14  -5   37.13    4.70
  -1  14   5   38.19    4.56
  -1  14   5   45.21    4.08
   1  14  -5   40.38    3.62
   1  14  -5   38.91    4.37
  -1 -14   4   21.34    2.52
   1  14  -4   25.69    3.10
   1 -14  -4   24.48    3.58
  -1 -14   4   22.73    3.55
  -1  14   4   24.24    3.92
   1  14  -4   26.85    3.79
  -1  14   4   27.96    3.46
   1 -14  -4   29.13    4.73
  -1 -14   3    1.78    1.98
   1  14  -3    0.35    2.49
  -1  14   3    0.85    3.11
   1  14  -3    2.37    3.01
   1 -14  -3    1.42    3.63
  -1  14   3   -1.73    2.34
   1 -14  -3    3.04    2.76
   1  14  -2   42.35    4.38
   1 -14  -2   32.59    4.91
   1 -14  -2   43.60    4.20
  -1  14   2   36.09    3.78
  -1  14   2   45.23    4.75
  -1 -14   2   30.46    3.11
   1  14  -1   20.81    3.51
  -1  14   1   24.06    3.90
  -1  14   1   28.49    3.17
   1  14  -1   22.80    2.81
   1 -14  -1   20.19    3.36
  -1 -14   1   21.97    3.27
   1 -14  -1   18.60    4.23
   1  14   0    1.58    2.84
  -1  14   0    0.86    3.11
   1 -14   0    0.34    3.48
   1  14   0    3.87    2.13
   1 -14   0    4.78    2.62
  -1 -14   0    0.68    2.57
  -1  14  -1   20.81    3.80
   1  14   1   16.08    3.44
  -1 -14  -1   10.69    4.26
   1 -14   1   13.83    4.11
   1  14   1   17.44    2.84
   1 -14   1   19.20    3.24
  -1 -14  -1   22.13    3.18
  -1  14  -2   59.42    5.37
   1  14   2   52.36    5.12
   1 -14   2   36.97    5.34
  -1 -14  -2   60.96    4.83
  -1 -14  -2   47.04    5.84
   1  14   2   55.34    4.42
   1 -14   2   54.73    5.20
   1 -14   3    5.62    3.02
   1 -14   3    3.08    1.81
   1  14   3    7.11    3.08
  -1  14  -3    8.71    3.26
  -1 -14  -3    2.94    3.90
   1 -14   3   12.94    3.96
   1  14   3    7.05    2.52
  -1 -14  -3    7.72    2.83
   1 -14   4   14.60    3.58
   1 -14   4   10.74    2.07
   1 -14   4   14.27    3.29
  -1 -14  -4   16.07    3.09
  -1  14  -4   18.90    3.68
   1  14   4   13.43    3.06
   1  14   4   16.80    3.34
   1 -14   4    9.66    3.86
  -1 -14  -4   10.11    4.03
  -1 -14  -4   13.60    3.68
   1 -14   5   23.22    3.75
  -1 -14  -5   16.36    3.89
   1  14   5   25.41    3.76
   1  14   5   23.91    3.52
   1 -14   5   29.10    4.13
   1 -14   5   17.89    2.24
   1  14   5   23.91    3.85
   1 -14   6   19.07    3.61
  -1 -14  -6   22.53    4.23
   1  14   6   21.31    3.81
   1  14   6   24.57    3.63
   1  14   6   24.74    3.92
   1 -14   6   17.15    2.16
  -1  14  -7    9.26    3.84
   1  14   7    5.33    3.35
   1 -14   7    3.37    2.99
  -1 -14  -7   -1.00    3.47
   1  14   7    1.30    3.06
   1 -14   7   -1.26    1.61
   1  14   7    3.33    3.03
  -1  14  -8   49.34    5.48
   1  14   8   55.89    5.12
   1  14   8   42.52    4.64
  -1 -14  -8   44.24    5.45
   1  14   8   49.24    4.70
  -1 -14  -8   36.27    2.24
  -1 -14  -8   37.53    2.32
   1 -14   8   50.73    5.11
   1 -14   8   50.19    4.75
   1 -14   9   20.36    3.82
   1  14   9   19.25    3.76
   1  14   9   22.00    3.93
  -1 -14  -9   13.26    4.08
   1 -14   9   13.37    3.86
  -1  14  -9   10.87    4.38
   1 -14  10    4.72    3.74
   1 -14  10    6.78    3.27
  -1 -14 -10    6.45    3.94
  -1  14 -10   -0.72    4.10
   1 -14  11    4.14    3.25
   1 -14  11    5.12    3.75
   1  14  11   10.41    3.40
  -1 -14 -11   17.37    4.62
  -1  14 -11   11.81    4.67
   1 -14  12   37.42    4.25
   1 -14  12   38.59    5.14
   1  14  12   31.39    4.52
  -1 -14 -12   24.44    5.01
  -1  14 -12   21.14    5.51
   1 -14  13    8.89    3.52
   1 -14  13   13.80    4.30
   1  14  13   11.19    3.81
  -1 -14 -13    8.31    4.58
  -1  14 -13   14.85    5.36
   1 -14  14   -2.08    3.27
  -1  14 -14   -4.24    5.34
   1 -14  14    2.99    4.11
  -1 -14 -14   -2.06    4.68
   1  14  14    6.76    3.68
   1 -14  15    5.71    4.32
   1  14  15    5.17    3.62
  -1  14 -15    6.62    5.68
  -1 -14 -15    5.61    4.85
  -1 -14 -15    1.17    3.24
   1 -14  16   22.61    5.13
  -1  14 -16    6.63    6.42
  -1 -14 -16   14.72    4.09
  -1 -14 -17   -0.55    3.83
   1  15 -15   13.66    5.48
  -1 -15  15    4.25    4.46
   1  15 -14    8.00    5.04
   1 -15 -14    8.98    4.95
  -1 -15  14    9.79    4.53
  -1  15  14    2.76    3.75
  -1  15  13    8.08    4.15
  -1 -15  13    9.75    4.40
   1  15 -13    7.18    4.83
   1 -15 -13   10.29    4.78
  -1  15  13   16.07    4.43
  -1  15  12   -4.66    4.03
   1  15 -12    0.81    3.58
  -1 -15  12    5.49    3.97
   1  15 -12    1.42    4.46
   1 -15 -12    1.92    4.36
  -1  15  12    1.45    3.82
  -1  15  11   -1.41    3.63
   1  15 -11    7.64    3.66
  -1 -15  11    6.40    3.87
   1  15 -11    3.37    4.00
   1 -15 -11   14.61    4.42
  -1  15  11   -2.05    3.66
  -1  15  10   35.64    4.90
  -1 -15  10   27.50    4.18
   1  15 -10   29.18    4.53
  -1 -15  10   39.04    4.95
  -1  15  10   30.61    4.48
   1  15 -10   20.51    4.67
   1 -15 -10   16.84    4.84
   1  15  -9   12.71    3.74
  -1 -15   9   15.08    4.11
  -1 -15   9    2.35    3.32
  -1  15   9   11.10    3.77
   1 -15  -9    8.98    4.19
  -1  15   8   -3.79    3.70
  -1 -15   8   -1.19    3.06
   1 -15  -8   -2.05    3.06
   1  15  -8    2.77    3.21
  -1  15   8    1.79    3.14
   1 -15  -8   -1.06    3.68
  -1  15   7   15.31    3.89
   1  15  -7    7.25    3.49
   1 -15  -7   20.81    3.57
  -1 -15   7   15.95    3.55
   1 -15  -7   11.81    4.10
  -1  15   7   16.72    3.47
  -1  15   6   27.06    3.82
  -1  15   6   25.56    4.52
  -1 -15   6   16.75    2.49
   1  15  -6   28.04    4.25
   1 -15  -6   27.28    3.78
  -1 -15   6   27.73    4.03
   1 -15  -6   12.00    4.71
   1 -15  -6   20.87    4.49
  -1 -15   5    4.05    2.07
   1  15  -5    2.53    3.20
  -1  15   5    8.69    3.50
   1 -15  -5    5.61    3.14
  -1 -15   5    4.90    3.21
   1 -15  -5    1.58    4.31
  -1  15   5    8.08    2.91
   1 -15  -4   12.01    4.25
   1 -15  -4   18.08    3.44
  -1 -15   4   18.16    3.72
  -1  15   4   15.67    3.84
   1  15  -4   14.61    3.72
  -1 -15   4   13.28    2.42
  -1  15   4   18.62    3.23
   1 -15  -3   18.40    4.43
   1 -15  -3   16.25    3.40
  -1  15   3   19.09    4.15
   1  15  -3   17.43    3.61
  -1 -15   3    8.10    2.34
  -1  15   3   15.08    3.16
   1 -15  -2    6.79    3.91
   1 -15  -2    9.10    3.24
   1  15  -2   10.41    3.53
  -1  15   2   10.67    3.75
  -1 -15   2    7.17    2.31
  -1  15   2   10.57    2.81
   1 -15  -1    2.23    3.67
  -1 -15   1    2.94    2.83
   1 -15  -1    5.09    3.11
  -1  15   1    6.74    3.64
   1  15  -1    5.91    3.29
  -1 -15   1    3.54    2.32
  -1  15   1    7.82    2.56
   1  15   0   35.09    3.78
   1 -15   0   36.74    5.41
  -1 -15   0   44.01    4.52
   1 -15   0   51.97    4.74
  -1  15   0   45.77    5.08
   1  15   0   47.65    5.02
   1  15   1    0.91    2.54
   1 -15   1    1.54    2.98
  -1 -15  -1    0.24    2.81
   1 -15   1    0.36    3.92
  -1  15  -1    7.10    3.43
   1  15   1    5.07    3.24
   1  15   2   -1.16    2.69
  -1  15  -2    1.24    3.33
   1  15   2   -5.07    3.38
  -1 -15  -2    2.39    2.80
  -1 -15  -2    7.43    4.12
   1 -15   2   -6.45    3.98
  -1 -15  -3    9.17    4.52
   1 -15   3   14.29    4.25
   1  15   3   12.97    3.17
  -1  15  -3   15.56    3.75
  -1 -15  -3   19.82    3.38
   1  15   3   20.26    4.00
   1 -15   3   14.43    3.83
   1 -15   3   12.82    2.35
   1 -15   4   32.82    4.92
  -1 -15  -4   20.24    5.36
   1  15   4   29.21    3.79
   1 -15   4   28.23    4.23
  -1  15  -4   38.61    4.81
   1 -15   4   34.28    4.37
   1 -15   4   22.25    2.72
   1  15   4   35.62    4.28
   1  15   5   -0.84    3.40
  -1 -15  -5   -0.41    4.24
   1  15   5    0.85    3.27
   1 -15   5    5.96    3.21
   1 -15   5   -0.08    1.85
  -1  15  -5   -0.31    3.50
   1 -15   5   -1.55    3.37
  -1 -15  -5    1.03    3.55
   1  15   5    0.46    2.88
   1  15   6   19.49    4.13
   1  15   6   13.20    3.33
   1 -15   6    6.20    2.01
   1  15   6   16.67    3.72
   1 -15   6   12.14    3.51
  -1 -15  -6   16.07    4.14
  -1  15  -6   16.27    4.07
   1  15   7   15.77    3.47
   1  15   7   13.85    3.80
  -1 -15  -7    6.04    3.73
   1 -15   7    4.76    1.79
   1 -15   7   12.60    3.58
   1  15   7   15.27    3.78
   1  15   8    9.61    3.59
  -1  15  -8    5.37    3.99
   1  15   8    7.06    3.52
   1 -15   8    9.74    3.87
   1 -15   8    9.45    3.75
   1  15   8    8.35    3.53
  -1 -15  -8    6.52    4.11
   1 -15   9    9.62    3.60
   1 -15   9   13.81    4.02
   1  15   9   17.07    3.93
  -1 -15  -9    8.52    4.17
  -1  15  -9    8.07    4.34
   1 -15  10   25.27    4.20
  -1  15 -10   34.63    5.50
   1 -15  10   33.70    4.91
   1  15  10   24.35    4.49
   1  15  11   -2.20    3.82
   1  15  11    1.73    3.53
   1 -15  11    6.37    3.52
   1 -15  11    2.03    4.03
  -1 -15 -11   12.12    4.49
  -1  15 -11   -0.39    4.85
   1  15  12    2.17    3.66
   1  15  12    6.56    3.89
   1 -15  12    1.67    3.40
   1 -15  12   -0.68    3.92
  -1 -15 -12   -0.81    4.38
  -1  15 -12   -2.90    5.05
   1  15  13    6.15    3.65
   1  15  13    8.91    4.05
   1 -15  13    3.68    3.50
  -1  15 -13   11.46    5.34
   1 -15  13    5.19    4.36
  -1 -15 -13    8.76    4.63
  -1  15 -14   10.37    5.61
   1 -15  14   16.40    4.73
  -1  15 -15   -3.54    5.69
   1  16 -13    2.27    5.12
   1  16 -12    6.48    4.87
  -1  16  12   12.71    4.29
   1 -16 -12    8.47    4.76
   1 -16 -11   10.65    4.56
  -1  16  11    9.99    4.15
   1  16 -11    4.47    4.41
   1  16 -11   12.59    3.75
  -1  16  11   14.47    4.19
  -1  16  10   -3.99    4.06
   1 -16 -10    3.48    4.39
   1  16 -10   -2.60    3.64
  -1  16   9    3.04    3.67
   1 -16  -9    1.52    4.14
  -1 -16   8    9.36    3.67
   1 -16  -8    7.11    4.39
  -1  16   8   14.70    3.86
  -1  16   8   12.93    4.15
  -1  16   8   14.98    4.22
   1  16  -8   11.74    3.95
   1 -16  -7    3.22    3.20
  -1 -16   7    2.30    3.37
  -1  16   7   -0.64    3.74
   1 -16  -7    0.87    4.64
  -1  16   7    7.16    3.47
   1  16  -7    2.66    3.43
  -1  16   7    4.97    3.81
   1 -16  -6   21.55    3.93
  -1 -16   6   14.70    3.88
   1  16  -6   19.55    4.18
  -1  16   6   20.76    4.42
   1 -16  -6   13.68    5.00
  -1  16   6   19.43    3.75
  -1 -16   6   10.77    2.35
   1 -16  -5   22.79    3.94
  -1 -16   5   25.40    4.09
  -1  16   5   19.03    4.48
   1  16  -5   23.13    4.33
   1 -16  -5   13.06    5.01
  -1  16   5   19.99    3.70
  -1 -16   5   13.63    2.61
   1 -16  -4   10.53    3.72
  -1 -16   4   10.66    3.67
   1  16  -4    5.95    3.53
  -1  16   4   12.17    4.18
   1 -16  -4    7.09    4.27
  -1  16   4    8.08    3.30
  -1 -16   4    4.14    2.37
   1 -16  -3    4.54    3.40
  -1 -16   3   -0.11    2.33
   1 -16  -3   -1.23    4.68
  -1  16   3   -1.07    2.83
   1  16  -3    2.39    3.54
  -1  16   3    2.25    3.77
   1 -16  -2   33.11    4.26
  -1 -16   2   20.22    2.98
  -1  16   2   26.18    3.63
   1  16  -2   28.36    4.38
  -1  16   2   21.02    4.33
  -1 -16   1   11.98    2.86
   1 -16  -1   15.73    3.86
  -1 -16   1   10.88    3.34
   1 -16  -1   10.37    4.73
   1  16  -1   19.15    4.21
  -1  16   1   11.68    3.97
   1 -16   0    5.44    3.29
  -1 -16   0    2.58    3.24
   1 -16   0    5.90    4.41
  -1  16   0    8.48    3.88
   1  16   0    3.30    3.52
  -1 -16  -1    4.10    3.12
   1 -16   1    5.47    3.28
   1 -16   1    1.16    4.31
   1  16   1    8.17    2.87
  -1  16  -1   10.14    3.94
   1  16   1    3.30    3.48
  -1 -16  -2   21.83    3.92
   1 -16   2   15.35    5.01
   1  16   2   18.29    3.51
   1 -16   2   20.74    2.83
   1  16   2   21.56    4.09
  -1  16  -2   22.35    4.56
  -1 -16  -3   -0.43    4.22
   1 -16   3   -0.38    4.13
  -1  16  -3    1.98    3.76
   1  16   3   -0.90    3.40
   1  16   3    0.86    2.91
   1 -16   3    1.40    2.23
   1  16   4    2.08    3.41
   1  16   4    4.44    3.66
   1 -16   4    6.06    3.63
   1 -16   4    1.14    4.00
  -1 -16  -4   -4.34    4.60
   1  16   4    3.40    3.15
  -1  16  -4    2.65    4.00
   1 -16   4    0.45    2.20
   1  16   5    5.02    3.80
  -1 -16  -5    5.30    4.69
   1  16   5   12.22    4.09
   1 -16   5   15.68    3.83
   1 -16   5   20.77    4.26
   1  16   5   10.34    3.29
   1 -16   5    6.28    2.20
  -1  16  -5   12.94    4.28
  -1 -16  -6   13.06    5.20
   1  16   6   12.53    3.96
   1 -16   6   11.55    2.22
  -1 -16  -6   15.98    4.59
   1  16   6   17.34    3.67
   1  16   6   17.36    4.14
  -1  16  -6   18.24    4.42
   1 -16   6   17.83    3.99
   1 -16   7   -2.19    3.52
  -1 -16  -7    4.91    4.37
   1  16   7    0.26    3.53
   1  16   7   -3.22    3.61
  -1  16  -7   -0.33    3.92
   1  16   7    1.19    3.30
   1  16   8   12.18    3.95
   1 -16   8   17.38    4.07
  -1 -16  -8   13.43    4.44
   1  16   8   12.81    3.91
   1  16   8   13.62    4.02
  -1  16  -8    9.66    4.36
   1 -16   8   14.75    4.48
   1 -16   9    0.27    3.67
  -1 -16  -9    1.56    4.13
   1  16   9    8.49    3.94
  -1  16  -9   13.69    4.28
   1 -16   9    4.86    4.26
   1  16   9   14.17    4.14
  -1 -16 -10    6.39    4.42
   1 -16  10    4.23    3.69
   1  16  10    1.76    3.91
  -1  16 -10    1.13    4.58
   1 -16  10    1.41    4.20
   1  16  11    8.63    4.22
   1 -16  11    9.95    4.55
   1  16  11    4.84    4.02
  -1  16 -11   11.50    5.06
   1 -16  11    7.76    3.81
  -1 -16 -11    3.69    4.71
  -1  16 -12   12.12    5.46
   1 -16  12   14.35    4.73
   1 -16  12    3.27    3.78
   1 -16  13    5.10    3.71
  -1  16 -13   -4.43    5.67
  -1  16 -14   -3.30    5.52
   1  17 -10    6.92    4.13
   1 -17  -9   -2.00    4.37
  -1  17   9    4.46    4.42
   1  17  -9    6.98    4.05
  -1  17   9    3.99    3.81
  -1  17   8    2.33    4.30
  -1  17   8   -1.10    3.63
  -1  17   8    1.94    3.91
   1  17  -8    2.45    3.83
   1 -17  -8    4.20    4.92
  -1  17   7   19.14    4.65
   1 -17  -7    7.36    5.24
  -1  17   7   11.69    4.12
   1  17  -7   18.16    4.26
  -1  17   7    9.78    4.21
  -1 -17   6    6.25    3.79
   1 -17  -6   -0.27    3.51
  -1 -17   6   -0.62    2.21
   1 -17  -6    3.17    4.75
  -1  17   6    6.12    3.59
   1  17  -6    4.34    3.95
  -1  17   6    6.28    4.06
  -1 -17   5    2.46    3.32
   1 -17  -5    3.81    3.41
  -1 -17   5    0.10    2.38
   1 -17  -5    5.85    5.05
  -1  17   5    0.73    3.37
   1  17  -5   -1.25    3.63
  -1  17   5    3.01    4.14
  -1 -17   4   19.72    4.21
   1 -17  -4   15.50    4.00
  -1 -17   4   12.61    2.84
   1 -17  -4    6.20    4.75
  -1  17   4   24.14    3.87
   1  17  -4   20.92    4.57
  -1  17   4   23.22    4.67
  -1 -17   3    6.90    2.72
   1 -17  -3   14.78    4.85
  -1  17   3    9.93    3.43
   1 -17  -3   16.56    3.98
   1  17  -3   12.24    4.05
  -1  17   3    6.10    4.14
   1 -17  -2   -1.72    4.27
   1 -17  -2    0.57    3.41
  -1 -17   2    0.72    2.76
   1  17  -2    2.83    3.86
  -1  17   2    2.04    4.04
   1 -17  -1    2.97    4.92
  -1 -17   1   11.75    3.75
   1 -17  -1    8.01    3.67
  -1 -17   1    5.37    2.91
  -1  17   1   12.33    4.39
   1  17  -1    6.64    3.96
   1 -17   0   19.61    5.28
   1 -17   0   31.73    4.57
  -1 -17   0   29.67    4.36
  -1  17   0   17.84    4.59
   1  17   0   30.01    4.80
  -1 -17   0   12.05    3.34
   1 -17   1   11.37    2.82
   1 -17   1    5.35    4.78
   1  17   1   10.66    3.35
  -1  17  -1    7.93    4.28
   1  17   1    5.38    3.87
   1 -17   1   10.14    3.85
   1 -17   2    1.22    4.46
   1  17   2    3.99    3.07
   1 -17   2   -2.07    2.64
  -1  17  -2    3.81    3.98
   1  17   2    0.63    3.76
   1  17   3   16.67    4.13
   1 -17   3    4.47    4.33
  -1 -17  -3   12.72    5.54
   1  17   3    9.84    3.34
   1 -17   3    8.91    2.72
  -1  17  -3   19.40    4.60
   1  17   3   10.68    4.17
  -1  17  -4   21.57    4.97
   1  17   4   20.01    4.41
   1  17   4   12.44    3.93
   1 -17   4   17.78    4.18
  -1 -17  -4    5.10    5.34
   1 -17   4   13.20    4.69
   1  17   4   23.38    3.84
   1 -17   4    7.98    2.50
  -1 -17  -5   -5.17    5.01
   1 -17   5   -1.87    2.21
   1 -17   5    0.87    3.64
   1  17   5    1.87    3.65
   1  17   5   -0.25    3.40
  -1  17  -5    5.23    4.21
   1  17   5    4.35    4.03
  -1 -17  -6   -4.30    5.31
   1  17   6    6.56    3.80
   1 -17   6    0.53    2.14
   1  17   6    7.04    3.55
   1  17   6    8.05    4.18
   1 -17   6    5.22    3.95
  -1  17  -6    6.64    4.33
   1  17   7   10.92    4.27
   1 -17   7   15.86    4.18
  -1 -17  -7   11.14    4.65
   1  17   7    9.53    3.86
   1  17   7   10.45    4.04
  -1  17  -7   11.20    4.73
  -1 -17  -7    2.92    5.35
  -1 -17  -8   -2.99    5.44
   1  17   8   13.05    4.27
   1 -17   8   16.87    4.40
  -1 -17  -8    4.05    4.61
   1  17   8    5.37    4.04
  -1  17  -8   13.28    4.58
   1  17   8   10.31    4.08
   1 -17   8    1.44    4.36
   1 -17   9    1.69    4.01
  -1 -17  -9   -7.81    4.95
   1  17   9    1.17    3.96
  -1  17  -9    0.70    4.21
   1 -17   9    5.45    4.21
   1  17   9    0.31    3.73
   1 -17  10    1.94    3.96
  -1  17 -10    4.20    4.28
   1 -17  11    9.49    4.15
  -1  17 -11    6.98    4.56
  -1  17 -12   -0.84    5.00
   1 -17  12   -0.26    3.85
   1  18  -9    5.34    4.30
   1  18  -8    7.93    4.33
   1  18  -7    4.16    4.22
  -1  18   7   -2.18    3.85
  -1  18   6    1.84    3.72
  -1  18   6   -0.35    4.40
  -1 -18   6   -0.45    2.30
   1  18  -6    8.38    4.33
  -1  18   6    4.48    4.03
   1 -18  -6    2.40    4.81
  -1  18   5    1.51    3.60
  -1  18   5    6.62    4.54
   1  18  -5    6.80    4.18
  -1 -18   5   -0.10    2.65
   1 -18  -5   12.52    3.85
   1 -18  -5    5.20    5.12
  -1  18   4    1.68    3.32
  -1 -18   4   -2.58    2.65
  -1  18   4    2.11    4.20
   1  18  -4    1.96    4.05
   1 -18  -4    5.20    3.82
   1 -18  -4   -1.86    5.25
  -1 -18   3   -0.12    2.78
   1 -18  -3    4.98    3.60
  -1  18   3    2.48    4.22
   1  18  -3    1.64    4.14
   1 -18  -3   -0.46    5.05
  -1  18   2   21.74    4.85
   1  18  -2   20.39    4.83
  -1 -18   2   11.25    3.23
   1 -18  -2   15.41    4.26
   1 -18  -2   14.06    5.57
   1  18  -1    9.24    4.50
  -1  18   1   15.38    4.83
  -1 -18   1    4.95    3.33
   1 -18  -1   12.25    4.06
   1 -18  -1   12.05    5.22
   1  18   0    3.97    4.01
  -1  18   0   -3.59    4.25
   1 -18   0    1.97    3.01
  -1 -18   0   -0.14    3.11
   1 -18   0   -2.41    4.05
   1 -18   0    3.96    4.94
   1  18   1   13.54    4.38
  -1  18  -1    7.92    4.42
   1 -18   1    3.33    3.86
   1 -18   1    2.08    3.07
  -1 -18  -1    3.00    3.37
   1 -18   1    5.22    5.12
   1  18   2   14.34    4.27
   1  18   2    6.70    3.47
   1  18   2   12.19    4.53
  -1  18  -2    8.65    4.66
   1 -18   2    8.86    2.97
   1 -18   2   10.31    5.05
   1 -18   3   -1.71    4.62
   1 -18   3    3.65    4.13
   1  18   3    0.32    4.02
   1  18   3    2.06    3.30
   1 -18   3    0.65    2.68
   1  18   3    1.64    4.12
  -1  18  -3    4.70    4.57
   1  18   4    5.34    3.52
   1  18   4    3.59    3.83
  -1  18  -4    3.98    4.15
   1 -18   4    2.17    2.48
   1 -18   4    4.26    4.07
   1  18   4    2.91    3.88
   1  18   5   18.82    4.64
  -1 -18  -5    7.47    5.42
   1 -18   5    7.89    4.10
   1 -18   5    0.79    2.45
   1  18   5    9.71    3.91
  -1  18  -5    9.09    4.59
   1  18   5   10.73    4.32
   1  18   6    6.78    4.10
  -1  18  -6    0.73    4.25
   1  18   6    4.55    3.60
   1 -18   6   -1.51    3.98
  -1  18  -7    2.91    4.57
   1 -18   7    1.50    4.10
   1  18   7   -0.28    3.75
  -1  18  -8   16.39    5.24
  -1  18  -9    2.18    4.81
  -1  18 -10   10.13    4.70
   1  19  -7    5.92    4.69
   1  19  -6    4.32    4.37
   1  19  -5    2.01    4.41
   1  19  -4   -1.01    4.21
  -1 -19   4    3.76    2.79
   1  19  -3    7.82    4.55
  -1 -19   3    6.24    3.06
   1  19  -2    1.02    4.19
  -1 -19   2    5.95    3.16
   1  19  -1    0.34    4.27
   1 -19  -1   -3.42    3.52
  -1 -19   1    4.16    3.18
   1  19   0    7.42    4.20
   1  19   0    4.45    4.45
   1 -19   0    8.83    3.31
  -1 -19   0    1.18    3.40
   1 -19   1    1.62    3.31
  -1 -19  -1    9.35    3.54
   1 -19   2   -0.74    3.04
  -1 -19  -2   -1.96    3.56
   1 -19   3    8.28    3.01
   1  19   3   10.30    3.74
   1  19   4    3.21    3.72
  -1 -20   2    5.44    3.10
   1 -20  -1    2.70    3.53
  -1 -20   1    5.12    3.34
   1 -20   0    1.78    3.34
  -1 -20   0   -0.76    3.29
   1 -20   1   -1.23    3.33
   2   0 -22   10.58    3.74
  -2   0  22   10.90    3.88
  -2   0  22    2.55    3.03
   2   0 -21   -1.01    3.14
  -2   0  21   -0.53    3.34
  -2   0  21    0.68    2.75
   2   0 -20  144.10    8.54
  -2   0  20  144.15    8.62
  -2   0  19   -0.07    1.66
  -2   0  19    5.68    3.00
  -2   0  19    0.59    1.25
   2   0 -19    0.45    2.82
   2   0 -18    2.09    2.24
  -2   0  18    9.13    3.00
   2   0 -18   11.80    2.89
  -2   0  18    5.32    1.73
   2   0 -17    2.11    1.97
  -2   0  17    1.67    2.38
   2   0 -17    0.79    2.36
  -2   0  17   -1.04    1.49
  -2   0  16  235.26   12.27
   2   0 -16  253.69   13.21
   2   0 -16  242.20   13.15
   2   0 -16  241.04   12.81
  -2   0  16  246.28   12.34
  -2   0  16  249.10   13.28
  -2   0  15   -0.47    1.38
   2   0 -15   -2.23    1.81
   2   0 -15    1.88    2.11
   2   0 -15   -1.42    1.69
  -2   0  15   -0.15    1.30
  -2   0  15    0.36    2.02
  -2   0  14  118.87    6.16
   2   0 -14  115.31    6.82
  -2   0  14  121.47    6.97
   2   0 -14  111.85    6.51
  -2   0  14  113.51    6.16
   2   0 -14  111.13    6.79
   2   0 -13   -1.01    1.66
   2   0 -13    0.44    1.54
  -2   0  13    0.62    1.44
   2   0 -13    0.33    1.49
  -2   0  13   -0.90    1.19
   2   0 -13    0.13    1.53
   2   0 -12   57.01    3.88
   2   0 -12   57.30    3.98
   2   0 -12   62.72    3.74
  -2   0  12   64.16    4.01
   2   0 -12   56.53    3.90
   2   0 -11    1.40    1.32
   2   0 -11    0.12    1.28
  -2   0  11   -0.13    1.13
   2   0 -11   -0.52    1.12
  -2   0  11   -0.70    0.95
   2   0 -11    0.35    1.37
   2   0 -10  737.89   35.29
   2   0 -10  700.93   35.02
  -2   0  10  735.88   35.34
   2   0 -10  762.63   35.27
   2   0 -10  696.78   35.19
  -2   0  10  696.07   34.89
  -2   0   9   -0.75    0.86
  -2   0   9   -0.10    0.98
   2   0  -9    0.09    0.96
   2   0  -9    1.21    0.81
  -2   0   8   81.96    4.36
   2   0  -8   74.65    4.07
  -2   0   8   73.58    4.04
   2   0  -8   72.51    4.21
  -2   0   7    0.09    0.44
   2   0  -7    0.48    0.74
  -2   0   7    0.20    0.66
  -2   0   7   -0.08    0.67
   2   0  -7   -0.24    0.62
   2   0  -7    0.47    0.44
  -2   0   6  131.23    6.89
  -2   0   6  131.35    6.63
   2   0  -6  134.17    6.72
  -2   0   6  132.25    6.76
   2   0  -6  140.28    6.85
  -2   0   6  133.63    6.59
   2   0  -6  134.59    6.64
  -2   0   5    0.12    0.29
  -2   0   5   -0.04    0.45
   2   0  -5   -0.23    0.34
  -2   0   5   -0.20    0.33
   2   0  -5   -0.03    0.37
  -2   0   5   -0.23    0.41
   2   0  -4  164.68    7.85
  -2   0   4  175.09    8.05
  -2   0   3   -0.11    0.33
   2   0  -3   -0.09    0.39
  -2   0   2   65.95    3.27
   2   0  -2   62.18    3.33
   2   0  -2   64.79    3.22
  -2   0   1    0.19    0.26
   2   0  -1    0.22    0.34
  -2   0   1   -0.11    0.28
   2   0   0 2962.39  143.05
  -2   0   0 2981.56  143.02
  -2   0  -1   -0.07    0.19
   2   0   1   -0.45    0.35
  -2   0  -2    2.58    0.49
   2   0   2    1.79    0.42
   2   0   3    0.23    0.40
  -2   0  -3    0.68    0.45
  -2   0  -4  984.04   48.03
   2   0   4  997.80   48.01
   2   0   4  991.29   48.04
  -2   0  -5   -0.07    0.61
   2   0   5    0.13    0.50
   2   0   5   -0.36    0.63
   2   0   6  900.19   43.84
  -2   0  -6  902.87   43.86
   2   0   6  899.23   43.80
   2   0   7    0.28    0.80
   2   0   7    0.16    0.90
  -2   0  -7   -0.76    0.85
   2   0   7   -0.28    0.84
  -2   0  -7   -1.04    0.83
  -2   0  -8  934.47   48.17
  -2   0  -8  978.43   48.35
   2   0   8 1002.96   48.24
   2   0   8 1037.75   48.36
   2   0   8 1002.57   48.03
   2   0   9   -0.70    1.06
  -2   0  -9    0.25    1.12
  -2   0  -9   -0.37    1.05
   2   0  10  290.68   14.76
   2   0  10  335.25   15.71
  -2   0 -10  356.45   15.61
  -2   0 -10  323.11   15.47
  -2   0 -10  326.95   15.74
  -2   0 -10  340.40   15.66
   2   0  11    0.87    1.43
  -2   0 -11   -0.84    1.39
  -2   0 -11   -2.16    1.39
  -2   0 -11    0.99    1.26
  -2   0 -11    0.92    1.44
   2   0  12    2.35    0.52
   2   0  12    2.46    1.21
  -2   0 -12    5.02    1.55
  -2   0 -12    3.54    1.78
   2   0  12    6.94    1.75
  -2   0 -12    5.42    1.55
   2   0  13   -0.42    1.21
  -2   0 -13    1.94    1.61
  -2   0 -13    0.55    1.88
   2   0  13    1.38    1.73
  -2   0 -13    3.04    1.75
  -2   0 -14  259.02   13.69
   2   0  14  261.09   13.37
   2   0  14  277.16   14.16
  -2   0 -14  259.78   14.20
   2   0  15   -0.67    1.46
  -2   0 -15   -1.91    1.84
   2   0  15    1.19    2.15
  -2   0 -15    0.87    2.34
  -2   0 -16   50.63    3.76
  -2   0 -16   49.50    4.51
   2   0  16   44.49    4.17
   2   0  16   40.26    3.43
   2   0  16   51.64    3.36
  -2   0 -17   -0.76    2.86
   2   0  17    2.03    2.64
   2   0  17   -1.21    1.68
   2   0  17    0.13    2.14
  -2   0 -18   61.70    5.36
   2   0  18   49.90    4.17
   2   0  18   54.17    3.82
   2   0  19   -1.52    2.96
   2   0  19    2.85    2.43
  -2   0 -19   -2.56    3.30
  -2   0 -20   48.49    5.30
   2   0  20   40.53    4.16
   2   0  20   55.65    5.11
   2   0  21    4.86    2.99
   2   0  21   -3.93    3.53
  -2   0 -21    1.57    3.82
   2   0  22    2.97    3.31
  -2   0 -22    3.25    4.14
   2   0  22    3.23    3.68
  -2  -1  24   10.07    3.32
  -2  -1  22   43.49    4.75
   2   1 -22   63.38    5.52
  -2   1  22   44.35    4.52
  -2   1  22   66.98    5.63
  -2   1  21    4.76    3.38
   2   1 -21    4.27    3.21
  -2  -1  21   -1.47    3.02
  -2  -1  20   -1.02    2.82
  -2   1  20    2.65    1.73
  -2   1  20    2.00    3.11
   2   1 -20   -0.95    2.93
  -2  -1  20   -0.25    1.42
  -2  -1  19    4.79    2.58
  -2   1  19    1.65    2.95
  -2   1  19   -1.66    1.70
   2   1 -19    2.91    2.87
  -2  -1  19   -0.28    1.41
  -2   1  19    0.18    0.98
  -2  -1  18  103.41    7.22
   2   1 -18  118.38    7.25
   2  -1 -18  121.79    7.42
  -2   1  18  135.09    8.02
   2   1 -18  136.33    7.85
  -2   1  18  132.88    6.83
  -2  -1  18  127.14    6.65
  -2   1  18  124.10    6.64
  -2  -1  18  116.58    6.59
  -2  -1  17    3.09    1.99
   2   1 -17    3.76    2.42
  -2   1  17    2.09    1.64
  -2  -1  17    6.12    1.58
  -2   1  17    2.08    1.55
   2   1 -17    3.41    2.27
  -2  -1  17    2.52    2.55
  -2   1  17    2.09    2.41
   2   1 -17    3.11    1.95
   2  -1 -17    3.54    2.11
   2   1 -16   50.54    3.94
  -2   1  16   42.01    3.12
  -2   1  16   48.51    3.04
  -2  -1  16   45.26    3.01
   2   1 -16   40.68    3.67
  -2  -1  16   44.70    4.01
  -2   1  16   47.52    3.92
   2   1 -16   44.60    3.48
   2  -1 -16   40.49    3.58
   2   1 -15   21.43    2.68
  -2   1  15   22.90    2.14
  -2  -1  15   24.63    2.06
   2  -1 -15   21.76    2.86
   2   1 -15   20.90    2.65
  -2  -1  15   21.17    2.84
  -2   1  15   24.67    2.77
   2  -1 -15   24.77    2.55
   2   1 -15   19.42    2.33
   2   1 -14  184.78   10.22
  -2   1  14  190.32    9.68
  -2  -1  14  187.03    9.56
   2   1 -14  195.57   10.16
   2  -1 -14  178.50   10.30
   2  -1 -14  189.59   10.02
  -2  -1  14  180.26   10.30
  -2   1  14  183.15   10.30
  -2  -1  13   -1.09    1.74
  -2   1  13    0.15    1.59
   2   1 -13    0.59    1.59
  -2   1  13    1.24    1.28
  -2  -1  13   -0.93    1.21
   2   1 -13   -0.27    1.69
   2  -1 -13    0.16    1.65
   2   1 -13    0.77    1.49
   2  -1 -13   -1.31    1.44
  -2   1  12  344.35   16.44
  -2  -1  12  317.79   16.37
   2  -1 -12  265.35   16.21
   2   1 -12  338.62   16.38
  -2  -1  12  327.65   15.76
  -2  -1  12  331.59   15.85
   2   1 -12  341.91   16.37
   2  -1 -12  295.29   16.34
   2   1 -12  306.82   16.15
  -2   1  12  314.12   15.94
   2  -1 -12  314.96   16.12
  -2   1  11   -1.16    1.39
  -2  -1  11   -0.26    1.30
   2  -1 -11   -0.37    1.21
   2   1 -11   -0.12    1.15
  -2  -1  11    0.31    0.87
  -2  -1  11    0.88    1.05
   2   1 -11   -0.47    1.44
   2   1 -11   -0.61    1.14
   2  -1 -11    1.73    1.48
   2  -1 -11   -0.10    1.15
  -2   1  10    4.05    1.20
  -2  -1  10    5.15    1.29
   2  -1 -10    4.26    1.33
   2   1 -10    2.35    1.16
  -2   1  10    9.86    1.32
  -2  -1  10    6.24    0.96
   2   1 -10    7.03    1.46
   2  -1 -10    7.83    1.27
   2  -1 -10    6.59    1.49
   2   1 -10    7.53    1.24
  -2  -1  10    3.94    1.07
  -2   1   9    3.41    1.08
  -2  -1   9    3.34    1.11
  -2   1   9    4.14    0.75
  -2  -1   9    1.59    0.89
   2  -1  -9    2.98    1.00
  -2   1   9    5.29    1.10
   2   1  -9    3.42    0.92
   2  -1  -9    3.87    1.15
  -2  -1   9    3.30    0.76
  -2   1   8  800.92   38.95
  -2   1   8  787.99   39.27
  -2  -1   8  772.71   39.25
  -2  -1   8  899.35   39.09
  -2   1   8  804.78   38.79
   2  -1  -8  785.90   39.12
   2  -1  -8  775.75   38.95
   2  -1  -8  792.94   39.31
   2   1  -8  787.34   39.07
  -2   1   8  820.47   39.14
  -2  -1   8  806.01   38.91
  -2  -1   7    3.61    0.88
  -2   1   7    5.25    0.95
   2  -1  -7    4.55    0.80
  -2   1   7    4.21    0.65
   2  -1  -7    4.41    0.67
  -2   1   7    3.86    0.91
   2  -1  -7    3.36    0.93
   2   1  -7    4.46    0.73
  -2  -1   7    4.78    0.65
  -2   1   6  467.33   22.40
   2  -1  -6  444.67   22.37
   2   1  -6  464.75   22.20
   2   1  -6  475.70   22.57
  -2   1   6  474.67   22.58
  -2  -1   6  443.94   22.55
   2   1  -6  461.38   22.22
   2  -1  -6  452.50   22.46
  -2  -1   6  460.95   22.29
   2   1  -6  449.86   22.37
  -2   1   6  451.78   22.52
   2   1  -5   68.24    3.43
   2   1  -5   69.62    3.68
  -2   1   5   73.87    3.69
  -2  -1   5   69.14    3.68
  -2  -1   5   68.70    3.49
  -2  -1   5   70.15    3.55
   2   1  -5   66.08    3.36
   2  -1  -5   65.79    3.61
   2  -1  -5   65.09    3.54
  -2  -1   5   69.23    3.44
   2   1  -5   68.23    3.50
  -2   1   5   65.52    3.68
   2  -1  -4  271.14   12.98
  -2  -1   4  245.22   13.01
   2   1  -4  254.88   13.00
  -2   1   4  264.09   13.03
  -2  -1   4  265.32   12.87
  -2  -1   4  270.37   12.80
   2  -1  -3  140.79    6.72
   2   1  -3  127.74    6.53
  -2   1   3  132.87    6.62
  -2  -1   3  128.72    6.61
   2   1  -3  136.05    6.62
   2   1  -2 3172.23  143.68
   2  -1  -2 2638.15  143.68
   2   1  -2 3150.19  143.72
   2  -1  -2 3076.40  143.79
   2   1  -2 3125.68  143.61
  -2  -1   2 3252.44  143.81
  -2  -1   2 2450.76  143.69
   2   1  -2 3071.12  143.71
   2   1  -1  208.94   10.74
  -2  -1   1  227.23   10.78
  -2  -1   1  224.70   10.84
   2   1  -1  215.56   10.71
  -2  -1   1  221.12   10.77
   2   1  -1  219.94   10.76
  -2   1   1  217.07   10.77
   2  -1  -1  203.30   10.76
   2   1  -1  238.07   10.69
   2  -1  -1  219.00   10.83
   2  -1   0  177.22    8.93
  -2   1   0  181.29    8.78
  -2  -1   0  180.48    8.85
  -2   1   0  176.65    8.78
   2  -1   0  170.24    8.84
   2   1   0  183.66    8.85
  -2   1   0  173.99    8.84
   2   1   0  182.34    8.79
   2  -1   0  172.27    8.83
  -2  -1   0  186.97    8.88
   2   1   0  196.68    8.81
  -2   1  -1   60.38    3.06
  -2  -1  -1   66.12    3.19
   2  -1   1   56.60    3.14
   2   1   1   57.93    3.14
  -2   1  -1   60.30    3.14
  -2  -1  -1   69.88    3.21
  -2  -1  -2  970.32   44.54
  -2  -1  -2  998.44   44.53
   2  -1   2  905.62   44.46
  -2   1  -2  922.98   44.46
   2  -1   2  848.70   44.45
   2   1   2  908.92   44.46
  -2   1  -3    1.04    0.44
   2  -1   3    1.88    0.50
  -2  -1  -3    1.31    0.48
  -2  -1  -3    1.03    0.51
   2   1   3    1.02    0.42
   2  -1   3    1.62    0.46
  -2  -1  -4  296.67   13.39
   2   1   4  257.82   13.26
   2  -1   4  241.26   13.29
   2   1   4  282.05   13.33
  -2  -1  -4  300.48   13.47
   2  -1   4  264.59   13.29
   2   1   4  271.91   13.34
   2  -1   4  246.86   13.32
  -2   1  -4  281.01   13.33
  -2  -1  -5  143.68    6.64
  -2   1  -5  126.47    6.52
   2   1   5  125.34    6.54
   2  -1   5  114.84    6.52
  -2  -1  -5  128.37    6.68
   2  -1   5  124.37    6.48
  -2   1  -5  131.34    6.58
   2   1   5  128.38    6.57
   2  -1   5  123.01    6.57
  -2  -1  -6 1448.16   65.98
  -2   1  -6 1337.36   65.91
   2   1   6 1404.93   65.93
   2  -1   6 1162.54   65.85
  -2  -1  -6 1413.51   66.09
   2  -1   6 1331.59   65.83
  -2   1  -6 1459.96   65.96
   2   1   6 1420.17   65.99
   2  -1   6 1348.51   65.97
  -2  -1  -7   44.02    2.69
   2   1   7   35.76    2.49
  -2   1  -7   39.76    2.62
  -2  -1  -7   41.22    2.77
   2   1   7   43.89    2.65
   2  -1   7   40.45    2.54
   2   1   7   48.31    2.75
   2  -1   7   40.79    2.66
  -2  -1  -8  431.03   19.75
   2   1   8  404.41   19.70
  -2   1  -8  398.95   19.71
  -2  -1  -8  412.65   19.91
   2  -1   8  354.14   19.50
   2   1   8  406.91   19.79
   2  -1   8  386.87   19.76
  -2   1  -9    9.14    1.42
  -2   1  -9   10.03    1.46
  -2  -1  -9    8.65    1.48
  -2  -1  -9    7.42    1.53
   2  -1   9    7.28    1.45
  -2   1  -9   10.80    1.51
   2   1   9    9.25    1.44
  -2  -1  -9    7.87    1.37
  -2   1 -10  144.94    7.89
  -2  -1 -10  158.72    8.09
  -2  -1 -10  148.28    8.14
  -2   1 -10  157.50    8.16
   2   1  10  151.29    7.79
  -2   1 -10  139.03    8.10
  -2  -1 -10  137.97    8.27
   2   1  10  161.09    8.23
  -2   1 -10  175.29    8.19
   2  -1  10  164.74    8.29
   2  -1  10  126.41    7.79
   2   1  11   12.26    0.99
  -2  -1 -11   10.83    2.10
  -2   1 -11   16.11    1.97
   2  -1  11   13.13    1.66
  -2  -1 -11   11.69    1.78
  -2  -1 -11   13.00    1.96
  -2   1 -11   16.02    1.94
   2   1  11   14.98    1.84
  -2   1 -11   16.69    1.96
   2  -1  11   12.57    1.80
   2   1  11   13.50    1.56
   2   1  11   15.25    1.59
  -2   1 -11   14.04    1.66
  -2   1 -12  438.44   21.65
  -2   1 -12  535.02   22.60
   2  -1  12  395.51   22.14
  -2   1 -12  460.75   22.29
  -2  -1 -12  473.53   22.48
   2  -1  12  466.83   22.67
   2   1  12  472.56   22.67
   2   1  12  469.87   22.17
   2   1  12  424.80   21.60
   2   1  12  471.87   22.11
  -2   1 -12  460.23   22.64
  -2  -1 -12  452.51   22.84
   2   1  13   60.83    3.97
   2  -1  13   64.93    3.81
  -2   1 -13   75.65    4.49
  -2   1 -13   61.91    4.11
  -2  -1 -13   74.74    4.42
   2  -1  13   64.77    4.56
   2   1  13   65.43    4.50
   2   1  13   70.73    4.01
   2  -1  13   55.28    4.05
  -2  -1 -13   67.42    4.84
  -2   1 -13   63.39    4.55
   2   1  13   65.26    3.33
   2  -1  14   12.94    1.58
   2   1  14   11.98    1.82
   2  -1  14    6.84    2.31
   2   1  14   11.81    2.41
   2   1  14   10.66    0.84
  -2  -1 -14   12.63    2.20
  -2   1 -14   11.15    1.96
   2  -1  14    6.93    1.96
  -2  -1 -14   12.09    2.67
  -2   1 -14   11.98    2.46
   2   1  15    1.75    1.56
   2  -1  15    2.06    1.35
  -2   1 -15    0.68    1.70
   2  -1  15    3.11    1.84
   2   1  15    2.18    2.12
   2  -1  15    2.58    2.28
  -2   1 -15   -0.61    2.27
  -2  -1 -15    1.40    2.56
   2  -1  16  197.51   10.93
   2   1  16  211.24   10.96
  -2   1 -16  194.49   10.31
   2   1  16  186.82   10.05
   2  -1  16  189.79    9.80
   2  -1  16  163.92   10.13
  -2   1 -16  191.28   10.86
  -2  -1 -16  197.33   11.22
   2   1  17   -0.12    1.83
   2  -1  17    0.09    1.56
  -2   1 -17    1.07    1.97
   2  -1  17   -0.72    2.22
  -2   1 -17    3.06    2.62
  -2  -1 -17   -1.61    2.87
   2   1  17    1.35    2.33
   2  -1  18   61.58    3.90
   2   1  18   59.96    4.16
   2   1  18   64.06    5.31
  -2  -1 -18   62.82    5.56
  -2   1 -18   60.86    5.27
   2  -1  18   59.78    4.61
   2   1  19   -3.55    2.90
  -2   1 -19    3.74    3.10
  -2  -1 -19    1.52    3.29
   2   1  19    1.42    2.33
   2  -1  19    1.15    2.49
   2   1  20   20.33    3.86
  -2   1 -20   20.38    3.99
  -2  -1 -20   17.89    4.05
   2   1  20    8.97    2.87
   2  -1  20   13.94    3.24
   2   1  21    1.40    3.45
  -2   1 -21    2.07    3.63
  -2  -1 -21    2.33    3.86
   2   1  21    3.58    3.02
   2  -1  21   -0.92    3.07
   2   1  22   54.32    5.58
  -2   1 -22   49.07    5.70
  -2  -1 -22   51.64    5.94
   2  -1  22   40.77    4.64
   2   1  22   43.03    4.55
  -2  -2  24   19.13    3.61
  -2  -2  23   -0.64    2.92
  -2  -2  22   -0.21    3.25
  -2   2  22    5.04    3.69
  -2  -2  22    2.47    2.78
   2   2 -22   -0.26    3.52
   2  -2 -22    4.51    3.89
   2   2 -21    4.52    3.21
  -2   2  21   -5.53    3.47
  -2  -2  21    2.96    3.08
   2   2 -20  101.73    6.76
  -2   2  20  101.74    6.86
  -2   2  20   90.22    5.17
   2   2 -19    4.94    2.94
  -2   2  19    3.71    1.78
  -2  -2  19    6.88    2.80
  -2   2  19    0.24    2.94
   2  -2 -18   14.18    2.85
   2   2 -18   14.35    3.02
  -2  -2  18   14.95    2.94
   2   2 -18   15.01    2.74
  -2   2  17    1.45    2.41
   2  -2 -17    0.17    2.11
   2   2 -17    0.13    1.84
   2   2 -17   -1.58    2.62
  -2   2  17   -0.50    1.76
   2   2 -17   -1.46    2.16
  -2  -2  17    0.16    2.25
  -2   2  16  168.63    9.37
   2  -2 -16  162.54    9.07
  -2   2  16  174.77    8.66
   2   2 -16  178.26    9.37
   2   2 -16  160.19    8.96
   2   2 -15    8.06    2.14
  -2  -2  15    9.06    2.08
  -2   2  15   11.53    2.38
  -2  -2  15    7.74    1.56
  -2   2  15    7.72    1.79
   2  -2 -15    6.35    1.95
   2   2 -15    5.84    1.85
   2   2 -14  257.63   13.47
  -2   2  14  260.93   13.29
  -2   2  14  294.98   13.95
   2   2 -14  275.15   13.76
   2  -2 -14  258.35   13.57
  -2  -2  14  270.48   13.08
   2   2 -13   -0.15    1.67
  -2   2  13    4.41    1.58
  -2   2  13    1.69    1.65
   2   2 -13    1.85    1.76
  -2  -2  13    1.85    1.26
   2   2 -13    1.80    1.44
   2  -2 -13    2.48    1.64
  -2  -2  13    3.19    1.69
   2   2 -12  182.69    9.74
  -2   2  12  180.08    9.78
   2   2 -12  184.19    9.70
  -2  -2  12  162.95    9.52
  -2   2  12  192.48    9.54
   2  -2 -12  172.52    9.91
   2   2 -12  180.54    9.48
  -2  -2  12  184.08    9.28
   2  -2 -12  186.03    9.67
   2  -2 -11   21.65    2.14
  -2   2  11   21.95    1.73
  -2   2  11   21.38    2.16
   2   2 -11   27.77    2.31
  -2  -2  11   20.17    2.10
   2   2 -11   26.28    2.25
  -2  -2  11   23.70    1.85
   2  -2 -11   20.03    2.20
   2   2 -11   19.64    1.89
  -2   2  11   24.38    2.08
  -2   2  10  937.44   44.40
   2   2 -10  970.14   44.36
  -2  -2  10  975.06   44.05
   2   2 -10  862.48   43.78
  -2   2  10  895.90   44.01
   2  -2 -10  901.85   44.28
   2   2 -10  937.73   44.37
   2   2 -10  880.05   44.06
   2  -2 -10  868.42   44.49
   2   2  -9   34.50    1.85
  -2   2   9   33.52    2.16
   2   2  -9   30.56    2.39
   2   2  -9   32.38    2.11
  -2   2   9   30.63    2.39
  -2   2   9   31.29    1.74
  -2  -2   9   37.02    2.22
   2   2  -9   33.75    2.04
   2  -2  -9   32.85    2.37
  -2   2   8   18.53    1.54
   2   2  -8   19.67    1.18
   2   2  -8   19.56    1.47
  -2  -2   8   23.47    1.66
  -2   2   8   20.86    1.85
   2   2  -8   18.41    1.41
   2  -2  -8   20.42    1.51
   2  -2  -8   20.17    1.19
  -2   2   8   21.39    1.75
   2   2  -8   21.56    1.82
   2  -2  -8   19.37    1.73
  -2   2   7    0.24    0.70
  -2   2   7   -0.13    0.67
   2   2  -7    0.33    0.30
  -2  -2   7    0.78    0.80
   2   2  -7    0.24    0.64
  -2   2   7    0.16    0.91
   2   2  -7   -0.43    0.51
   2  -2  -7   -0.15    0.86
   2  -2  -7   -0.06    0.66
   2   2  -7    0.30    0.87
  -2   2   6 1364.66   66.28
   2   2  -6 1349.05   65.93
   2  -2  -6 1292.20   66.09
   2  -2  -6 1349.22   66.21
  -2  -2   6 1558.52   66.20
   2   2  -6 1368.71   66.06
  -2  -2   6 1333.59   66.00
  -2   2   6 1384.74   66.22
   2   2  -6 1406.72   66.20
  -2   2   6 1405.69   66.16
  -2   2   6 1350.68   65.88
  -2  -2   6 1353.52   66.08
  -2   2   5  100.38    5.32
  -2  -2   5  105.60    4.99
   2   2  -5  102.41    5.15
   2   2  -5  101.54    5.03
   2   2  -5  103.35    5.31
  -2   2   5  107.53    5.32
  -2  -2   5   98.42    5.15
  -2  -2   5   97.73    5.23
  -2   2   5   98.54    5.05
   2   2  -5  103.15    5.24
   2  -2  -5   97.10    5.25
   2  -2  -5  107.23    5.38
   2   2  -4 1026.03   47.47
   2   2  -4 1011.36   47.50
   2  -2  -4  912.13   47.58
   2   2  -4  992.10   47.48
  -2   2   4 1020.40   47.51
   2  -2  -4  955.61   47.48
   2  -2  -4 1003.56   47.55
  -2  -2   4  905.04   47.44
   2   2  -4 1000.46   47.41
   2  -2  -3    2.29    0.53
  -2   2   3    2.58    0.54
   2   2  -3    1.70    0.38
   2   2  -3    2.26    0.29
   2   2  -3    2.03    0.57
   2   2  -3    3.27    0.54
   2   2  -3    2.60    0.55
   2   2  -3    1.69    0.43
   2   2  -3    2.32    0.46
  -2   2   3    2.49    0.41
   2   2  -3    2.29    0.50
   2  -2  -3    2.45    0.35
   2   2  -2  138.76    6.40
  -2  -2   2  140.39    6.56
  -2  -2   2  128.67    6.50
   2   2  -2  136.95    6.49
   2  -2  -2  129.17    6.50
   2   2  -2  130.54    6.46
   2   2  -2  120.30    6.36
   2   2  -2  126.83    6.36
   2   2  -2  126.60    6.49
   2   2  -2  123.67    6.37
   2   2  -2  126.93    6.55
   2   2  -2  132.27    6.37
   2   2  -2  141.02    6.44
   2  -2  -2  100.63    6.47
  -2   2   2  134.49    6.52
  -2   2   2  128.48    6.48
   2   2  -2  130.98    6.46
   2   2  -2  133.21    6.41
   2   2  -1  105.90    5.09
   2  -2  -1  104.46    5.26
   2   2  -1  100.93    5.08
   2   2  -1  100.42    5.05
   2   2  -1  103.43    5.02
  -2  -2   1  100.39    5.17
  -2   2   1  100.36    5.07
   2   2  -1   98.75    5.06
  -2   2   1  103.55    5.13
   2   2  -1  100.43    5.10
   2  -2  -1   99.26    5.17
   2  -2   0  249.35   12.23
   2   2   0  245.37   12.04
  -2  -2   0  246.04   12.12
   2  -2   0  248.56   12.16
  -2   2   0  246.51   12.03
   2   2   0  241.96   12.02
   2   2   0  250.12   12.08
   2   2   0  247.18   12.08
  -2  -2  -1    3.46    0.57
  -2  -2  -1    3.90    0.56
   2   2   1    4.03    0.43
  -2  -2  -1    3.76    0.47
   2  -2   1    3.65    0.57
  -2   2  -1    3.70    0.44
  -2   2  -1    3.88    0.32
   2   2   1    4.01    0.51
  -2  -2  -2   50.98    2.82
  -2   2  -2   49.65    2.69
   2   2   2   48.46    2.68
  -2  -2  -2   51.77    2.83
   2  -2   2   50.89    2.54
  -2  -2  -2   53.97    2.82
  -2   2  -2   52.55    2.58
  -2  -2  -2   49.51    2.69
  -2  -2  -3   14.96    0.96
   2   2   3   14.63    1.06
  -2   2  -3   13.71    1.01
   2  -2   3   14.52    0.89
  -2  -2  -3   15.60    1.17
   2   2   3   14.15    1.04
  -2  -2  -3   13.85    1.17
  -2  -2  -4 1508.80   75.39
   2   2   4 1576.20   75.56
   2  -2   4 1533.63   75.64
  -2  -2  -4 1573.87   75.67
   2  -2   4 1637.31   75.37
  -2  -2  -4 1533.43   75.73
  -2   2  -4 1550.76   75.52
   2   2   4 1538.21   75.58
  -2   2  -4 1585.51   75.56
   2   2   5   15.78    1.38
   2  -2   5   18.21    1.52
  -2  -2  -5   19.78    1.54
   2   2   5   18.93    1.40
  -2   2  -5   22.33    1.49
  -2  -2  -5   22.97    1.63
  -2   2  -6  339.23   17.25
  -2  -2  -6  401.11   17.94
   2   2   6  362.12   17.68
  -2   2  -6  368.91   17.64
   2   2   6  354.48   17.62
  -2  -2  -6  380.64   17.78
   2  -2   6  360.21   17.71
  -2   2  -6  351.59   17.55
  -2  -2  -7    4.04    1.16
   2   2   7    3.24    0.95
  -2   2  -7    2.88    1.03
   2   2   7    2.39    0.96
  -2   2  -7    2.67    0.84
   2  -2   7    3.84    1.12
  -2  -2  -7    1.70    1.02
  -2  -2  -8  568.18   27.93
   2  -2   8  524.56   27.80
   2   2   8  620.13   27.97
  -2   2  -8  605.32   27.86
  -2  -2  -8  546.20   28.09
   2   2   8  588.25   27.85
  -2   2  -8  525.01   27.73
   2   2   8  562.24   27.47
   2  -2   9    0.99    1.22
  -2  -2  -9    1.94    1.29
   2   2   9    1.57    0.68
  -2   2  -9    0.39    1.01
   2   2   9    1.84    1.12
   2   2   9    1.52    1.15
  -2   2  -9    2.49    1.25
  -2  -2  -9   -0.15    1.37
   2   2   9    0.83    1.05
  -2   2  -9    1.65    1.18
   2  -2  10  624.46   33.66
  -2  -2 -10  694.86   33.87
   2   2  10  680.91   33.59
  -2   2 -10  645.12   33.71
  -2  -2 -10  688.39   34.16
   2   2  10  700.05   33.57
   2   2  10  696.41   33.92
  -2   2 -10  730.16   33.80
  -2   2 -10  714.57   33.86
   2   2  10  688.92   33.24
  -2   2 -11    0.95    1.40
   2   2  11    3.16    1.43
  -2  -2 -11    0.36    1.76
   2   2  11    1.38    0.71
   2   2  11    1.12    1.34
  -2   2 -11    2.58    1.43
  -2  -2 -11    2.54    1.54
   2  -2  11    2.13    1.44
   2   2  11    1.74    1.20
  -2   2 -12   30.60    2.47
  -2  -2 -12   23.09    2.44
   2  -2  12   17.12    2.32
   2   2  12   25.12    2.50
  -2   2 -12   17.47    1.95
   2   2  12   20.76    2.01
  -2   2 -12   18.09    2.31
  -2  -2 -12   21.30    2.72
   2   2  12   16.59    2.02
  -2   2 -13    0.98    1.37
   2  -2  13    1.63    1.58
  -2   2 -13    1.65    0.86
  -2   2 -13    0.32    1.73
  -2  -2 -13    0.43    2.15
  -2  -2 -13    3.39    2.01
  -2   2 -13    3.30    1.83
   2   2  13    2.90    1.90
  -2  -2 -13    0.56    1.98
   2   2  13    1.66    1.57
   2  -2  13    1.50    1.07
   2   2  13    0.33    1.53
   2  -2  14  332.85   19.63
  -2   2 -14  379.94   19.57
   2   2  14  435.90   20.26
  -2  -2 -14  417.97   20.29
  -2  -2 -14  404.10   20.60
  -2   2 -14  383.39   20.01
   2   2  14  428.27   19.53
  -2   2 -14  377.30   18.98
   2   2  14  401.82   19.64
   2  -2  14  390.21   19.22
   2   2  15    5.89    0.91
  -2  -2 -15    7.01    2.85
  -2   2 -15   -0.38    2.23
   2  -2  15    5.65    2.10
  -2   2 -15    3.87    1.71
   2   2  15    6.11    2.39
   2  -2  15    3.19    1.26
   2   2  15    6.86    1.89
   2   2  16   44.11    3.43
   2  -2  16   45.41    2.89
  -2  -2 -16   59.16    4.90
  -2   2 -16   49.36    4.15
   2   2  16   40.13    2.34
  -2   2 -16   46.55    3.49
   2  -2  16   43.15    3.73
   2   2  16   54.80    4.24
   2  -2  17    1.05    1.35
   2   2  17   -0.92    1.88
   2   2  17    0.90    2.65
   2  -2  17    2.08    2.47
  -2   2 -17   -0.70    1.93
  -2   2 -17    2.43    2.63
  -2  -2 -17   -2.29    3.04
   2   2  18   85.70    5.48
   2   2  18   98.62    6.58
   2  -2  18   73.41    5.72
  -2  -2 -18   93.60    6.91
  -2   2 -18   91.76    6.47
   2   2  19    2.53    3.05
   2  -2  19    4.97    2.71
  -2   2 -19    4.27    3.08
  -2  -2 -19    3.87    3.49
   2   2  20   37.13    4.36
   2  -2  20   28.81    3.67
  -2  -2 -20   28.70    4.98
  -2   2 -20   29.63    4.27
   2   2  21    2.24    3.60
   2   2  21   -4.05    2.92
   2  -2  21    2.76    3.15
  -2  -2 -21    3.16    4.06
  -2   2 -21    3.33    3.28
   2   2  22   10.83    3.98
   2  -2  22    6.44    3.55
   2   2  22    9.95    3.17
  -2  -2 -22    1.45    4.26
  -2  -3  23    1.90    2.69
   2  -3 -22   44.92    5.10
   2   3 -22   43.13    4.83
  -2  -3  22   26.25    4.25
  -2  -3  22   36.98    3.72
  -2  -3  22   38.30    4.92
  -2   3  22   40.94    4.88
   2  -3 -21   -2.54    3.41
   2   3 -21   -4.77    3.28
  -2  -3  21   -5.88    3.52
  -2   3  21    1.32    3.40
  -2  -3  21   -1.70    3.06
  -2  -3  21   -1.51    2.39
  -2  -3  20   15.40    3.59
  -2   3  20   16.91    3.58
   2   3 -20   10.96    3.55
   2  -3 -20   16.60    3.65
  -2   3  20   11.65    2.12
  -2  -3  20   18.81    2.72
  -2  -3  20   12.82    3.17
  -2  -3  20   14.52    2.14
  -2  -3  19    3.24    1.86
   2   3 -19    3.82    2.93
   2  -3 -19   -2.49    2.99
  -2  -3  19    1.62    2.19
  -2  -3  19    2.52    2.58
  -2  -3  19    4.04    3.06
  -2   3  19    0.23    2.81
  -2  -3  18  133.34    7.00
  -2   3  18  104.94    6.20
   2   3 -18  130.67    7.42
   2   3 -18  141.87    8.03
   2  -3 -18  159.43    8.22
  -2  -3  18  114.63    7.62
  -2  -3  18  153.24    8.30
  -2   3  18  148.88    8.19
  -2  -3  18  130.00    6.12
   2  -3 -17    8.83    2.56
  -2  -3  17    5.37    0.85
  -2  -3  17    6.18    2.63
   2   3 -17    4.07    2.06
  -2  -3  17    8.84    2.83
  -2   3  17    1.86    2.53
   2  -3 -17    8.61    2.74
   2   3 -17    6.54    2.67
  -2   3  17    6.31    1.07
  -2   3  16   78.18    5.25
  -2  -3  16   80.88    5.40
   2  -3 -16   84.14    5.30
   2   3 -16   75.33    5.12
   2  -3 -16   72.05    5.01
  -2   3  16   71.45    4.70
   2   3 -16   66.30    4.67
  -2  -3  16   60.54    4.96
  -2  -3  15    1.28    2.08
  -2   3  15    5.20    2.14
  -2  -3  15    4.58    2.30
  -2   3  15    3.56    1.78
   2  -3 -15    4.58    2.09
   2   3 -15    1.55    2.07
   2  -3 -15    1.56    2.14
   2   3 -15    3.71    1.70
  -2   3  14   62.23    4.45
  -2  -3  14   63.71    4.50
   2  -3 -14   59.32    4.44
   2   3 -14   59.20    4.38
   2  -3 -14   70.35    4.46
   2   3 -14   63.26    4.05
  -2   3  14   66.20    4.21
  -2  -3  14   57.53    4.46
   2   3 -13   -0.88    1.57
   2  -3 -13   -1.63    1.65
  -2   3  13   -1.04    1.64
  -2  -3  13    0.73    1.73
  -2   3  13   -0.61    1.54
  -2  -3  13    1.09    1.78
   2  -3 -13    0.43    1.71
   2  -3 -13    0.94    1.71
   2   3 -13    0.80    1.63
   2   3 -13   -0.20    1.23
  -2  -3  12  471.64   26.06
   2   3 -12  490.28   25.36
  -2   3  12  532.84   26.14
  -2  -3  12  516.87   26.12
   2   3 -12  537.10   26.12
   2  -3 -12  549.95   26.16
   2   3 -12  525.32   25.56
  -2   3  12  533.64   25.96
   2   3 -12  508.84   25.71
   2  -3 -12  599.31   26.15
   2   3 -12  557.14   26.07
   2  -3 -12  528.36   26.09
   2  -3 -11    9.29    1.72
  -2  -3  11    9.72    1.39
   2   3 -11   10.31    1.32
  -2   3  11    7.97    1.66
  -2  -3  11    7.59    1.86
   2   3 -11    8.80    0.89
   2   3 -11    9.71    1.71
   2  -3 -11   10.17    1.76
   2   3 -11    8.54    1.66
   2  -3 -11    7.88    1.64
   2   3 -11    8.84    1.22
  -2   3  11    9.68    1.68
  -2  -3  11    6.91    1.62
   2  -3 -10   30.77    2.37
  -2   3  10   28.14    2.32
   2   3 -10   25.03    1.84
  -2  -3  10   24.80    1.38
  -2  -3  10   24.27    2.50
   2   3 -10   25.03    1.54
   2  -3 -10   21.70    2.20
   2   3 -10   24.17    2.19
   2   3 -10   28.65    1.93
  -2  -3  10   21.50    2.18
  -2   3  10   27.69    2.26
  -2  -3  10   29.00    2.04
   2   3 -10   25.78    2.31
   2  -3 -10   26.81    2.34
  -2  -3   9   11.59    0.71
   2  -3  -9   11.27    1.57
   2  -3  -9   11.29    0.91
  -2   3   9   10.67    1.35
  -2   3   9   12.53    1.50
  -2  -3   9   13.41    1.41
   2   3  -9   10.26    1.22
   2   3  -9   11.05    1.06
   2  -3  -9   10.12    1.27
   2   3  -9   11.19    1.51
   2  -3  -9   11.59    1.60
  -2  -3   9    9.13    1.09
   2   3  -8 1627.68   75.12
   2  -3  -8 1527.52   74.75
  -2   3   8 1574.75   75.10
  -2  -3   8 1472.94   75.01
  -2   3   8 1520.58   74.75
   2  -3  -8 1473.65   74.95
   2  -3  -8 1561.14   75.19
   2   3  -8 1584.43   74.77
  -2  -3   8 1507.04   74.81
  -2  -3   8 1640.61   75.01
   2   3  -8 1601.99   74.95
  -2   3   8 1575.93   75.14
   2  -3  -7    1.37    1.02
  -2   3   7    0.79    0.83
  -2   3   7    1.50    0.80
  -2   3   7    0.56    0.54
  -2  -3   7    0.07    0.80
   2  -3  -7    1.33    0.84
  -2   3   7    1.25    1.13
   2   3  -7    1.36    0.49
  -2  -3   7    0.96    0.60
   2   3  -7    1.99    0.86
  -2  -3   7    0.96    0.87
   2   3  -7    0.75    0.85
   2  -3  -7    0.91    0.84
   2   3  -6  128.70    6.67
   2   3  -6  131.09    6.71
  -2  -3   6  143.73    6.77
  -2  -3   6  123.26    6.49
  -2   3   6  131.87    6.72
   2   3  -6  134.31    6.73
   2  -3  -6  143.46    6.76
  -2  -3   6  131.36    6.72
  -2   3   6  129.00    6.50
  -2   3   6  125.62    6.78
   2  -3  -6  122.41    6.68
   2  -3  -6  123.56    6.84
   2   3  -6  127.30    6.37
   2   3  -5   58.66    3.39
  -2   3   5   61.29    3.32
  -2  -3   5   62.29    3.52
   2   3  -5   65.72    3.50
   2   3  -5   61.80    3.49
  -2  -3   5   63.87    3.31
   2   3  -5   65.06    3.14
   2  -3  -5   60.95    3.50
   2  -3  -5   59.55    3.61
  -2   3   5   61.81    3.47
   2   3  -5   65.72    3.48
   2  -3  -5   67.98    3.49
   2  -3  -4 1308.64   63.49
   2   3  -4 1282.62   63.20
   2   3  -4 1305.65   63.72
  -2  -3   4 1329.89   63.34
   2   3  -4 1334.15   63.29
  -2  -3   4 1302.38   63.18
   2   3  -4 1293.94   63.17
   2   3  -4 1439.31   63.47
   2   3  -4 1325.32   63.41
  -2   3   4 1307.12   63.42
   2  -3  -4 1315.60   63.41
   2   3  -4 1338.34   63.44
   2   3  -4 1352.76   63.49
   2   3  -4 1365.03   63.50
   2   3  -4 1269.80   63.30
   2   3  -3   35.64    1.91
   2   3  -3   37.02    2.32
  -2   3   3   34.85    2.16
   2   3  -3   36.12    1.96
   2   3  -3   37.05    2.13
   2   3  -3   35.34    1.89
   2   3  -3   39.03    2.14
   2   3  -3   36.93    2.02
   2  -3  -3   39.63    2.04
   2   3  -3   36.38    2.17
   2   3  -3   37.33    2.16
   2   3  -3   35.53    1.97
   2   3  -3   35.70    2.17
   2  -3  -3   34.83    2.05
  -2   3   2 1390.06   67.43
  -2   3   2 1386.11   67.42
   2   3  -2 1315.85   67.37
   2   3  -2 1340.29   67.26
   2   3  -2 1460.75   67.44
   2   3  -2 1373.11   67.55
   2   3  -2 1381.28   67.36
   2   3  -2 1434.48   67.39
   2  -3  -2 1421.41   67.51
   2   3  -2 1408.48   67.45
   2   3  -2 1397.99   67.48
   2  -3  -2 1382.48   67.40
   2   3  -2 1416.49   67.28
   2   3  -2 1462.10   67.45
   2   3  -2 1416.17   67.30
   2   3  -2 1389.94   67.28
   2  -3  -2 1399.73   67.28
   2   3  -1   89.56    4.47
   2  -3  -1   87.99    4.61
  -2  -3   1   80.92    4.36
   2   3  -1   85.76    4.34
   2   3  -1   87.59    4.52
   2   3  -1   86.66    4.28
   2  -3  -1   85.27    4.52
   2   3  -1   87.69    4.46
   2   3  -1   84.72    4.41
  -2   3   1   77.81    4.39
  -2  -3   0   37.73    2.02
  -2   3   0   40.50    2.04
   2  -3   0   40.55    2.40
   2   3   0   40.23    2.22
   2   3   0   38.51    2.02
   2   3   0   37.48    2.19
   2   3   0   37.46    2.20
   2  -3   0   39.64    2.33
   2   3   0   37.16    2.19
   2   3   0   34.55    2.14
   2   3   1   92.23    4.72
   2   3   1   86.45    4.52
  -2  -3  -1   90.31    4.52
  -2   3  -1   95.23    4.54
   2  -3   1   88.50    4.84
   2  -3   1   91.46    4.82
   2   3   1   86.54    4.68
   2   3   1   86.52    4.69
   2   3   1   91.48    4.70
  -2   3  -2 1092.67   51.38
  -2  -3  -2 1098.12   51.37
  -2  -3  -2 1069.50   51.59
   2   3   2 1099.40   51.55
   2   3   2 1124.00   51.41
   2  -3   2  930.08   51.36
  -2  -3  -3   43.88    2.48
  -2   3  -3   45.34    2.49
   2  -3   3   48.67    2.55
   2   3   3   47.83    2.54
   2   3   3   45.80    2.47
  -2  -3  -3   42.34    2.71
  -2   3  -3   45.31    2.33
  -2  -3  -3   47.11    2.79
   2   3   3   44.34    2.52
   2   3   4  130.71    6.84
   2  -3   4  109.68    6.80
   2   3   4  121.64    6.90
  -2  -3  -4  146.55    7.09
  -2   3  -4  135.47    6.80
  -2  -3  -4  130.58    6.80
  -2  -3  -4  143.81    7.16
   2   3   4  127.20    6.81
   2  -3   4  141.78    6.86
   2   3   4  148.84    6.88
   2   3   4  144.78    6.71
  -2  -3  -4  139.43    7.05
   2   3   5   16.29    1.27
  -2  -3  -5   16.90    1.58
   2  -3   5   18.49    1.35
   2   3   5   16.01    1.31
   2  -3   5   16.81    1.57
  -2  -3  -5   15.29    1.51
   2   3   5   15.82    1.06
   2   3   5   17.17    1.32
  -2   3  -5   15.46    1.33
  -2  -3  -5   17.67    1.34
  -2  -3  -5   17.13    1.50
   2   3   6  968.94   47.29
  -2  -3  -6  949.58   47.60
   2  -3   6  913.19   47.58
  -2  -3  -6  953.80   47.72
   2  -3   6  951.44   47.41
   2   3   6  963.15   47.41
   2  -3   6  998.02   47.08
  -2  -3  -6  955.67   47.61
  -2  -3  -6 1018.78   47.45
  -2   3  -6  990.65   47.42
   2   3   6 1001.87   47.48
   2   3   7   72.04    3.94
   2  -3   7   67.21    4.33
  -2  -3  -7   77.25    4.37
  -2  -3  -7   72.16    4.51
   2  -3   7   69.17    4.14
   2   3   7   72.69    4.14
  -2   3  -7   69.66    3.77
   2   3   7   76.50    4.24
  -2   3  -7   76.94    4.17
  -2  -3  -7   79.25    4.43
   2  -3   7   75.99    3.77
   2   3   7   72.64    4.12
   2   3   8  524.39   26.60
   2  -3   8  506.09   27.02
  -2  -3  -8  549.58   27.29
   2  -3   8  567.62   26.90
   2   3   8  544.08   26.88
   2   3   8  552.59   26.87
   2  -3   8  592.95   26.47
  -2  -3  -8  564.22   27.14
   2  -3   8  447.50   26.86
  -2   3  -8  557.11   26.88
   2   3   8  552.80   26.98
  -2   3  -8  534.06   26.74
   2  -3   9   16.38    1.99
  -2  -3  -9   19.13    2.33
   2   3   9   20.75    1.91
   2   3   9   19.70    1.97
  -2   3  -9   22.18    1.94
   2  -3   9   17.12    1.92
  -2  -3  -9   22.09    1.94
   2   3   9   20.13    1.48
   2   3   9   17.48    1.76
  -2   3  -9   16.14    1.70
   2  -3   9   21.19    1.37
  -2  -3  -9   20.01    2.24
   2  -3  10  138.79    8.10
   2   3  10  144.85    7.92
  -2  -3 -10  137.33    8.47
  -2   3 -10  130.98    7.86
  -2   3 -10  165.00    8.09
  -2  -3 -10  186.47    8.22
   2   3  10  147.98    7.56
   2   3  10  142.76    7.93
  -2  -3 -10  144.53    8.31
   2   3  10  166.11    8.25
   2  -3  10  143.06    8.15
  -2  -3 -11    6.51    2.14
  -2  -3 -11    9.64    1.69
   2   3  11    7.58    1.75
   2  -3  11    7.09    1.87
  -2   3 -11    5.32    1.59
  -2  -3 -11    7.43    1.94
   2   3  11    7.66    1.60
   2   3  11    8.54    1.66
  -2   3 -11    5.92    1.49
   2  -3  11    7.39    1.86
   2  -3  12  305.04   18.19
  -2   3 -12  324.34   18.15
  -2  -3 -12  349.44   18.81
  -2   3 -12  391.74   18.31
  -2  -3 -12  392.93   18.31
   2  -3  12  353.68   18.40
   2   3  12  378.67   18.47
   2   3  12  350.15   18.12
   2   3  12  373.18   18.05
  -2  -3 -12  379.99   18.66
   2  -3  13    8.90    1.16
   2  -3  13   10.87    2.27
  -2  -3 -13   14.35    2.80
  -2   3 -13   12.27    2.12
  -2  -3 -13   12.16    2.21
   2  -3  13    8.90    2.26
   2   3  13   12.20    2.32
  -2   3 -13   17.83    2.18
   2   3  13   11.99    1.93
  -2  -3 -13   15.08    2.60
   2   3  13   12.63    2.00
  -2  -3 -14   15.51    2.87
   2  -3  14   10.78    1.09
   2  -3  14    5.22    2.37
  -2   3 -14   11.13    1.82
   2   3  14   12.89    2.02
   2   3  14    8.96    2.32
   2  -3  14    7.94    2.44
  -2   3 -14   11.96    1.41
  -2   3 -14    9.38    2.21
  -2  -3 -14   12.27    3.01
   2  -3  14   10.97    1.31
   2   3  14   14.16    2.21
   2  -3  15   14.53    1.52
   2   3  15   13.06    2.22
   2  -3  15   13.90    2.71
   2   3  15   16.53    2.79
  -2  -3 -15   11.29    3.10
  -2   3 -15   13.98    2.62
  -2   3 -15   14.75    1.47
  -2   3 -15   13.67    2.03
   2  -3  15   13.50    2.57
  -2   3 -16  199.71   11.29
   2  -3  16  206.19   11.72
   2   3  16  234.54   11.62
   2  -3  16  208.95   10.80
  -2   3 -16  225.51   11.97
  -2  -3 -16  236.75   12.83
   2   3  16  261.63   12.39
   2  -3  16  260.96   12.40
  -2   3 -16  204.24   10.69
   2  -3  17   -1.76    2.51
   2  -3  17    1.19    1.17
   2   3  17    1.90    2.10
  -2  -3 -17   -2.76    3.25
  -2   3 -17    3.94    2.59
   2  -3  17    1.32    1.04
   2  -3  17   -1.13    2.70
   2   3  17    1.79    2.45
   2   3  17    0.81    0.98
   2  -3  18   21.91    3.47
   2   3  18   32.92    3.16
   2  -3  18   30.69    1.79
   2  -3  18   34.74    3.95
   2   3  18   31.91    3.84
  -2   3 -18   33.25    3.82
  -2  -3 -18   29.18    4.48
   2  -3  19    3.30    3.23
   2   3  19    4.30    3.14
   2  -3  19    0.97    2.90
   2  -3  19    4.45    1.10
  -2  -3 -19    4.08    3.66
  -2   3 -19    7.06    2.95
   2  -3  20   16.82    3.52
   2  -3  20   20.82    4.03
   2   3  20   29.79    4.11
  -2   3 -20   21.07    3.76
  -2  -3 -20   17.09    4.60
   2  -3  21   -2.96    3.21
   2   3  21    1.68    3.58
   2  -3  21   -3.64    3.86
  -2  -3 -21    4.07    4.42
   2  -3  22   24.36    4.07
   2   3  22   22.86    3.64
   2   3  22   24.82    4.54
   2  -3  22   28.66    4.70
  -2  -4  22    1.20    3.54
  -2   4  22   -0.56    3.63
  -2  -4  22    4.84    3.86
  -2  -4  22    7.41    2.51
   2   4 -22    0.26    3.52
  -2  -4  21    6.49    3.34
  -2   4  21    8.72    3.61
  -2  -4  21   -0.54    3.57
  -2  -4  21    0.25    2.27
   2   4 -21    4.29    3.31
   2  -4 -21    3.32    3.61
   2  -4 -20   66.46    5.59
   2   4 -20   71.89    5.57
  -2  -4  20   49.03    5.20
  -2  -4  20   64.73    5.59
  -2   4  20   71.16    5.73
  -2  -4  20   65.16    4.43
  -2  -4  20   60.73    4.31
   2   4 -19    5.42    2.99
   2  -4 -19    2.74    2.98
  -2  -4  19   -3.21    2.96
  -2  -4  19    2.62    2.86
  -2   4  19   -1.16    2.90
  -2  -4  19   -0.23    2.03
  -2  -4  19    2.57    1.99
  -2  -4  18   17.28    3.30
  -2   4  18   23.67    3.31
   2  -4 -18   24.47    3.45
   2   4 -18   17.17    3.33
  -2  -4  18   18.80    2.47
  -2  -4  18   16.31    3.26
  -2  -4  18   17.69    2.29
   2   4 -18   16.23    2.47
  -2  -4  17   15.78    3.05
  -2   4  17   13.35    2.92
  -2  -4  17   11.09    2.15
  -2   4  17   14.37    1.35
   2   4 -17   14.28    2.84
   2  -4 -17   15.11    2.91
  -2  -4  17   14.01    2.92
  -2  -4  17   12.36    2.09
   2   4 -17   14.22    2.18
  -2   4  16  169.14    9.26
  -2  -4  16  169.72    9.28
  -2  -4  16  130.60    9.01
   2   4 -16  154.11    8.51
  -2  -4  16  161.02    8.61
  -2   4  16  151.38    7.90
   2  -4 -16  167.97    9.19
   2   4 -16  164.35    9.13
   2  -4 -16  161.73    9.16
  -2  -4  16  155.41    8.33
  -2  -4  15    0.52    1.41
   2   4 -15    2.93    1.99
   2  -4 -15    1.40    2.27
  -2   4  15    1.61    2.15
  -2  -4  15    2.57    2.16
  -2  -4  15    3.39    2.27
  -2   4  15    2.40    1.01
  -2  -4  15   -1.46    1.74
   2  -4 -15    3.18    2.07
  -2   4  15   -0.65    2.07
   2   4 -15    0.11    1.53
   2   4 -14  136.20    7.55
   2  -4 -14  136.68    7.58
  -2   4  14  134.08    7.58
  -2  -4  14  142.70    7.67
  -2  -4  14  112.01    7.63
  -2   4  14  130.93    7.03
  -2   4  14  119.92    6.58
  -2  -4  14  128.92    6.86
  -2   4  14  137.60    7.38
   2   4 -14  121.79    6.95
   2  -4 -14  132.20    7.54
   2  -4 -13   35.42    2.85
   2   4 -13   28.71    2.68
   2   4 -13   25.73    2.13
   2  -4 -13   24.02    2.72
  -2   4  13   27.21    2.65
  -2  -4  13   32.54    2.92
   2   4 -13   23.14    1.70
  -2  -4  13   20.83    3.01
  -2   4  13   29.84    2.39
  -2   4  13   27.26    1.87
  -2  -4  13   28.05    2.13
   2   4 -13   25.99    2.17
  -2   4  13   28.32    2.66
   2  -4 -13   31.16    2.80
   2   4 -13   26.77    2.57
   2   4 -12   75.79    4.65
   2  -4 -12   68.59    4.61
  -2   4  12   77.08    4.71
  -2  -4  12   74.01    4.69
  -2   4  12   75.66    4.42
  -2  -4  12   65.21    4.92
   2   4 -12   67.07    3.77
  -2   4  12   72.27    3.94
  -2  -4  12   69.66    4.04
   2   4 -12   78.99    4.25
   2   4 -12   77.63    4.62
   2  -4 -12   64.62    4.57
   2   4 -12   74.40    4.16
  -2   4  12   75.78    4.70
   2  -4 -12   79.05    4.76
   2   4 -11    3.43    1.61
   2  -4 -11    0.23    1.50
   2   4 -11    0.97    1.15
   2  -4 -11    2.49    1.55
  -2   4  11   -0.13    1.29
  -2  -4  11   -0.91    1.30
   2   4 -11    0.99    1.36
   2  -4 -11    1.50    1.36
  -2   4  11    1.66    1.30
  -2  -4  11    1.34    2.03
  -2   4  11    1.62    1.71
   2   4 -11    1.23    0.92
   2   4 -11    1.32    0.64
  -2   4  11    0.86    0.84
  -2  -4  11    1.70    0.99
   2   4 -10  566.92   26.61
   2  -4 -10  582.61   26.84
   2   4 -10  577.27   26.83
   2  -4 -10  521.22   26.31
  -2   4  10  544.75   26.82
  -2  -4  10  582.62   26.90
  -2   4  10  516.30   26.36
   2  -4 -10  537.21   26.94
   2   4 -10  524.56   26.36
  -2   4  10  547.29   26.91
   2   4 -10  544.37   26.82
   2  -4 -10  568.91   26.86
  -2  -4  10  515.99   26.37
   2   4  -9  149.31    7.80
   2   4  -9  159.99    7.96
   2  -4  -9  163.21    7.98
   2  -4  -9  143.85    7.54
  -2   4   9  151.69    7.95
  -2  -4   9  153.49    7.99
  -2  -4   9  150.61    7.92
  -2   4   9  143.06    7.56
   2  -4  -9  146.04    8.11
   2  -4  -9  143.30    7.79
  -2   4   9  152.21    8.12
   2   4  -9  146.64    7.50
   2  -4  -9  155.51    7.97
   2   4  -9  153.14    7.94
  -2  -4   9  146.46    7.55
   2   4  -8   31.28    1.81
   2  -4  -8   29.81    1.97
  -2   4   8   38.43    2.33
  -2  -4   8   33.40    2.32
  -2  -4   8   30.28    1.92
   2   4  -8   34.44    2.31
   2  -4  -8   32.51    2.24
   2  -4  -8   30.63    2.46
  -2  -4   8   29.86    2.29
  -2   4   8   29.69    1.97
   2   4  -8   28.48    2.19
  -2  -4   7   18.15    1.30
   2   4  -7   18.45    1.35
   2  -4  -7   18.57    1.40
  -2   4   7   17.63    1.55
   2   4  -7   18.12    1.58
  -2  -4   7   17.78    1.56
   2  -4  -7   18.25    1.64
  -2  -4   7   19.71    1.70
  -2   4   7   18.81    1.40
   2   4  -7   18.88    1.15
   2   4  -7   20.09    1.63
   2   4  -7   19.31    1.62
   2  -4  -7   21.07    1.65
   2  -4  -7   20.10    1.88
  -2   4   6  529.70   26.49
   2   4  -6  533.45   26.35
   2   4  -6  554.10   26.32
   2   4  -6  548.54   26.79
  -2  -4   6  534.38   26.11
  -2   4   6  534.61   26.28
  -2  -4   6  543.65   26.30
   2  -4  -6  565.36   26.31
   2   4  -6  548.20   26.29
  -2  -4   6  527.93   26.23
   2  -4  -6  538.37   26.55
   2  -4  -6  537.11   26.36
  -2  -4   6  536.77   26.42
  -2   4   6  528.71   26.18
   2   4  -6  519.81   26.08
   2  -4  -5   43.65    2.52
   2   4  -5   39.19    2.81
   2   4  -5   39.78    2.01
   2   4  -5   44.61    2.52
  -2  -4   5   41.42    2.13
   2   4  -5   39.32    2.24
  -2   4   5   37.83    2.33
  -2  -4   5   39.60    2.54
   2   4  -5   41.43    2.51
  -2  -4   5   37.95    2.37
  -2   4   5   36.43    2.34
  -2  -4   5   42.93    2.41
   2   4  -5   39.14    2.37
   2  -4  -5   37.26    2.36
  -2  -4   5   41.31    2.29
   2   4  -5   42.09    2.19
   2   4  -4  243.18   11.29
   2   4  -4  222.78   11.02
   2   4  -4  232.74   11.31
   2  -4  -4  230.02   11.32
   2   4  -4  221.53   11.01
   2   4  -4  225.11   11.57
   2   4  -4  225.46   11.27
  -2  -4   4  220.67   11.24
   2  -4  -4  221.03   11.21
   2   4  -4  218.93   11.06
   2   4  -4  216.51   11.13
   2  -4  -4  234.10   11.15
  -2   4   4  224.56   11.13
  -2  -4   4  226.52   11.15
   2  -4  -3  111.39    5.78
   2   4  -3  106.13    5.70
  -2   4   3  102.89    5.61
   2   4  -3  104.13    5.69
  -2  -4   3  106.88    5.39
   2  -4  -3  105.33    5.59
   2   4  -3  105.29    5.41
   2   4  -3   97.19    5.82
   2   4  -3  113.62    5.65
   2   4  -3  107.37    5.62
   2   4  -3  110.67    5.62
   2   4  -3  112.24    5.68
   2   4  -3  109.53    5.40
   2   4  -3  106.22    5.35
   2  -4  -3  113.46    5.44
   2   4  -3  104.27    5.42
   2   4  -2  308.24   15.45
   2   4  -2  306.72   15.32
   2  -4  -2  303.19   15.25
   2   4  -2  304.15   15.24
  -2   4   2  323.83   15.43
   2   4  -2  310.04   15.66
   2   4  -2  318.28   15.50
   2   4  -2  319.50   15.45
  -2  -4   2  331.77   15.47
   2  -4  -2  313.78   15.24
   2   4  -2  321.42   15.24
   2  -4  -2  312.28   15.60
   2   4  -2  309.22   15.53
   2   4  -2  302.78   15.25
  -2   4   2  311.61   15.47
   2  -4  -2  323.50   15.50
   2   4  -2  314.77   15.55
   2   4  -2  313.58   15.33
   2  -4  -1    8.71    1.18
  -2  -4   1   11.51    1.02
   2   4  -1    9.03    0.89
   2   4  -1   11.03    1.12
   2   4  -1   10.90    1.08
   2  -4  -1   11.96    1.12
  -2   4   1    9.47    0.95
   2   4  -1   10.62    1.04
   2   4  -1    9.65    0.85
   2   4  -1   10.27    0.97
   2  -4  -1   10.84    0.74
   2   4  -1   10.13    0.70
  -2  -4   0 1517.56   73.46
   2  -4   0 1546.21   73.68
   2  -4   0 1523.77   73.22
   2   4   0 1519.54   73.21
   2   4   0 1503.27   73.44
   2   4   0 1545.28   73.58
   2  -4   0 1561.00   73.70
   2   4   0 1557.78   73.52
   2   4   0 1518.26   73.41
   2   4   0 1476.59   73.51
  -2   4   0 1557.94   73.44
  -2  -4   0 1496.69   73.21
  -2   4   0 1510.53   73.22
   2  -4   1   12.18    1.36
  -2   4  -1   12.66    0.88
   2   4   1   14.32    0.87
   2  -4   1   13.05    0.87
  -2  -4  -1   12.92    0.87
   2   4   1   11.99    1.15
   2   4   1   14.50    1.10
   2   4   1   12.60    1.18
   2   4   1   13.36    1.18
   2  -4   1   11.56    1.26
   2   4   2  125.27    6.27
   2  -4   2  121.03    6.49
   2   4   2  126.08    6.37
  -2   4  -2  124.02    6.57
  -2  -4  -2  119.49    6.05
  -2   4  -2  119.79    6.06
   2   4   2  114.63    6.30
  -2   4  -2  123.96    5.88
   2  -4   2  124.36    6.08
   2   4   2  114.78    6.06
   2   4   2  109.33    6.17
  -2   4  -3    2.07    0.95
  -2  -4  -3    1.02    0.50
  -2   4  -3    1.25    0.49
   2   4   3    1.79    0.78
   2   4   3    2.45    0.65
   2  -4   3    1.18    0.51
   2   4   3    1.79    0.53
  -2  -4  -3    2.42    0.80
   2   4   3    1.44    0.63
   2  -4   3    3.64    0.63
   2   4   3    1.34    0.55
   2   4   4 1199.67   58.15
   2  -4   4 1233.70   58.02
   2   4   4 1219.32   58.01
   2   4   4 1218.54   57.94
  -2   4  -4 1196.05   57.95
  -2  -4  -4 1200.01   57.96
   2  -4   4 1199.14   57.67
   2   4   4 1201.83   58.09
  -2  -4  -4 1215.13   58.39
   2   4   4 1174.92   57.98
   2  -4   4 1205.72   57.98
  -2   4  -4 1174.44   57.74
  -2  -4  -4 1199.72   58.30
  -2  -4  -5   10.19    1.32
  -2  -4  -5    9.91    1.03
  -2   4  -5    9.76    1.02
   2   4   5   10.08    0.95
   2  -4   5   11.35    1.09
   2   4   5   10.08    1.05
  -2  -4  -5    9.82    1.38
   2   4   5    9.01    1.02
   2  -4   5   10.41    1.07
   2   4   5    8.56    1.11
   2   4   6  365.31   18.08
  -2  -4  -6  368.52   18.56
   2   4   6  368.45   17.85
  -2  -4  -6  369.54   18.42
   2  -4   6  374.40   18.12
   2   4   6  357.34   18.08
  -2  -4  -6  359.62   18.11
  -2   4  -6  369.70   18.10
   2  -4   6  374.24   18.18
   2   4   6  351.37   18.12
   2  -4   7  118.89    6.11
  -2   4  -7  117.90    6.03
   2   4   7  115.83    6.10
  -2   4  -7  106.41    5.76
  -2  -4  -7  101.62    6.43
   2   4   7  113.55    5.93
   2   4   7  113.72    6.02
   2  -4   7  117.12    6.05
  -2  -4  -7  104.15    6.32
   2   4   8  233.58   11.70
   2   4   8  232.60   11.91
   2  -4   8  224.79   12.24
   2   4   8  225.74   11.90
  -2  -4  -8  222.80   12.35
   2  -4   8  249.38   12.00
   2   4   8  241.96   11.99
  -2   4  -8  240.89   11.89
  -2  -4  -8  235.10   12.22
  -2   4  -8  225.81   11.52
  -2  -4  -9   55.36    3.80
   2   4   9   54.62    3.14
   2   4   9   52.68    3.39
   2  -4   9   48.67    3.74
  -2   4  -9   50.81    2.64
  -2  -4  -9   53.68    3.93
  -2   4  -9   59.00    3.48
   2  -4   9   60.65    3.63
  -2  -4  -9   60.79    3.52
   2   4   9   57.74    3.55
  -2   4  -9   50.86    3.23
   2   4   9   52.19    3.41
  -2   4  -9   55.41    2.95
  -2   4 -10  465.72   24.88
  -2  -4 -10  504.87   25.71
   2   4  10  530.99   25.12
   2   4  10  474.30   25.17
   2  -4  10  487.04   25.22
   2   4  10  510.68   25.13
  -2  -4 -10  536.86   25.15
  -2   4 -10  516.02   25.08
   2  -4  10  457.81   25.30
  -2  -4 -10  494.62   25.43
   2  -4  10  517.89   24.43
  -2   4 -10  504.80   24.36
   2  -4  11   51.63    4.46
   2  -4  11   75.13    4.57
   2   4  11   73.43    4.54
   2  -4  11   73.54    3.62
  -2  -4 -11   73.18    4.81
  -2   4 -11   73.74    4.44
  -2  -4 -11   77.83    4.52
  -2   4 -11   59.98    4.17
  -2  -4 -11   67.05    5.06
   2   4  11   73.28    4.38
   2   4  11   63.12    4.37
   2  -4  12    2.47    2.07
   2   4  12    3.51    1.65
  -2   4 -12    4.31    1.48
  -2  -4 -12    4.42    2.47
  -2  -4 -12    1.17    1.78
   2  -4  12   -0.95    1.63
   2   4  12    4.04    1.75
  -2   4 -12    0.64    1.61
  -2  -4 -12    4.07    2.19
   2   4  12    1.18    1.66
   2  -4  12    2.30    0.77
   2  -4  13    7.28    0.96
   2  -4  13    4.44    2.05
   2   4  13    9.45    1.98
  -2   4 -13    5.55    1.83
  -2  -4 -13    9.27    2.65
   2  -4  13    7.69    1.21
   2   4  13    8.93    2.11
   2  -4  13    5.13    2.17
  -2  -4 -13    9.50    2.29
  -2   4 -13   11.88    2.12
   2   4  13   12.06    1.99
  -2  -4 -13   13.92    2.57
   2  -4  14  263.08   15.78
   2  -4  14  330.78   16.12
   2   4  14  317.75   16.04
  -2   4 -14  286.09   15.68
  -2  -4 -14  308.68   16.73
   2  -4  14  281.89   14.86
   2   4  14  311.76   15.71
   2  -4  14  325.74   14.77
   2  -4  14  290.15   14.98
  -2   4 -15    6.87    1.53
   2   4  15    7.36    2.25
   2  -4  15    4.68    1.06
  -2   4 -15    6.23    1.67
   2  -4  15    6.55    0.95
   2  -4  15    4.93    2.28
   2  -4  15    4.15    1.05
   2   4  15    3.92    2.39
   2  -4  15    6.35    2.40
  -2  -4 -15    7.49    3.11
  -2   4 -15    3.64    2.04
   2  -4  16   23.08    1.75
   2   4  16   31.20    3.07
  -2   4 -16   25.42    3.13
   2  -4  16   29.29    3.48
   2   4  16   31.67    3.44
   2  -4  16   23.44    3.39
  -2   4 -16   23.40    2.47
   2   4  17   18.02    2.70
  -2   4 -17   16.15    2.85
  -2  -4 -17   12.01    3.90
   2   4  17   21.19    3.25
   2  -4  17   20.31    3.43
   2  -4  17    7.29    2.99
   2   4  18   55.46    4.36
   2  -4  18   43.69    4.61
   2  -4  18   62.65    5.08
   2   4  18   62.71    5.02
  -2   4 -18   42.26    4.46
  -2  -4 -18   50.66    5.76
   2  -4  19   -0.64    3.08
   2  -4  19    0.51    3.17
   2   4  19    5.28    3.08
  -2   4 -19    1.32    2.85
  -2  -4 -19    4.31    4.04
   2  -4  20   36.03    4.45
   2  -4  20   41.12    4.71
   2   4  20   45.86    4.84
  -2   4 -20   42.82    4.57
  -2  -4 -20   39.65    5.72
   2  -4  21    1.60    3.38
   2  -4  21    2.81    3.58
   2   4  21   -3.90    3.58
  -2  -5  22   56.78    5.83
  -2   5  22   57.71    5.64
  -2  -5  21   -0.23    2.06
  -2  -5  21   -2.02    3.44
   2  -5 -21   -1.44    4.01
  -2  -5  21   -1.90    3.75
  -2   5  21   -2.38    3.71
   2   5 -21   -1.01    3.26
   2  -5 -21    2.30    3.56
   2   5 -20    4.31    3.20
   2  -5 -20    5.62    3.43
  -2  -5  20    1.11    2.02
  -2  -5  20    0.74    3.40
  -2  -5  20    0.14    2.18
   2  -5 -20    4.09    4.12
  -2   5  20    1.49    3.13
  -2  -5  20   -0.26    3.34
   2   5 -19    3.39    2.95
   2  -5 -19    4.13    3.27
  -2  -5  19    1.78    1.86
  -2  -5  19    1.68    3.17
  -2  -5  19    4.34    2.30
   2  -5 -19   -2.56    3.37
  -2   5  19    3.97    3.06
  -2  -5  19   -0.72    3.16
  -2   5  18  106.06    6.70
  -2  -5  18  100.98    6.64
  -2  -5  18   86.53    5.81
  -2  -5  18   89.90    5.44
  -2  -5  18   72.64    6.42
   2   5 -18   84.97    5.51
   2  -5 -18   94.90    7.18
   2  -5 -18  110.65    6.72
   2   5 -18  111.10    6.66
  -2  -5  17    0.23    2.82
  -2  -5  17    6.11    2.79
  -2   5  17    1.22    2.46
   2   5 -17    0.56    1.78
  -2  -5  17    4.11    2.05
  -2   5  17   -0.89    1.13
   2   5 -17    0.40    2.49
   2  -5 -17    2.23    2.70
  -2  -5  17   -0.56    1.60
  -2  -5  16   52.49    5.15
  -2  -5  16   61.10    4.40
  -2   5  16   56.85    3.51
  -2   5  16   70.16    4.92
  -2  -5  16   75.15    5.02
   2   5 -16   56.41    3.96
   2   5 -16   69.94    4.81
   2  -5 -16   79.33    5.07
   2   5 -16   64.76    3.83
  -2  -5  16   57.30    3.82
  -2  -5  15   15.97    1.77
  -2  -5  15   13.92    2.60
  -2   5  15   17.38    2.60
  -2  -5  15   10.13    2.95
  -2   5  15   15.16    2.15
  -2   5  15   13.57    1.48
  -2  -5  15   14.85    2.27
   2   5 -15   14.07    1.85
   2  -5 -15   14.70    2.73
   2   5 -15   19.21    2.68
   2  -5 -15   16.16    2.62
   2   5 -15   14.42    1.84
   2   5 -15   12.33    1.82
  -2   5  14  128.64    6.96
   2   5 -14  120.56    6.30
  -2   5  14  118.95    6.97
  -2  -5  14  131.96    7.15
   2   5 -14   99.17    5.83
  -2  -5  14  105.59    7.34
  -2   5  14  128.63    6.67
   2   5 -14  127.70    6.98
   2   5 -14  110.28    6.17
   2  -5 -14  108.39    6.96
   2  -5 -14  131.17    7.19
  -2  -5  14  112.07    6.18
   2   5 -14  118.83    6.37
  -2  -5  14  118.74    6.71
  -2   5  14  121.50    6.09
   2   5 -13    6.20    1.55
   2  -5 -13    7.04    2.19
  -2  -5  13    5.00    1.93
  -2   5  13    6.05    1.87
  -2  -5  13    3.61    2.54
  -2   5  13    4.34    1.65
   2   5 -13    3.02    0.82
  -2  -5  13    4.11    1.74
  -2   5  13    4.44    1.13
   2  -5 -13    5.24    1.86
   2   5 -13    6.87    1.90
  -2   5  13    5.12    2.11
   2   5 -13    6.03    1.30
  -2  -5  13    4.40    1.24
   2   5 -13    6.48    1.87
   2   5 -13    4.35    1.27
   2  -5 -13    7.93    2.04
   2  -5 -12  190.73   10.39
   2   5 -12  188.87    9.87
  -2  -5  12  190.86   10.23
  -2   5  12  196.17   10.23
  -2   5  12  200.71   10.09
  -2  -5  12  193.75   10.17
  -2   5  12  187.78    9.60
   2  -5 -12  210.83   10.22
   2   5 -12  206.01   10.14
  -2   5  12  184.84   10.25
   2   5 -12  181.34    9.60
  -2  -5  12  172.96    9.56
   2   5 -12  185.98   10.15
   2   5 -12  181.80    9.61
   2  -5 -12  205.87   10.27
   2  -5 -11   44.19    3.47
   2   5 -11   44.32    3.04
   2   5 -11   39.71    2.63
  -2   5  11   45.98    3.50
  -2   5  11   42.63    3.15
  -2  -5  11   47.37    3.34
  -2   5  11   46.39    3.24
  -2  -5  11   41.73    2.67
   2   5 -11   47.24    3.24
   2  -5 -11   47.09    3.26
   2   5 -11   42.96    2.73
  -2   5  11   46.88    2.76
   2   5 -11   45.78    3.24
   2  -5 -11   49.49    3.28
  -2  -5  10    0.89    0.92
   2   5 -10    1.91    1.39
   2  -5 -10    3.87    1.44
   2   5 -10    0.32    1.04
   2   5 -10    3.24    1.46
   2  -5 -10    2.91    1.70
   2  -5 -10    2.20    1.76
  -2   5  10    2.03    1.72
   2   5 -10    1.10    0.82
  -2   5  10    3.06    1.40
  -2  -5  10    1.99    1.40
  -2   5  10    1.61    1.48
   2  -5 -10    1.40    0.95
   2  -5 -10    6.32    1.62
   2   5 -10    0.63    1.42
  -2   5  10    1.38    1.01
  -2  -5   9    4.49    0.94
   2   5  -9    5.95    1.02
   2  -5  -9    7.15    1.38
   2   5  -9    6.44    1.34
   2   5  -9   10.29    1.50
   2  -5  -9    5.72    1.38
   2   5  -9    4.70    1.36
   2   5  -9    5.11    1.35
   2  -5  -9    6.14    1.58
   2  -5  -9    4.22    1.34
   2  -5  -9    8.13    1.68
  -2   5   9    3.17    1.68
  -2   5   9    7.09    1.35
  -2  -5   9    4.82    1.30
  -2   5   9    5.66    1.44
  -2   5   9    4.85    1.00
   2   5  -9    5.30    0.79
   2  -5  -9    3.46    0.97
   2   5  -8  720.80   35.85
   2   5  -8  765.85   36.30
  -2  -5   8  735.41   36.01
   2   5  -8  785.97   36.30
   2   5  -8  776.31   36.24
   2   5  -8  772.41   36.34
   2   5  -8  777.09   37.06
   2  -5  -8  753.78   36.59
   2  -5  -8  749.76   36.61
   2  -5  -8  725.70   36.28
  -2   5   8  761.11   36.52
  -2   5   8  731.13   36.27
  -2  -5   8  769.00   36.33
  -2  -5   8  727.66   36.15
   2   5  -8  722.30   35.97
  -2   5   8  723.77   36.11
  -2   5   8  740.30   36.61
   2  -5  -8  723.72   36.15
  -2  -5   7    5.48    0.90
   2   5  -7    5.96    1.25
   2  -5  -7    7.05    1.28
  -2  -5   7    7.41    0.79
   2  -5  -7    9.43    1.31
   2  -5  -7    6.78    1.50
   2  -5  -7    7.60    1.08
   2   5  -7    6.90    1.86
  -2  -5   7    4.98    1.08
  -2   5   7    6.78    1.08
   2   5  -7    8.72    1.39
  -2  -5   7    8.46    1.13
   2  -5  -7    6.47    1.21
   2   5  -7    8.18    1.16
  -2   5   7   10.00    1.11
   2   5  -7    7.26    0.94
   2  -5  -6  324.55   16.74
   2   5  -6  321.30   17.17
  -2  -5   6  325.03   16.65
   2   5  -6  347.61   16.71
  -2  -5   6  335.22   16.36
  -2   5   6  317.64   16.59
   2   5  -6  326.52   16.42
  -2  -5   6  333.60   16.86
   2   5  -6  353.66   16.73
   2  -5  -6  341.49   16.87
  -2  -5   6  340.02   16.64
   2   5  -6  337.34   16.60
  -2   5   6  335.78   16.62
   2  -5  -6  360.92   16.65
   2   5  -5   45.53    2.56
  -2  -5   5   46.07    2.97
  -2  -5   5   48.30    2.80
   2   5  -5   46.66    3.27
   2   5  -5   43.85    2.98
   2   5  -5   48.99    2.91
  -2  -5   5   44.51    2.46
   2  -5  -5   46.96    2.92
   2  -5  -5   42.29    2.82
   2  -5  -5   47.33    2.69
   2   5  -5   46.33    2.66
  -2   5   5   46.83    2.64
  -2  -5   5   49.65    2.68
   2   5  -5   44.28    2.46
   2   5  -5   43.17    2.86
   2   5  -4  630.92   30.66
   2  -5  -4  611.13   30.69
  -2  -5   4  614.79   30.49
   2   5  -4  613.61   30.83
   2   5  -4  616.73   30.58
   2   5  -4  635.73   30.49
  -2   5   4  594.00   30.25
   2   5  -4  628.20   30.28
  -2  -5   4  605.32   30.27
   2  -5  -4  624.00   30.28
   2   5  -4  663.29   30.20
   2   5  -4  637.31   30.52
  -2  -5   4  612.67   30.21
   2  -5  -4  645.36   30.53
   2  -5  -4  606.21   30.48
   2   5  -3   73.02    3.98
   2  -5  -3   72.62    4.20
  -2  -5   3   77.84    3.95
   2   5  -3   74.76    4.31
   2   5  -3   78.61    4.49
   2   5  -3   77.04    4.24
   2   5  -3   75.22    3.91
   2  -5  -3   75.66    3.92
   2   5  -3   80.67    3.94
  -2   5   3   75.88    4.15
   2  -5  -3   71.80    4.33
   2   5  -3   77.08    4.35
  -2   5   3   74.20    4.21
   2   5  -3   74.16    3.92
   2   5  -2  759.03   34.64
   2   5  -2  705.35   34.81
   2   5  -2  730.51   34.67
   2   5  -2  738.84   34.82
   2  -5  -2  722.60   35.01
  -2  -5   2  734.28   34.80
   2   5  -2  727.41   34.79
   2  -5  -2  715.27   34.44
   2   5  -2  680.45   34.43
   2  -5  -2  711.66   34.96
   2   5  -2  733.43   34.89
  -2   5   2  718.69   34.77
   2   5  -2  731.19   34.56
   2   5  -2  717.95   34.46
   2  -5  -2  710.39   34.46
   2  -5  -2  734.50   34.84
   2   5  -2  718.33   34.88
  -2  -5   2  640.71   34.50
  -2   5   2  716.84   34.68
   2   5  -1  330.44   15.99
  -2  -5   1  336.60   15.97
   2  -5  -1  318.36   16.16
   2   5  -1  310.25   15.56
   2   5  -1  327.47   16.06
   2  -5  -1  325.55   16.04
   2   5  -1  326.64   15.58
   2  -5  -1  329.90   15.60
   2   5  -1  318.08   15.83
   2   5  -1  308.78   15.99
  -2   5   1  314.88   15.90
   2   5  -1  311.83   15.87
   2   5  -1  308.64   16.00
   2  -5  -1  321.88   16.11
   2  -5   0   60.89    3.73
   2   5   0   62.88    3.52
  -2   5   0   60.72    3.74
  -2  -5   0   62.48    3.51
   2  -5   0   65.51    3.12
   2   5   0   61.26    3.09
   2   5   0   56.86    3.56
  -2   5   0   56.90    3.10
  -2  -5   0   63.41    3.09
   2   5   0   61.83    3.55
   2   5   0   65.90    3.45
  -2   5   0   56.55    3.38
   2   5   0   55.52    3.44
  -2   5   0   51.54    3.60
  -2  -5  -1    2.03    0.37
  -2   5  -1    2.36    0.47
  -2  -5  -1    1.49    0.45
   2   5   1    1.55    0.72
   2   5   1    1.75    0.76
  -2   5  -1    1.62    0.98
   2  -5   1    1.99    0.42
  -2  -5  -1    2.70    0.73
   2   5   1    1.70    0.86
   2   5   1    1.66    0.86
   2  -5   1    1.81    0.89
   2   5   1    2.18    0.83
   2   5   2 1914.69   91.25
  -2   5  -2 1911.37   91.47
  -2  -5  -2 1885.94   90.83
  -2  -5  -2 1790.74   91.11
  -2   5  -2 1883.01   90.85
   2   5   2 1845.37   91.18
   2   5   2 1840.73   90.84
   2  -5   2 1867.21   90.85
   2   5   2 1895.49   91.14
   2   5   2 1904.23   90.84
   2  -5   2 1919.53   90.84
   2  -5   2 1996.93   91.10
   2  -5   2 1864.66   91.42
   2   5   3    5.50    0.97
   2  -5   3    5.69    0.72
   2   5   3    5.78    0.73
  -2  -5  -3    5.08    1.16
  -2   5  -3    5.27    1.22
  -2   5  -3    5.44    0.70
  -2  -5  -3    5.48    0.73
   2  -5   3    5.74    0.98
   2   5   3    5.18    1.14
   2  -5   3    5.54    0.74
   2   5   3    5.61    0.71
   2  -5   3    3.87    1.19
  -2  -5  -4    7.15    1.29
  -2   5  -4    6.49    1.37
  -2   5  -4    7.88    0.86
  -2  -5  -4    5.54    0.83
   2   5   4    5.69    0.84
   2  -5   4    6.20    0.86
   2   5   4    5.78    0.92
   2   5   4    6.67    0.84
   2  -5   4    6.64    0.88
   2  -5   4    6.16    0.56
   2   5   4    7.50    1.09
   2   5   4   10.26    1.19
  -2   5  -5   27.10    1.47
   2   5   5   25.56    1.77
   2  -5   5   27.58    1.82
  -2   5  -5   26.37    1.78
  -2  -5  -5   26.25    1.77
   2   5   5   25.09    1.77
   2  -5   5   27.32    1.86
   2   5   5   26.96    1.80
   2   5   5   26.50    1.97
  -2  -5  -5   24.21    2.30
  -2  -5  -5   26.83    2.26
   2   5   5   24.39    1.97
  -2  -5  -6  948.67   47.37
  -2   5  -6  953.88   46.90
  -2  -5  -6  972.32   46.92
   2   5   6  925.79   47.01
   2   5   6  981.01   46.81
   2  -5   6  976.30   46.96
   2   5   6  958.11   46.95
   2  -5   6  978.31   47.02
   2   5   6  990.48   47.02
  -2  -5  -6  966.23   47.54
   2   5   7    2.45    1.05
   2   5   7    4.05    0.82
  -2   5  -7    2.45    1.04
  -2  -5  -7    4.35    1.49
   2   5   7    4.25    1.45
  -2  -5  -7    4.70    1.66
   2  -5   7    1.66    1.10
   2   5   7    1.89    0.99
  -2   5  -7    3.31    1.08
   2   5   8  119.74    6.41
   2   5   8  121.97    6.68
   2   5   8  126.60    6.69
   2   5   8  112.44    6.53
   2  -5   8  121.22    6.62
  -2   5  -8  121.74    6.49
  -2   5  -8  120.23    6.26
   2  -5   8  116.79    5.90
  -2  -5  -8  120.31    6.91
   2   5   8  126.65    6.09
  -2  -5  -8  130.43    7.29
  -2  -5  -9   14.53    2.34
   2   5   9    9.99    1.60
  -2  -5  -9   13.69    1.76
   2   5   9   11.64    1.63
   2  -5   9   12.75    1.71
  -2   5  -9   13.23    1.67
  -2   5  -9   11.04    1.26
   2   5   9    9.81    1.68
  -2  -5  -9    9.80    2.00
   2  -5  10  108.83    5.99
   2   5  10  103.13    5.90
   2   5  10  102.37    5.82
  -2  -5 -10  100.26    6.56
  -2  -5 -10  110.80    5.84
  -2   5 -10  104.00    5.77
  -2   5 -10   91.90    5.26
  -2   5 -10   99.48    5.51
  -2  -5 -10  105.20    6.21
   2   5  10   93.12    5.84
   2   5  11   27.30    2.44
   2  -5  11   22.19    2.91
   2   5  11   25.26    2.56
  -2  -5 -11   26.60    3.28
  -2   5 -11   24.81    2.41
  -2  -5 -11   25.99    2.47
  -2  -5 -11   28.20    2.86
  -2   5 -11   24.37    2.13
   2   5  11   24.82    2.44
   2  -5  11   24.84    2.52
   2   5  11   22.74    2.44
   2  -5  12  240.27   14.51
  -2   5 -12  247.82   13.87
   2   5  12  282.32   14.11
  -2  -5 -12  288.37   15.11
  -2  -5 -12  287.67   14.19
  -2   5 -12  282.61   14.13
  -2  -5 -12  277.37   14.64
   2   5  12  269.56   14.23
   2   5  12  279.48   14.31
   2  -5  12  279.71   14.32
  -2   5 -13   -0.75    1.68
  -2  -5 -13    0.28    1.88
  -2   5 -13    1.63    1.92
   2  -5  13    0.34    2.05
   2   5  13   -0.33    1.93
   2  -5  13    1.12    1.25
   2   5  13    2.28    1.88
  -2  -5 -13   -0.54    2.67
   2  -5  13   -1.98    2.59
   2  -5  14   -0.37    2.20
   2  -5  14    1.99    1.27
   2  -5  14    0.81    2.42
  -2   5 -14   -0.08    0.46
   2   5  14   -0.72    2.21
  -2   5 -14   -0.28    1.72
  -2  -5 -14    3.74    3.00
   2   5  14   -1.11    2.13
   2  -5  15    2.92    2.71
  -2   5 -15    3.59    0.54
  -2  -5 -15    2.76    2.96
  -2   5 -15   10.14    2.27
  -2   5 -15    3.64    1.56
   2  -5  15    3.29    0.81
   2   5  15    4.62    2.22
   2  -5  15    1.59    2.29
   2   5  15    6.23    2.37
   2  -5  15    5.73    1.27
   2  -5  16   86.98    4.54
  -2  -5 -16   86.83    6.98
  -2   5 -16   80.91    5.58
   2   5  16   90.75    5.75
  -2   5 -16   72.09    4.96
   2  -5  16   77.25    6.00
   2  -5  16   93.75    6.15
   2   5  16   93.96    6.12
  -2   5 -17    5.84    2.46
  -2  -5 -17    2.74    3.67
   2  -5  17    7.00    2.99
   2   5  17    5.78    2.82
   2   5  17    1.93    2.56
   2  -5  17    0.66    2.79
   2  -5  18   39.81    2.97
  -2  -5 -18   44.40    5.44
  -2   5 -18   35.27    3.86
   2   5  18   35.75    4.22
   2  -5  18   42.29    4.48
   2   5  18   39.26    3.91
   2  -5  18   32.62    4.22
   2   5  19    2.00    3.07
   2  -5  19    1.27    3.18
  -2  -5 -19   -1.51    3.79
  -2   5 -19    4.75    2.65
   2  -5  19    2.79    3.25
   2  -5  19    0.90    1.69
   2   5  20   14.50    3.82
   2  -5  20   11.47    3.77
   2  -5  20    9.83    3.51
   2  -5  20   11.38    2.14
   2  -5  21    5.91    3.45
   2  -5  21   -0.56    3.69
   2   5  21   -0.83    3.38
  -2   6  22   -2.94    3.76
  -2  -6  22    4.95    3.96
  -2  -6  21    1.86    3.68
  -2   6  21    1.03    3.50
   2  -6 -21   -0.36    4.09
  -2  -6  21    1.11    3.68
   2  -6 -20   76.52    6.02
   2   6 -20   80.61    6.07
  -2  -6  20   60.39    4.48
  -2  -6  20   65.01    4.98
  -2   6  20   88.05    6.19
  -2  -6  20   87.50    6.32
   2  -6 -20   79.85    6.87
  -2  -6  20   50.60    5.97
   2   6 -19    7.95    3.18
   2  -6 -19    9.46    3.46
  -2  -6  19    3.26    1.87
  -2  -6  19    2.68    2.37
  -2  -6  19    7.47    3.38
  -2   6  19    3.97    3.09
   2  -6 -19   10.00    3.98
  -2  -6  19   10.53    3.79
   2   6 -18    6.40    2.97
   2  -6 -18    9.99    3.36
  -2  -6  18    5.01    1.83
  -2  -6  18    4.31    2.37
  -2   6  18    8.08    3.04
  -2  -6  18    5.65    3.26
   2  -6 -18    2.42    3.60
  -2  -6  18    3.46    3.62
  -2  -6  17    9.72    3.53
  -2  -6  17   10.53    2.51
  -2  -6  17   10.52    1.87
   2   6 -17    8.50    1.87
  -2  -6  17   13.29    3.18
  -2   6  17   16.07    2.96
   2   6 -17   12.60    2.92
   2  -6 -17   12.39    2.97
   2  -6 -17    7.36    3.44
   2  -6 -16  125.14    7.65
   2   6 -16   99.81    6.04
  -2  -6  16   92.48    7.48
  -2   6  16  126.70    6.64
   2  -6 -16  106.95    6.97
   2   6 -16  123.30    7.03
  -2  -6  16   98.47    6.01
  -2   6  16  108.66    6.93
  -2  -6  16  119.77    7.14
   2   6 -16  112.73    6.23
  -2   6  16  106.23    5.83
  -2  -6  16  119.73    6.75
   2   6 -15    0.11    1.70
   2   6 -15    0.16    1.34
   2   6 -15    0.22    0.86
   2   6 -15    0.17    2.17
   2  -6 -15    1.94    2.22
   2   6 -15    0.35    1.29
  -2  -6  15   -2.01    1.36
  -2  -6  15   -2.01    2.24
  -2   6  15    0.53    2.06
   2  -6 -15   -1.96    2.61
  -2   6  15   -0.69    1.22
  -2   6  15   -1.21    1.95
  -2  -6  15    1.56    2.03
   2  -6 -14   62.07    4.67
   2  -6 -14   58.63    4.81
  -2  -6  14   60.40    3.52
  -2   6  14   58.83    4.29
  -2  -6  14   68.71    4.49
   2   6 -14   50.47    3.42
  -2   6  14   70.58    4.22
   2   6 -14   46.45    3.08
   2   6 -14   64.22    4.31
   2  -6 -14   65.64    4.42
   2   6 -14   59.31    3.86
   2   6 -14   57.01    3.41
  -2   6  14   57.88    3.46
  -2  -6  14   68.41    4.28
   2  -6 -13   33.88    3.37
   2  -6 -13   39.64    3.57
  -2  -6  13   33.18    2.39
   2  -6 -13   37.87    3.16
   2   6 -13   32.40    2.97
  -2  -6  13   37.38    3.22
  -2   6  13   31.96    2.99
   2   6 -13   31.81    2.34
  -2   6  13   38.97    3.04
   2  -6 -13   35.64    3.12
   2   6 -13   39.03    3.08
  -2   6  13   32.27    1.88
   2   6 -13   34.64    2.79
  -2   6  13   35.24    2.46
  -2  -6  13   36.38    3.14
   2   6 -13   34.05    2.35
   2   6 -12   21.33    2.22
   2  -6 -12   17.74    2.68
  -2  -6  12   18.29    1.70
   2   6 -12   19.61    2.31
   2  -6 -12   18.22    2.29
   2  -6 -12   21.45    2.68
  -2  -6  12   16.25    2.40
  -2   6  12   15.92    2.23
   2   6 -12   18.72    3.67
  -2   6  12   22.08    2.37
  -2   6  12   17.58    1.79
  -2  -6  12   24.02    2.44
   2   6 -12   17.39    1.66
   2  -6 -12   16.48    2.28
   2   6 -12   18.24    2.30
  -2   6  12   17.33    2.59
   2   6 -12   18.23    1.60
   2  -6 -11    2.62    1.55
   2   6 -11    2.83    1.46
   2   6 -11    3.29    1.57
   2  -6 -11    6.11    1.75
   2   6 -11    2.66    1.52
   2  -6 -11    2.30    1.94
  -2  -6  11    3.46    1.09
   2  -6 -11    4.56    1.97
  -2  -6  11    7.51    1.77
  -2   6  11    4.87    1.58
   2   6 -11    5.64    2.64
  -2   6  11    3.40    1.69
  -2   6  11    4.20    1.24
  -2  -6  11    5.84    1.80
   2   6 -11    4.66    1.13
   2  -6 -11    4.32    1.13
   2   6 -11    2.77    0.96
  -2   6  11    1.81    1.92
  -2  -6  10  358.44   18.56
   2  -6 -10  389.17   18.99
   2   6 -10  376.23   18.95
   2   6 -10  385.49   18.79
   2   6 -10  402.36   18.99
   2  -6 -10  377.14   19.33
   2  -6 -10  357.78   19.26
   2   6 -10  401.00   20.09
  -2  -6  10  378.47   18.99
  -2   6  10  370.45   18.95
   2  -6 -10  367.02   18.68
  -2   6  10  372.92   19.17
  -2   6  10  375.00   18.70
   2   6 -10  375.47   18.49
  -2  -6  10  385.52   19.17
   2  -6 -10  396.08   18.95
   2   6 -10  392.65   18.93
   2   6 -10  362.14   18.41
  -2   6  10  393.66   19.31
   2   6  -9    4.43    0.77
  -2  -6   9    5.27    0.89
   2   6  -9    6.89    1.40
   2  -6  -9    6.90    1.45
   2   6  -9    5.20    1.41
   2  -6  -9    6.06    1.47
  -2  -6   9    6.31    1.11
   2   6  -9    7.23    1.64
   2   6  -9    7.49    1.56
   2  -6  -9    7.21    1.65
   2  -6  -9    9.49    1.84
   2  -6  -9    6.94    1.46
  -2   6   9    8.86    1.75
   2   6  -9    2.54    2.15
   2  -6  -9    6.29    1.26
   2   6  -9    7.49    1.08
  -2  -6   9    7.77    1.71
  -2   6   9    7.53    1.28
  -2   6   9    5.67    1.94
  -2  -6   9    7.92    1.46
  -2   6   9    6.04    1.29
   2  -6  -8   67.28    4.14
   2   6  -8   76.60    4.99
   2  -6  -8   61.59    4.32
   2   6  -8   61.36    4.07
  -2   6   8   68.49    4.39
   2  -6  -8   64.18    3.98
   2   6  -8   71.26    4.03
  -2  -6   8   69.80    4.06
  -2   6   8   76.10    4.08
   2   6  -8   69.99    3.74
  -2  -6   8   68.97    4.37
  -2   6   8   64.33    3.95
  -2  -6   8   68.95    3.66
   2   6  -8   73.10    4.06
   2  -6  -7  105.61    5.88
   2  -6  -7  111.52    5.62
   2   6  -7   97.55    5.55
  -2   6   7   99.90    5.60
   2   6  -7  108.29    5.73
   2  -6  -7   99.25    5.72
   2   6  -7   98.00    6.27
  -2   6   7  104.20    5.98
   2   6  -7   98.29    5.73
  -2  -6   7   98.90    5.29
  -2   6   7  109.88    5.61
  -2  -6   7  107.07    5.63
   2  -6  -7  105.21    5.68
   2   6  -7  102.67    5.57
   2  -6  -7  108.17    5.61
   2   6  -6  360.05   17.82
   2  -6  -6  380.21   18.39
   2   6  -6  370.24   18.28
  -2  -6   6  360.40   17.88
   2  -6  -6  357.69   18.25
   2   6  -6  358.19   18.76
   2   6  -6  349.95   18.49
   2   6  -6  386.49   18.29
  -2   6   6  361.71   18.05
  -2  -6   6  367.21   18.08
   2  -6  -6  377.26   18.32
  -2   6   6  360.70   18.19
   2   6  -6  371.99   18.07
   2  -6  -6  372.55   18.08
   2   6  -5    5.25    1.31
   2   6  -5    6.17    1.35
  -2   6   5    5.57    0.85
  -2  -6   5    4.74    0.85
   2  -6  -5    4.17    1.05
   2  -6  -5    4.87    1.33
   2   6  -5    5.74    0.71
   2   6  -5    5.28    1.55
   2   6  -5    6.68    1.31
   2  -6  -5    4.44    0.89
   2   6  -5    6.25    0.90
   2   6  -4  426.91   20.90
   2   6  -4  434.26   20.78
   2   6  -4  440.18   20.99
   2  -6  -4  432.24   21.06
  -2  -6   4  411.31   20.41
   2  -6  -4  408.70   20.74
   2   6  -4  414.77   21.14
   2   6  -4  411.95   20.38
   2   6  -4  402.94   20.42
   2  -6  -4  433.48   20.45
   2   6  -3   33.60    2.12
   2   6  -3   30.48    2.03
  -2   6   3   37.96    2.37
   2   6  -3   35.40    2.66
   2   6  -3   34.47    2.39
   2   6  -3   33.40    1.93
   2  -6  -3   31.94    1.92
  -2  -6   3   35.37    2.05
   2  -6  -3   38.29    2.42
   2   6  -3   34.92    2.20
  -2   6   3   34.83    2.25
   2  -6  -3   33.53    2.55
   2   6  -3   32.88    2.51
   2   6  -2  216.31   10.72
   2  -6  -2  210.51   10.81
   2   6  -2  202.32   10.32
  -2   6   2  217.50   10.59
   2  -6  -2  206.50   10.13
   2   6  -2  204.16   10.12
  -2   6   2  216.49   10.44
  -2  -6   2  214.54   10.65
   2   6  -2  208.02   10.61
   2   6  -2  206.74   10.12
   2  -6  -2  196.49   10.11
  -2  -6   2  201.85   10.26
   2  -6  -2  211.60   10.67
   2   6  -2  216.00   10.73
   2   6  -2  205.83   10.45
   2   6  -2  214.62   10.66
   2   6  -2  204.31   10.40
   2   6  -1    2.08    0.83
  -2   6   1    1.60    0.79
   2   6  -1    0.58    0.35
   2  -6  -1    1.39    0.40
   2   6  -1    0.50    0.88
  -2  -6   1    1.00    1.04
   2   6  -1    0.43    0.35
   2  -6  -1    0.82    0.38
   2  -6  -1    2.20    1.03
   2   6  -1    1.75    1.05
  -2   6   1    1.05    0.72
   2   6  -1    1.16    0.92
   2   6  -1    0.99    1.00
   2   6   0 1415.59   67.38
   2   6   0 1364.69   67.52
   2  -6   0 1436.57   67.80
   2   6   0 1438.47   67.49
  -2   6   0 1407.02   67.75
  -2  -6   0 1447.93   67.51
   2  -6   0 1375.55   66.96
   2   6   0 1368.54   66.93
   2   6   0 1410.30   67.58
   2  -6   0 1452.71   67.63
   2   6   0 1346.26   67.42
  -2   6   0 1404.51   67.36
  -2   6  -1   99.42    5.67
   2  -6   1  103.14    5.32
  -2  -6  -1   95.18    4.84
  -2   6  -1   97.03    4.87
   2  -6   1   97.65    4.85
   2  -6   1   97.20    4.85
   2   6   1   94.79    4.84
   2   6   1   98.14    5.44
   2   6   1  101.41    5.31
   2   6   1  106.43    5.41
   2  -6   1   95.59    5.66
   2   6   1   88.32    5.32
   2   6   2    9.67    1.33
   2   6   2   11.99    1.52
  -2   6  -2    9.77    1.62
  -2   6  -2   10.73    0.88
  -2  -6  -2   10.55    0.88
  -2  -6  -2   10.01    1.21
   2  -6   2   13.20    1.33
   2  -6   2    6.94    0.81
   2   6   2   12.57    0.85
   2  -6   2    9.27    1.61
   2  -6   2    8.15    0.83
   2   6   2   11.85    0.87
  -2  -6  -2    9.50    0.85
   2   6   2    9.99    1.29
  -2   6  -3  110.13    6.37
  -2  -6  -3  110.64    5.92
  -2   6  -3  107.51    5.59
  -2  -6  -3  106.27    5.59
   2  -6   3  112.34    5.59
   2   6   3  106.84    5.56
   2   6   3  105.39    5.58
   2  -6   3  109.32    5.60
   2  -6   3  118.45    5.91
   2   6   3  111.47    6.05
   2   6   3  123.48    6.06
   2  -6   3  109.32    6.31
   2   6   4  679.09   32.97
  -2   6  -4  650.38   33.43
  -2   6  -4  676.48   32.64
  -2  -6  -4  665.76   32.64
   2   6   4  644.83   32.63
   2  -6   4  667.89   32.65
   2   6   4  687.17   33.08
   2  -6   4  726.57   32.88
   2   6   4  664.09   32.67
   2  -6   4  674.40   32.68
   2   6   4  663.99   33.01
  -2  -6  -4  685.18   33.26
  -2  -6  -5  135.43    7.32
   2   6   5  124.50    7.03
   2  -6   5  133.27    6.76
   2   6   5  129.16    6.73
   2  -6   5  134.60    6.71
   2   6   5  138.76    6.71
  -2   6  -5  126.26    6.42
  -2   6  -5  132.68    7.57
  -2  -6  -5  135.10    6.68
  -2   6  -5  130.87    6.66
   2  -6   5  127.34    6.37
  -2  -6  -5  106.42    7.25
   2   6   5  130.88    7.12
   2   6   5  128.75    6.77
   2   6   5  135.27    6.98
  -2   6  -6  118.33    7.23
   2   6   6  127.84    6.78
  -2  -6  -6  122.77    7.12
   2   6   6  126.21    6.32
   2   6   6  114.94    6.35
   2  -6   6  120.72    6.39
  -2  -6  -6  132.00    6.96
  -2   6  -6  117.32    5.96
   2   6   6  130.64    6.56
  -2  -6  -6  116.51    6.30
  -2   6  -6  118.24    6.28
  -2   6  -7   65.47    3.72
   2   6   7   63.97    3.60
   2   6   7   64.61    3.84
   2  -6   7   63.68    3.84
  -2  -6  -7   63.39    4.33
   2   6   7   69.44    4.20
  -2  -6  -7   58.13    4.46
  -2   6  -8  334.98   16.62
   2   6   8  337.80   16.41
  -2   6  -8  323.63   16.65
   2   6   8  333.18   16.78
   2  -6   8  334.25   16.80
  -2  -6  -8  334.08   17.52
   2   6   8  332.46   16.96
  -2  -6  -8  330.49   17.25
   2   6   9    1.30    1.53
  -2   6  -9    2.49    1.35
  -2   6  -9   -0.14    1.15
  -2  -6  -9    0.91    1.37
   2  -6   9    1.53    1.45
  -2   6  -9   -0.10    1.34
   2   6   9   -0.68    1.34
  -2  -6  -9    0.86    1.79
   2   6   9    0.69    1.43
   2   6   9    0.94    0.83
  -2  -6  -9    0.44    1.89
   2   6  10  159.54    8.41
  -2   6 -10  147.49    8.18
  -2  -6 -10  154.93    8.27
  -2  -6 -10  153.82    8.80
   2   6  10  165.04    8.55
  -2   6 -10  150.90    7.87
  -2  -6 -10  149.30    9.07
   2   6  10  146.23    8.28
   2  -6  10  148.50    8.33
  -2  -6 -11   13.33    2.84
   2   6  11    9.18    2.18
  -2   6 -11   10.05    1.57
  -2   6 -11   12.26    1.88
   2   6  11   12.55    1.95
   2  -6  11   11.04    1.93
  -2  -6 -11   13.00    2.01
   2  -6  11   10.99    0.92
   2   6  11   11.88    2.10
  -2   6 -11    9.40    1.41
   2   6  11    8.95    1.96
  -2  -6 -11    9.99    2.36
[truncated: 2,164,385 more chars]
